# Supplementary material for: Targeting fibroblast–endothelial cell interactions in LAM pathogenesis using 3D spheroid models and spatial transcriptomics
Source: JCI Insight. 2025 Feb 4;10(6):e187899. doi: 10.1172/jci.insight.187899 (PMC11949067; doi:10.1172/jci.insight.187899)
Supplement: Supplemental data set 1 [file jciinsight-10-187899-s147.xlsx]

## Sheet: LAM1_DEGs_across_clusters
gene	avg_log2FC	pct.1	pct.2	p_val	p_val_adj	cluster
SFTPC	0.480033	1	1	1.09585408956181E-71	1.96629099290076E-67	0
SFTPB	0.332702	1	1	2.13103970027776E-52	3.82372453420839E-48	0
LUM	0.451866	0.991	0.954	1.38129051198737E-35	2.47844956565893E-31	0
NAPSA	0.384144	0.986	0.918	3.91339399275798E-26	7.02180284120565E-22	0
SLC34A2	0.312646	1	0.98	6.77495155233656E-25	1.21562955703575E-20	0
A2M	0.258163	1	0.996	3.92408002244679E-24	7.04097678427628E-20	0
EPAS1	0.377107	0.984	0.946	1.10876409866773E-22	1.9894554222395E-18	0
AGER	0.308818	0.989	0.955	1.08423683221226E-19	1.94544614803846E-15	0
SFTPD	0.37376	0.922	0.84	1.55302609974283E-19	2.78659473076857E-15	0
NCKAP5	0.583872	0.707	0.573	3.61487808774173E-17	6.48617575283499E-13	0
BGN	0.284234	0.97	0.945	3.07336973092717E-16	5.51454730820263E-12	0
IGKC	0.2861	0.989	0.979	2.49645925444338E-15	4.47939684024776E-11	0
RAMP3	0.391043	0.881	0.775	2.85471680204008E-15	5.12221835790052E-11	0
MUC1	0.266479	0.989	0.95	3.97900879338943E-15	7.13953547797865E-11	0
LAMP3	0.36761	0.879	0.793	1.4436632193989E-14	2.59036491456744E-10	0
ICAM1	0.275551	0.977	0.939	6.40613720661089E-14	1.14945319898219E-09	0
RNASE1	0.252511	0.984	0.955	2.08992601596777E-13	3.74995425045097E-09	0
AQP1	0.251725	0.968	0.94	5.33340716238263E-13	9.56973247146315E-09	0
LPCAT1	0.279979	0.938	0.895	1.02823446311575E-12	1.84496109716859E-08	0
CLEC3B	0.380486	0.837	0.73	1.55376727950782E-12	2.78792462962088E-08	0
SFTA3	0.373155	0.86	0.766	5.95951260995522E-12	1.06931534760426E-07	0
IGHG2	0.736493	0.527	0.388	8.52527068279816E-12	1.52968931861447E-07	0
CDH5	0.353591	0.835	0.743	1.46953631218922E-11	2.63678900496112E-07	0
CSF3R	0.408929	0.713	0.565	2.64149712709211E-11	4.73963829514138E-07	0
CACNA2D2	0.513404	0.585	0.434	3.23151926584414E-11	5.79831501870415E-07	0
TFPI	0.398173	0.736	0.626	7.52773825250959E-11	1.3507020746478E-06	0
INMT	0.380602	0.711	0.579	8.0919366561076E-11	1.45193619420539E-06	0
LTBP2	0.340619	0.849	0.748	1.08872857061625E-10	1.95350567425674E-06	0
SPTBN1	0.303257	0.881	0.829	1.15094125429068E-10	2.06513389257377E-06	0
VIPR1	0.39943	0.754	0.635	2.07954603282772E-10	3.73132944670278E-06	0
RTKN2	0.428281	0.732	0.61	3.10914510077361E-10	5.57873905431809E-06	0
ABCA3	0.367854	0.764	0.649	3.1302542122858E-10	5.61661513310442E-06	0
GPRC5A	0.251976	0.92	0.818	6.73241530161044E-10	1.20799727756796E-05	0
TNXB	0.258482	0.949	0.885	7.78726407707858E-10	1.39726879335021E-05	0
ITGB6	0.382813	0.686	0.562	8.20188032369815E-10	1.47166338648116E-05	0
ROS1	0.483658	0.576	0.443	1.35582257540183E-09	2.43275244704351E-05	0
FCN3	0.301542	0.855	0.773	1.55546967498624E-09	2.79097923782782E-05	0
NTN4	0.525744	0.53	0.407	1.88550843111208E-09	3.3831677779444E-05	0
TMPRSS2	0.491129	0.511	0.385	2.4269898301874E-09	4.35474785230524E-05	0
SLC39A8	0.267818	0.904	0.803	2.69194942297225E-09	4.83016484963911E-05	0
TBX2	0.332993	0.778	0.679	3.64862832873594E-09	6.5467338102509E-05	0
CFAP157	-2.30552	0.09	0.187	4.15219370046772E-09	7.45028115674923E-05	0
KCNJ15	0.543741	0.495	0.381	5.57691308469733E-09	0.000100067	0
SLC22A31	0.467293	0.541	0.425	5.59630604582582E-09	0.000100415	0
RAP1GAP	0.695298	0.369	0.257	5.69024105642707E-09	0.0001021	0
AQP4	0.306207	0.796	0.681	8.34229775098578E-09	0.000149686	0
MS4A15	0.696087	0.316	0.207	1.3106942056714E-08	0.000235178	0
SLC6A14	0.72981	0.261	0.164	1.57211891873207E-08	0.000282085	0
ADGRF5	0.398974	0.73	0.627	1.58685154732858E-08	0.000284729	0
BCAM	0.269368	0.858	0.787	2.30325206948976E-08	0.000413273	0
ITGBL1	0.634984	0.287	0.187	2.95397036696163E-08	0.000530031	0
ADGRL2	0.456839	0.573	0.472	3.50263992287452E-08	0.000628479	0
TNC	0.442493	0.598	0.487	3.69770150799323E-08	0.000663479	0
PTPRT	-2.17278	0.057	0.138	4.90203840673241E-08	0.000879573	0
THBD	0.352259	0.72	0.613	5.19500754519879E-08	0.00093214	0
TMEM190	-2.28754	0.053	0.132	5.43007943663805E-08	0.000974319	0
ACOXL	0.453281	0.589	0.483	5.75042530286068E-08	0.0010318	0
MS4A8	-2.27117	0.041	0.115	6.38593629693808E-08	0.00114583	0
LIMCH1	0.350619	0.677	0.571	6.74197466625274E-08	0.00120971	0
TSPAN7	0.437911	0.548	0.43	7.37769246305224E-08	0.00132378	0
EFNA1	0.273758	0.793	0.71	7.41506995783682E-08	0.00133049	0
BOK	0.441714	0.564	0.456	7.60157832027902E-08	0.00136395	0
LAMA2	0.431338	0.548	0.446	7.76084248003066E-08	0.00139253	0
EMP2	0.294498	0.84	0.755	7.78510695250822E-08	0.00139688	0
GRASP	0.354916	0.667	0.556	8.05377754284503E-08	0.00144509	0
COL8A1	0.634292	0.324	0.223	8.20190742988778E-08	0.00147167	0
CTSD	-0.317728	1	1	1.32234776963421E-07	0.00237269	0
NCKAP1	0.28895	0.846	0.777	1.42422564366453E-07	0.00255549	0
NRGN	0.354145	0.688	0.58	1.64604505947878E-07	0.0029535	0
CCDC114	-2.06104	0.067	0.147	1.74965046980965E-07	0.0031394	0
SFTA2	0.288525	0.759	0.669	1.81028142354278E-07	0.00324819	0
TYROBP	-0.279714	0.993	0.983	1.85105226902986E-07	0.00332134	0
CAPS	-1.28405	0.434	0.526	1.89990976481774E-07	0.00340901	0
RASD1	0.868811	0.176	0.1	2.07667085856166E-07	0.00372617	0
PHLDB1	0.353398	0.667	0.569	2.36465395774773E-07	0.0042429	0
SCN7A	0.404294	0.472	0.352	3.16607838193653E-07	0.00568089	0
ROBO4	0.352533	0.631	0.533	3.25892080923583E-07	0.00584748	0
TCIM	0.370607	0.645	0.539	3.65408611339445E-07	0.00655653	0
STXBP6	0.443294	0.429	0.328	4.43177817729366E-07	0.00795194	0
NKD2	0.458357	0.551	0.458	6.0873991388259E-07	0.0109226	0
CCDC113	-1.79511	0.055	0.127	6.11447694899139E-07	0.0109712	0
RAMP2	0.356868	0.681	0.582	6.72045319997101E-07	0.0120585	0
C20orf85	-1.89536	0.092	0.171	7.15630489325537E-07	0.0128406	0
COX4I2	0.474511	0.473	0.373	7.56397959564725E-07	0.013572	0
TMEM100	0.413071	0.52	0.407	8.63645706322369E-07	0.0154964	0
APLN	0.869892	0.163	0.094	8.65258525263496E-07	0.0155253	0
C9orf24	-1.79846	0.073	0.147	9.1850351607634E-07	0.0164807	0
RAB17	0.581803	0.351	0.26	9.81763367684412E-07	0.0176158	0
ATP8A1	0.354582	0.674	0.6	1.11137372975483E-06	0.0199414	0
GPNMB	-0.281724	0.956	0.951	1.23705895135896E-06	0.0221965	0
SUSD2	0.290036	0.654	0.55	1.31571814684759E-06	0.0236079	0
HS3ST2	-0.640046	0.275	0.371	1.31670979307242E-06	0.0236257	0
PTPN13	0.358197	0.539	0.43	1.44111168015149E-06	0.0258579	0
SLC9A3R2	0.272299	0.773	0.712	1.51812054411267E-06	0.0272396	0
CDH11	0.278168	0.746	0.649	1.56362614025126E-06	0.0280561	0
CCDC17	-1.55024	0.121	0.201	1.67420129549185E-06	0.0300402	0
IGFBP2	0.347399	0.441	0.331	1.69586964682909E-06	0.030429	0
SNX30	0.275905	0.755	0.661	1.86757472759299E-06	0.0335099	0
AC007906.2	-1.73941	0.128	0.209	1.96511940778113E-06	0.0352601	0
LRRC36	0.383225	0.457	0.35	2.21588517954929E-06	0.0397596	0
LAMB1	0.374035	0.64	0.552	2.44178206561946E-06	0.0438129	0
IGHG3	0.876578	0.507	0.423	2.58902518294689E-06	0.0464549	0
CD93	0.25799	0.693	0.626	2.60896008092823E-06	0.0468126	0
ACVRL1	0.299995	0.69	0.618	2.80445608231417E-06	0.0503204	0
PTPRG	0.329436	0.603	0.521	2.80596664178876E-06	0.0503475	0
DNAH7	-1.7247	0.043	0.105	2.83279880019787E-06	0.0508289	0
EFCAB1	-1.83415	0.074	0.144	3.03252827931529E-06	0.0544127	0
HIGD1B	0.491233	0.355	0.261	3.20489324762374E-06	0.0575054	0
SHROOM4	0.494564	0.353	0.262	3.28713467186398E-06	0.0589811	0
LMCD1	0.332699	0.592	0.508	3.60883809394892E-06	0.0647534	0
GJA4	0.612801	0.215	0.138	3.63451194677729E-06	0.065214	0
CCDC88A	-0.304165	0.803	0.843	3.70023611835114E-06	0.0663933	0
RBMS2	0.261833	0.688	0.609	3.70185251825458E-06	0.0664223	0
UBXN10	-1.51834	0.06	0.128	4.01547408162255E-06	0.0720497	0
SPTLC3	0.56523	0.28	0.196	4.79566975914168E-06	0.0860487	0
DNAJA4	-0.781586	0.316	0.404	4.93760186495634E-06	0.0885954	0
SEMA3G	0.460374	0.291	0.201	5.13762947328111E-06	0.0921845	0
PRX	0.605808	0.268	0.186	5.99487483164956E-06	0.107566	0
BMP5	0.452738	0.349	0.255	6.53111170702124E-06	0.117188	0
LAD1	0.501008	0.25	0.168	6.72681723826538E-06	0.120699	0
APOBR	-0.39402	0.528	0.613	6.82671029650666E-06	0.122492	0
CSTB	-0.268967	0.982	0.987	6.91063239665437E-06	0.123997	0
TTC39A	0.613602	0.273	0.193	7.03114238401144E-06	0.12616	0
FOXF2	0.528813	0.239	0.159	7.14537025207475E-06	0.128209	0
COL13A1	0.712022	0.229	0.155	7.35547569472058E-06	0.131979	0
DNAAF1	-1.82821	0.062	0.126	7.59540693566219E-06	0.136284	0
ANGPTL2	0.41338	0.47	0.371	7.80989463659257E-06	0.140133	0
MAST4	0.258738	0.73	0.654	7.8514294957298E-06	0.140878	0
ESAM	0.313838	0.603	0.507	7.94627203102404E-06	0.14258	0
MRC2	0.285204	0.654	0.563	9.00372088739889E-06	0.161554	0
MMP11	0.336578	0.569	0.482	9.55468896527584E-06	0.17144	0
AMT	0.385731	0.397	0.302	9.82167653972578E-06	0.17623	0
ELN	0.3221	0.473	0.376	1.36870720787456E-05	0.245587	0
BPIFB1	-1.89604	0.06	0.121	1.59463356376087E-05	0.286125	0
CAPN3	0.269141	0.7	0.625	1.61633512848358E-05	0.290019	0
SPOCK2	0.335372	0.58	0.49	1.71811317626855E-05	0.308281	0
ITPR3	0.328863	0.573	0.484	1.94345422641722E-05	0.348714	0
GCLC	-0.48887	0.261	0.357	2.00668033020241E-05	0.360059	0
ROPN1L	-1.41182	0.055	0.114	2.16529188286371E-05	0.388518	0
DCSTAMP	-0.780554	0.158	0.234	2.20553158434509E-05	0.395739	0
IDO1	0.293686	0.601	0.518	2.22244962053332E-05	0.398774	0
VEGFA	0.286221	0.66	0.59	2.40047531988635E-05	0.430717	0
TRPC6	0.658542	0.218	0.149	2.48644293716388E-05	0.446142	0
NOTCH4	0.370931	0.45	0.364	2.70025754958575E-05	0.484507	0
LLGL2	0.3582	0.498	0.414	2.75086255179854E-05	0.493587	0
PCDH17	0.352868	0.493	0.394	2.85148168885674E-05	0.511641	0
IQCK	-0.639136	0.151	0.23	2.89793363283415E-05	0.519976	0
CRTAC1	0.432111	0.381	0.292	2.96904812061212E-05	0.532736	0
P3H2	0.504032	0.285	0.203	3.13324242549818E-05	0.562198	0
RP1	-1.54248	0.103	0.168	3.42126706114644E-05	0.613878	0
APOE	-0.277733	0.998	0.994	3.56745980998027E-05	0.640109	0
PLA2G1B	0.856371	0.122	0.071	3.67139046481973E-05	0.658758	0
STK32A	0.655019	0.197	0.133	4.22847931595217E-05	0.758716	0
EGFL7	0.31891	0.688	0.615	4.51874838447188E-05	0.810799	0
FAM20A	0.288955	0.624	0.543	4.57338056296728E-05	0.820602	0
CALCRL	0.312017	0.613	0.518	4.60716103311153E-05	0.826663	0
FAM166B	-1.60798	0.064	0.121	4.61787263672166E-05	0.828585	0
HPN	0.656031	0.209	0.142	4.8931475701277E-05	0.877977	0
FOXF1	0.309442	0.45	0.351	5.0017268148725E-05	0.89746	0
FOXP2	0.474944	0.333	0.259	5.27542399109342E-05	0.946569	0
SEPTIN4	0.462227	0.284	0.204	5.28713426878618E-05	0.948671	0
PLBD1	-0.56416	0.266	0.346	5.36703930397183E-05	0.963008	0
CTXN1	-1.1488	0.113	0.179	5.7226007118441E-05	1	0
CASZ1	0.335427	0.417	0.326	5.84184956590833E-05	1	0
MYO1B	0.264245	0.665	0.602	5.85294178661394E-05	1	0
TBX4	0.314912	0.491	0.409	5.87245770447071E-05	1	0
LRRC23	-0.9583	0.119	0.19	6.05904962196991E-05	1	0
SERPINB8	-0.636768	0.151	0.225	6.17610542883434E-05	1	0
DPYSL3	0.287435	0.603	0.535	6.53653617363953E-05	1	0
CAVIN2	0.280427	0.718	0.659	6.78873796769375E-05	1	0
VEPH1	0.374957	0.413	0.328	6.95828327736421E-05	1	0
APLNR	0.498016	0.275	0.198	7.1181579039768E-05	1	0
DIPK1B	0.438736	0.324	0.248	7.16723224162581E-05	1	0
LYZ	-0.303249	1	1	7.32568470815975E-05	1	0
EPCAM	0.265557	0.573	0.491	7.5520879470284E-05	1	0
NRP1	0.25259	0.745	0.687	7.60009116343027E-05	1	0
BHLHE41	-0.503126	0.264	0.347	7.72512030692363E-05	1	0
ETV5	0.396288	0.457	0.377	7.79104085307658E-05	1	0
PTPRB	0.262057	0.608	0.529	7.79247106162151E-05	1	0
GJA5	0.436733	0.252	0.18	7.92268364803883E-05	1	0
CFAP43	-1.58413	0.064	0.119	8.29328504275357E-05	1	0
CX3CL1	0.286939	0.574	0.487	8.42159276406545E-05	1	0
CETN2	-0.651832	0.33	0.413	8.63408275795339E-05	1	0
GIMAP4	0.27467	0.7	0.627	9.16952760039375E-05	1	0
PLA2G4F	0.47516	0.3	0.22	9.16995445288128E-05	1	0
THSD1	0.570326	0.241	0.174	9.51826871884149E-05	1	0
SMAP2	-0.339105	0.475	0.552	0.000100981	1	0
TCTEX1D2	-1.09481	0.06	0.115	0.000102768	1	0
EIF2AK1	0.352185	0.511	0.436	0.000106402	1	0
NRCAM	0.819835	0.101	0.057	0.000108738	1	0
LIPA	-0.338113	0.851	0.849	0.000113561	1	0
LOXL1	0.474586	0.316	0.245	0.000121102	1	0
PRR15L	0.432504	0.291	0.214	0.000121685	1	0
SPATA17	-1.22958	0.085	0.142	0.000125009	1	0
COL10A1	0.584051	0.154	0.097	0.000126264	1	0
NECAB3	0.314305	0.482	0.405	0.000128778	1	0
CYP27A1	-0.357728	0.824	0.828	0.000131981	1	0
BBOF1	-1.03734	0.066	0.121	0.000134055	1	0
RGS5	0.406092	0.424	0.357	0.000137812	1	0
SH2D4A	0.503252	0.259	0.191	0.000138853	1	0
SAXO2	-1.44477	0.074	0.13	0.000138941	1	0
PDE4D	0.346658	0.5	0.419	0.000139075	1	0
GM2A	-0.375199	0.835	0.84	0.000142851	1	0
SULT1A2	0.593583	0.174	0.115	0.000143666	1	0
ALDH3B1	-0.456142	0.472	0.533	0.000147174	1	0
ARHGEF15	0.355066	0.298	0.22	0.000150126	1	0
MPP1	-0.347066	0.431	0.504	0.000151771	1	0
CLEC14A	0.347619	0.521	0.45	0.000159724	1	0
BATF2	0.697114	0.191	0.133	0.000162075	1	0
KITLG	0.352885	0.463	0.381	0.00017166	1	0
KEL	-0.98392	0.062	0.114	0.000172154	1	0
DUOXA1	0.370724	0.305	0.226	0.000174402	1	0
EDNRB	0.299323	0.408	0.326	0.000181583	1	0
NOTCH3	0.345516	0.404	0.319	0.000188098	1	0
HGF	0.402422	0.31	0.234	0.000188671	1	0
TTC21A	-0.909473	0.076	0.132	0.000195603	1	0
KLHDC9	-0.937282	0.051	0.101	0.000201836	1	0
ID3	0.283499	0.592	0.508	0.000207098	1	0
PRR29	-1.58711	0.067	0.118	0.000215823	1	0
GKN2	0.493556	0.23	0.167	0.000216945	1	0
LRRC46	-1.45471	0.076	0.13	0.000227887	1	0
NFIX	0.268323	0.622	0.554	0.000249984	1	0
HID1	0.51314	0.227	0.162	0.000255916	1	0
LGALS8	-0.334764	0.291	0.372	0.000260755	1	0
CFAP300	-0.805328	0.113	0.175	0.000262784	1	0
CDHR3	-1.49159	0.08	0.133	0.00026746	1	0
NEDD9	0.281978	0.557	0.483	0.000268053	1	0
SPON1	0.330665	0.479	0.402	0.000270021	1	0
LAMA3	0.342732	0.441	0.372	0.000270166	1	0
ADAMTS8	0.400965	0.278	0.208	0.000272073	1	0
TCEA3	0.253214	0.645	0.56	0.00027816	1	0
BTBD9	0.26219	0.61	0.526	0.000283865	1	0
ENTPD1	-0.300823	0.422	0.505	0.000288747	1	0
WDR49	-1.24169	0.057	0.105	0.000291019	1	0
SLCO2A1	0.352206	0.509	0.443	0.00029489	1	0
ANOS1	0.320738	0.516	0.447	0.000295294	1	0
DNPH1	-0.328741	0.395	0.471	0.000301002	1	0
C12orf75	-0.76443	0.191	0.257	0.000312611	1	0
SDC1	0.318226	0.456	0.379	0.000320399	1	0
CCDC78	-1.31866	0.128	0.186	0.000324019	1	0
ARHGEF38	0.292646	0.434	0.357	0.000325682	1	0
ITGAX	-0.345973	0.933	0.917	0.000328294	1	0
FSTL3	0.310369	0.41	0.333	0.000349572	1	0
MAPK15	-1.16716	0.204	0.265	0.000350723	1	0
SPAG8	-1.12568	0.103	0.158	0.000356695	1	0
CCDC170	-1.20033	0.055	0.102	0.000362998	1	0
CLEC12A	-0.506303	0.215	0.286	0.000372098	1	0
CCDC3	-1.5493	0.062	0.11	0.000374355	1	0
PAK4	0.340268	0.422	0.344	0.000376878	1	0
PLXDC1	0.366781	0.328	0.255	0.000393829	1	0
CBX8	-0.615323	0.144	0.207	0.000409087	1	0
AOC3	0.30645	0.33	0.253	0.000414251	1	0
AUTS2	0.352644	0.436	0.362	0.00042333	1	0
TLR2	0.251657	0.567	0.482	0.000425496	1	0
MYO10	0.399791	0.415	0.349	0.000430533	1	0
BCAT1	-0.342507	0.61	0.649	0.000436158	1	0
SCEL	0.309228	0.417	0.338	0.000437135	1	0
GADD45G	-0.493205	0.241	0.31	0.00045906	1	0
AMY2B	0.345265	0.42	0.34	0.000469807	1	0
SIDT2	-0.459224	0.183	0.252	0.000476082	1	0
BCL2A1	-0.450512	0.365	0.431	0.000478764	1	0
CCL18	-0.351411	0.913	0.903	0.000487569	1	0
CCDC68	0.352527	0.413	0.339	0.00050273	1	0
SLC39A11	-0.358697	0.445	0.51	0.000503146	1	0
DPT	0.331409	0.383	0.307	0.000505981	1	0
SLC8A1	-0.314196	0.539	0.59	0.000507442	1	0
MRTFB	0.282129	0.468	0.394	0.000510487	1	0
FLI1	0.254601	0.555	0.486	0.000532442	1	0
TBX5	0.435958	0.255	0.192	0.000549469	1	0
MYO5C	0.380917	0.402	0.331	0.000554615	1	0
MOSPD1	-0.4285	0.321	0.398	0.000564292	1	0
FADS2	0.326613	0.358	0.288	0.000574487	1	0
RSPH1	-1.60294	0.131	0.183	0.000585536	1	0
DOCK6	0.345135	0.424	0.359	0.000594791	1	0
SUCNR1	-0.916293	0.059	0.105	0.000598281	1	0
DAAM2	0.57666	0.158	0.108	0.00060889	1	0
C1RL	0.385897	0.332	0.265	0.000612615	1	0
CASKIN2	0.280962	0.404	0.333	0.000614348	1	0
CTTN	0.264979	0.612	0.557	0.000627773	1	0
PLA2G7	-0.459026	0.372	0.432	0.000692324	1	0
SCMH1	0.335008	0.314	0.246	0.000758185	1	0
MOB1B	-0.389126	0.317	0.385	0.00076284	1	0
PID1	0.384012	0.262	0.201	0.000799111	1	0
HPGD	0.275069	0.61	0.556	0.000807995	1	0
NR2F6	0.462274	0.239	0.18	0.000809448	1	0
ANPEP	-0.411263	0.381	0.442	0.000840616	1	0
ROBO2	0.455278	0.211	0.155	0.000858168	1	0
CIR1	-0.375361	0.798	0.785	0.000876013	1	0
RARRES1	-0.475988	0.229	0.296	0.000918958	1	0
PLAC9	0.386587	0.303	0.238	0.000933883	1	0
DMXL2	-0.43538	0.365	0.418	0.000943499	1	0
LTK	0.529681	0.215	0.161	0.000948529	1	0
CFAP45	-1.32967	0.078	0.125	0.000965604	1	0
MAMDC2	0.327373	0.45	0.386	0.000968817	1	0
EFCC1	0.394901	0.367	0.308	0.000986689	1	0
KIAA1841	-0.430091	0.209	0.28	0.000996027	1	0
HYAL2	0.335171	0.472	0.407	0.00100643	1	0
KCNS3	0.334084	0.445	0.373	0.00102503	1	0
FRMD4B	0.275655	0.466	0.398	0.00103892	1	0
STEAP1	0.584153	0.177	0.127	0.00108221	1	0
NQO1	-0.463822	0.206	0.268	0.0010889	1	0
HTRA4	-0.446788	0.246	0.318	0.00112312	1	0
PLEKHH2	0.310355	0.512	0.445	0.0011648	1	0
IRX3	0.336759	0.356	0.284	0.00117653	1	0
TBX3	0.320257	0.326	0.26	0.00117921	1	0
PDZD2	0.374879	0.252	0.191	0.00121422	1	0
FREM2	0.538931	0.165	0.115	0.00122041	1	0
SLC38A6	-0.336548	0.477	0.53	0.00124668	1	0
CAPN12	0.578793	0.112	0.071	0.00125084	1	0
SCGB1A1	-1.9988	0.931	0.924	0.00126118	1	0
MUC4	-1.04156	0.094	0.143	0.00126438	1	0
FLRT3	0.393775	0.305	0.245	0.00128978	1	0
PLAUR	-0.280472	0.718	0.753	0.00132113	1	0
ACP5	-0.293976	0.908	0.897	0.00135434	1	0
PLAGL1	0.255478	0.52	0.45	0.0013757	1	0
BMP2	0.3793	0.25	0.193	0.00139784	1	0
PEBP4	0.307481	0.337	0.268	0.00143812	1	0
CD68	-0.28056	0.934	0.932	0.00144832	1	0
STC2	0.523208	0.184	0.133	0.00145825	1	0
FOXK2	0.338489	0.484	0.432	0.00145985	1	0
ZFP41	0.523274	0.206	0.156	0.00146472	1	0
IQCG	-0.585122	0.142	0.199	0.00149841	1	0
C21orf58	-0.854173	0.119	0.169	0.00152542	1	0
CP	-0.895946	0.129	0.18	0.0015362	1	0
CCBE1	0.463354	0.149	0.102	0.00154007	1	0
MUC20	-0.469453	0.245	0.303	0.00154549	1	0
CA4	0.385153	0.236	0.178	0.00155113	1	0
PTGIR	0.356072	0.289	0.225	0.00155975	1	0
PCDH1	0.310694	0.408	0.342	0.00156674	1	0
PRSS8	0.409737	0.301	0.239	0.00160356	1	0
ADRB2	0.355867	0.31	0.248	0.00163387	1	0
CLN6	-0.252164	0.381	0.458	0.00167376	1	0
SH2D1A	-0.61099	0.078	0.126	0.00170231	1	0
UNC93B1	-0.282843	0.608	0.635	0.00171546	1	0
PLPPR2	0.298006	0.374	0.312	0.00177939	1	0
CLMN	-0.698887	0.106	0.155	0.00180796	1	0
MAOA	0.291201	0.431	0.361	0.00181496	1	0
VEGFC	0.443601	0.229	0.172	0.00183319	1	0
STK33	-0.585816	0.25	0.306	0.0018435	1	0
THAP11	-0.271374	0.401	0.474	0.00185938	1	0
ABLIM3	0.271994	0.427	0.353	0.0018604	1	0
HHIP	0.661474	0.154	0.11	0.00186546	1	0
RAB7B	-0.470026	0.218	0.278	0.00189911	1	0
SLC38A5	0.43833	0.25	0.194	0.00191392	1	0
EMILIN2	-0.28135	0.507	0.567	0.00191509	1	0
BAP1	0.503871	0.181	0.133	0.00196641	1	0
UPK3B	0.447597	0.176	0.127	0.00200863	1	0
DMBT1	0.489464	0.188	0.139	0.00202426	1	0
TMEM200A	0.298007	0.365	0.294	0.00203127	1	0
LIPG	0.741395	0.108	0.071	0.00206087	1	0
ALPL	0.436153	0.248	0.19	0.0020782	1	0
HNF1B	0.483751	0.19	0.139	0.00210243	1	0
NME5	-0.928056	0.076	0.119	0.00214568	1	0
RASGRP2	-0.342967	0.323	0.39	0.00215569	1	0
PLEK	-0.297073	0.504	0.547	0.00218994	1	0
RAB37	0.472863	0.207	0.156	0.00219676	1	0
LRRN4	0.521948	0.165	0.118	0.00223317	1	0
PRDM1	0.477785	0.238	0.187	0.00224275	1	0
CREM	0.283328	0.489	0.419	0.00226078	1	0
MDFI	0.531795	0.184	0.139	0.00226245	1	0
MAP1B	-0.448174	0.383	0.43	0.00227831	1	0
CCR4	0.691475	0.11	0.073	0.00231206	1	0
FTSJ3	0.26364	0.431	0.364	0.00232825	1	0
CAPG	-0.276594	0.961	0.932	0.00236136	1	0
ANKRD45	-0.797516	0.066	0.108	0.00237031	1	0
SPATA18	-0.673706	0.149	0.202	0.00239527	1	0
DACH1	0.317741	0.401	0.336	0.00240018	1	0
ERG	0.272984	0.353	0.289	0.00242612	1	0
MAD2L2	-0.494384	0.172	0.23	0.00243025	1	0
GGT2	0.545625	0.156	0.112	0.00244447	1	0
CECR2	0.721854	0.115	0.078	0.00246051	1	0
ESRP1	0.284655	0.374	0.314	0.00249895	1	0
TMEM116	0.466389	0.211	0.164	0.00257461	1	0
KCNK3	0.328655	0.25	0.194	0.00258688	1	0
IGLC1	0.394519	0.699	0.633	0.00261371	1	0
ZNF248	0.289101	0.479	0.42	0.00263644	1	0
ALG8	-0.44076	0.186	0.245	0.0026979	1	0
ACTR3C	0.332382	0.44	0.39	0.00283845	1	0
RRAGD	-0.294823	0.388	0.465	0.00286054	1	0
RECK	0.326865	0.277	0.216	0.00289933	1	0
COL5A3	0.349966	0.234	0.18	0.0029624	1	0
ZNF275	0.548518	0.151	0.108	0.0029635	1	0
MFSD2A	0.42039	0.245	0.19	0.00299256	1	0
PANX2	0.679945	0.152	0.112	0.00300821	1	0
NCEH1	-0.356378	0.342	0.4	0.00302339	1	0
NABP1	-0.265052	0.732	0.726	0.00306489	1	0
TOX2	0.377125	0.257	0.202	0.00307029	1	0
TMEM231	-0.762012	0.133	0.181	0.00314367	1	0
TNFAIP1	0.332032	0.399	0.34	0.00316864	1	0
AK8	-0.738967	0.064	0.103	0.00318834	1	0
CKMT2	0.372812	0.147	0.103	0.00322199	1	0
TOMM34	-0.377495	0.191	0.25	0.00325351	1	0
HAS3	0.326288	0.294	0.238	0.00325769	1	0
PTN	0.264273	0.348	0.287	0.00326962	1	0
ITGAM	-0.404949	0.332	0.383	0.00327493	1	0
JCAD	0.451454	0.239	0.19	0.00327864	1	0
HES2	-0.824723	0.078	0.119	0.00327889	1	0
F13A1	0.531018	0.126	0.087	0.00334119	1	0
ABCB5	0.308064	0.268	0.211	0.00334266	1	0
INPP5K	0.295336	0.363	0.303	0.00339247	1	0
CCDC30	-0.674462	0.206	0.259	0.00341019	1	0
PIEZO2	0.58463	0.113	0.076	0.00344071	1	0
IL3RA	-0.387313	0.259	0.316	0.00344689	1	0
ISG20	0.282714	0.424	0.369	0.00347104	1	0
BICD1	0.268718	0.418	0.36	0.00348319	1	0
KCNMA1	-0.30015	0.796	0.794	0.00353573	1	0
MFSD5	-0.483288	0.122	0.175	0.00355327	1	0
CNKSR1	0.293974	0.294	0.234	0.00357029	1	0
LMTK2	0.432869	0.225	0.177	0.00367308	1	0
LAIR1	-0.289466	0.583	0.612	0.00370555	1	0
Z82206.1	0.537411	0.105	0.07	0.00373692	1	0
BMP3	0.41756	0.202	0.152	0.00373692	1	0
PRDM11	0.468632	0.199	0.152	0.0037694	1	0
MAP7	0.313699	0.363	0.304	0.00377744	1	0
MGME1	-0.363003	0.202	0.263	0.00385671	1	0
HAVCR2	-0.422183	0.191	0.248	0.00385833	1	0
SSBP4	-0.284995	0.381	0.429	0.00387826	1	0
KCNMB4	0.505923	0.14	0.098	0.00396299	1	0
CDK5RAP2	0.305951	0.379	0.325	0.00398797	1	0
ZBTB7C	-0.704091	0.067	0.107	0.0040094	1	0
RHOJ	0.317945	0.369	0.306	0.00402404	1	0
SHC2	0.265494	0.417	0.356	0.0040302	1	0
G0S2	0.29848	0.418	0.359	0.00406664	1	0
PNPLA7	0.314909	0.39	0.328	0.00410946	1	0
LYST	-0.293508	0.316	0.372	0.004115	1	0
FBXW9	-0.760423	0.071	0.11	0.00413557	1	0
URB2	0.604774	0.11	0.074	0.00415088	1	0
SLC11A1	-0.348867	0.691	0.694	0.00416533	1	0
EFCAB6	-0.835698	0.066	0.104	0.00420199	1	0
SLC36A1	-0.411177	0.215	0.269	0.00422765	1	0
HACD1	0.294899	0.293	0.235	0.0042639	1	0
HELZ2	0.407571	0.254	0.2	0.00429605	1	0
ZNF284	-0.395675	0.089	0.135	0.00430867	1	0
EGR2	-0.318411	0.348	0.406	0.00433583	1	0
SLFN13	-0.519499	0.147	0.198	0.00443665	1	0
TOR3A	-0.254294	0.379	0.451	0.00445089	1	0
ETV1	0.343353	0.339	0.285	0.00448208	1	0
TRPM2	-0.455664	0.204	0.257	0.00450796	1	0
CD34	0.250563	0.406	0.339	0.00453388	1	0
KIAA1324	-0.49001	0.115	0.163	0.00453903	1	0
ITGA9	0.347936	0.335	0.282	0.00456208	1	0
EVPLL	0.600134	0.117	0.08	0.00463438	1	0
SNRNP25	-0.301845	0.289	0.353	0.00463551	1	0
RAMAC	0.621541	0.101	0.067	0.00464852	1	0
KCNK1	0.456424	0.167	0.123	0.00473358	1	0
CD8A	0.382103	0.216	0.166	0.00475173	1	0
TPPP3	-0.858455	0.323	0.366	0.00476619	1	0
GLUD1	-0.284655	0.229	0.29	0.00488649	1	0
NRN1	0.513051	0.167	0.124	0.00491543	1	0
EPOR	0.320219	0.294	0.24	0.00492481	1	0
ZNF136	-0.442347	0.158	0.21	0.00493999	1	0
SHROOM1	0.512132	0.131	0.093	0.00502396	1	0
MARC1	0.569425	0.119	0.082	0.00502673	1	0
BTNL9	0.436828	0.163	0.12	0.00503491	1	0
F8A1	0.280625	0.261	0.207	0.00510957	1	0
USP37	0.517139	0.154	0.112	0.0051137	1	0
NCAPH2	0.311465	0.42	0.371	0.0051519	1	0
ADAMTS12	0.566886	0.128	0.091	0.00515813	1	0
ERBB3	0.291995	0.415	0.35	0.00523601	1	0
RGL3	0.267719	0.321	0.264	0.00526095	1	0
KLHL6	-0.344603	0.482	0.524	0.00541131	1	0
PEPD	-0.293165	0.298	0.362	0.00542067	1	0
RCSD1	0.287493	0.438	0.377	0.00542645	1	0
ITGA7	-0.779423	0.08	0.119	0.00544673	1	0
RGMB	0.374426	0.199	0.151	0.00544974	1	0
SMAGP	0.466187	0.165	0.123	0.00549847	1	0
MTUS2	-0.850519	0.103	0.145	0.00551938	1	0
OSBPL3	-0.291561	0.355	0.415	0.00554056	1	0
WWTR1	0.250384	0.443	0.383	0.0055724	1	0
NUMBL	-0.399168	0.234	0.291	0.00558714	1	0
USP46	-0.55429	0.101	0.146	0.00560221	1	0
RABEPK	-0.554351	0.112	0.156	0.00561404	1	0
COL27A1	0.312652	0.383	0.325	0.00566371	1	0
RDH13	0.326888	0.266	0.218	0.00568652	1	0
CMC4	-0.363777	0.179	0.232	0.00571618	1	0
PDE4C	0.332994	0.255	0.203	0.00577352	1	0
FEZ1	0.263132	0.312	0.256	0.00579277	1	0
CACNB4	0.576575	0.129	0.093	0.00584855	1	0
FGR	-0.311165	0.794	0.791	0.00588134	1	0
LRTOMT	-0.7391	0.078	0.117	0.00590918	1	0
DLL4	0.38302	0.227	0.177	0.00591078	1	0
C15orf39	0.493942	0.179	0.137	0.00593619	1	0
SPCS2	0.54768	0.101	0.067	0.00600692	1	0
SDS	-0.763121	0.066	0.102	0.00608866	1	0
GRK5	0.284124	0.404	0.353	0.00609261	1	0
ACSS3	0.268882	0.356	0.305	0.00612622	1	0
BTK	-0.393469	0.215	0.264	0.00613761	1	0
DHFR	0.291286	0.241	0.187	0.00617645	1	0
DRC3	-1.06015	0.073	0.11	0.00621983	1	0
PCDHB16	0.478272	0.133	0.094	0.00624077	1	0
BPGM	0.334823	0.266	0.218	0.00627088	1	0
WFDC1	0.252507	0.353	0.296	0.00634161	1	0
SHE	0.258619	0.493	0.439	0.00638904	1	0
MARC2	0.266687	0.431	0.382	0.00643607	1	0
DOK6	0.509518	0.131	0.094	0.00648117	1	0
DDIT4	-0.460395	0.191	0.239	0.00658662	1	0
KSR1	-0.305498	0.337	0.395	0.00666454	1	0
ALYREF	-0.282235	0.378	0.429	0.00670374	1	0
MAP4K4	-0.250499	0.406	0.476	0.00672313	1	0
NCF2	-0.306245	0.651	0.656	0.00688157	1	0
ARMC5	0.552828	0.105	0.072	0.00718707	1	0
TLE3	0.30086	0.289	0.232	0.00723275	1	0
CC2D1A	0.326683	0.314	0.262	0.0072545	1	0
MOSPD2	-0.320361	0.248	0.305	0.00726536	1	0
SASH1	0.255368	0.457	0.404	0.00742959	1	0
ZFP64	0.305692	0.324	0.27	0.00749099	1	0
FMO5	0.347103	0.229	0.181	0.00752042	1	0
PALM3	0.266682	0.298	0.243	0.00764877	1	0
POSTN	0.341139	0.206	0.161	0.00765937	1	0
DMD	0.257485	0.353	0.297	0.00766	1	0
NPIPB15	-0.530339	0.103	0.144	0.00782772	1	0
SLC4A8	-0.537573	0.124	0.168	0.00788032	1	0
ADAMTS2	0.257306	0.337	0.283	0.00788967	1	0
HMCN1	0.279176	0.383	0.323	0.00797166	1	0
SMIM41	0.519355	0.115	0.081	0.00804908	1	0
SPACA9	-0.657362	0.085	0.124	0.00815028	1	0
IFITM10	-0.407841	0.319	0.365	0.00817751	1	0
NAA25	0.251364	0.309	0.253	0.00823291	1	0
COL4A3	0.30971	0.238	0.187	0.00825588	1	0
ULK3	0.307189	0.374	0.323	0.00828208	1	0
TREM1	-0.378142	0.326	0.373	0.00833331	1	0
PUDP	0.451517	0.126	0.089	0.008482	1	0
SLC26A9	0.343636	0.218	0.172	0.00850134	1	0
SPEF2	-0.478345	0.181	0.229	0.00862309	1	0
INO80C	-0.46621	0.108	0.152	0.00873351	1	0
NINL	0.400909	0.179	0.138	0.00876668	1	0
PIP4P1	0.474232	0.184	0.146	0.00880301	1	0
SLC24A3	0.353723	0.172	0.13	0.00884224	1	0
PTPRS	0.272303	0.358	0.315	0.0088634	1	0
FZD4	0.362607	0.262	0.214	0.00893025	1	0
EDN1	0.280878	0.225	0.177	0.00893895	1	0
KCNMB1	-0.35825	0.252	0.301	0.00899512	1	0
TVP23A	-0.454676	0.128	0.173	0.00902719	1	0
SHANK3	0.278334	0.496	0.462	0.00918668	1	0
ZNF385B	0.25367	0.349	0.298	0.00919547	1	0
SLAMF8	-0.319403	0.369	0.417	0.009338	1	0
TEAD2	0.346278	0.339	0.286	0.00936202	1	0
SLC12A6	-0.275359	0.317	0.374	0.00936912	1	0
FLACC1	-0.658173	0.083	0.119	0.00946668	1	0
CFTR	0.336058	0.289	0.24	0.00958638	1	0
SDR16C5	0.31718	0.257	0.207	0.00978996	1	0
CEP83	-0.488754	0.113	0.154	0.00990919	1	0
IRF2BPL	0.33919	0.254	0.208	0.00993608	1	0
SFTPB	0.6121	1	1	1.35658963410616E-120	2.43412878047668E-116	1
ACTA2	-1.24968	1	0.999	6.57111979086812E-111	1.17905602407547E-106	1
TAGLN	-1.18771	0.987	0.994	4.68049972091888E-86	8.39822064924474E-82	1
AGER	0.800896	0.998	0.954	3.46067656065311E-83	6.20949195277988E-79	1
MYL9	-1.02299	1	1	7.75058422652319E-83	1.39068732776506E-78	1
SLPI	0.737147	1	0.99	6.34368326969668E-80	1.13824708908168E-75	1
FLNA	-0.710884	1	1	5.22377787134593E-79	9.37302463455601E-75	1
MYLK	-1.11522	0.988	0.993	5.27011411665021E-79	9.45616575950547E-75	1
TPM2	-1.0421	0.99	0.996	1.37284017743257E-78	2.46328713036726E-74	1
OGN	-1.44732	0.908	0.953	1.48230664508995E-75	2.65970281328489E-71	1
MUC1	0.705427	0.998	0.949	3.75831321846053E-75	6.74354140788374E-71	1
SLC34A2	0.56938	1	0.981	4.72032041272709E-64	8.46967091655622E-60	1
TPM1	-0.910781	0.99	0.991	5.89296158085446E-63	1.05737409645272E-58	1
CTSK	-1.02489	0.893	0.932	6.67391264232712E-56	1.19750014541276E-51	1
SFTPC	0.491685	1	1	1.42776959622894E-53	2.56184698651359E-49	1
CLIC5	0.871751	0.9	0.678	1.03944319971705E-52	1.86507293325231E-48	1
LMO7	0.766714	0.948	0.795	8.08356557550206E-51	1.45043417121233E-46	1
CD74	0.287236	1	1	1.91877776783264E-50	3.44286294882211E-46	1
NAPSA	0.647827	0.983	0.92	4.34247481484116E-50	7.7917025602695E-46	1
GREM1	-1.30563	0.664	0.827	6.28524503560774E-50	1.1277615167391E-45	1
SLC39A8	0.773266	0.942	0.798	7.02858549855965E-50	1.26113909600656E-45	1
EMP2	0.772308	0.933	0.739	2.09114766185303E-47	3.75214624966289E-43	1
SFTPD	0.738867	0.965	0.833	2.33399331430487E-46	4.18788420385724E-42	1
GPRC5A	0.710118	0.939	0.816	4.14847152336057E-46	7.44360245436588E-42	1
HLA-E	0.330027	1	1	2.19321285632842E-45	3.93528182811008E-41	1
AQP4	0.854573	0.879	0.668	2.58140908610469E-45	4.63182232319765E-41	1
MRVI1	-1.33729	0.651	0.791	8.61221027951453E-45	1.54528889045329E-40	1
COL6A2	-0.64872	0.983	0.981	4.88329488245473E-44	8.76209600758853E-40	1
TMOD1	-1.40196	0.593	0.759	7.78606017021665E-44	1.39705277634197E-39	1
SELENBP1	0.673858	0.95	0.796	1.46047906661305E-43	2.6205375892238E-39	1
COL3A1	-0.73615	0.992	0.987	2.14124045324501E-42	3.84202774525752E-38	1
CNN1	-1.1867	0.689	0.825	5.07288648025717E-42	9.10228021152544E-38	1
EPAS1	0.521248	0.992	0.945	2.13834176607394E-41	3.83682663086648E-37	1
ARMC9	-1.38168	0.501	0.703	4.01879285202394E-41	7.21092001438655E-37	1
C1orf116	0.8241	0.86	0.658	4.67609206131312E-41	8.39031198561412E-37	1
SFTA3	0.737333	0.914	0.758	1.74432373693509E-40	3.12984008118263E-36	1
AEBP1	-0.74612	0.96	0.971	3.88565453632878E-40	6.97202993453474E-36	1
ABCA3	0.809598	0.856	0.634	4.72100626337847E-40	8.47090153837999E-36	1
COL1A2	-0.640063	0.998	0.996	5.73496606246901E-40	1.02902496058881E-35	1
PDLIM7	-0.896006	0.781	0.894	9.53094046822932E-40	1.71013664821439E-35	1
COL1A1	-0.827144	0.952	0.965	7.7016730076846E-39	1.38191118776885E-34	1
ACTN1	-0.743713	0.885	0.937	9.58699835640168E-39	1.72019511508915E-34	1
COL6A3	-0.734213	0.937	0.958	2.45591779156275E-38	4.40665329340104E-34	1
LAMP3	0.663128	0.944	0.782	2.47900490321906E-38	4.44807849784597E-34	1
IGFN1	-1.48885	0.543	0.706	5.24698283920105E-38	9.41466130837845E-34	1
CALD1	-0.845248	0.871	0.923	3.91271139370834E-37	7.02057805373087E-33	1
AQP1	0.501336	0.99	0.936	7.6717298194204E-37	1.3765384814986E-32	1
PALLD	-0.973249	0.71	0.834	6.59126997013521E-36	1.18267157074136E-31	1
SYNPO2	-1.02962	0.718	0.838	7.88719890195793E-36	1.41520009897831E-31	1
CYB5A	0.491257	0.981	0.898	2.2037527809837E-35	3.95419361491905E-31	1
SELENOM	-0.801937	0.864	0.907	3.24519846811159E-35	5.82285961133263E-31	1
SFTA2	0.70261	0.869	0.65	9.12497055252306E-34	1.63729346623921E-29	1
TNFSF10	0.559109	0.971	0.893	1.17892689137314E-33	2.11534852119083E-29	1
TIMP2	-0.504507	0.985	0.982	3.81526912705309E-33	6.84573739467135E-29	1
SDC4	0.542615	0.967	0.881	5.92036966695549E-33	1.06229192934182E-28	1
DES	-0.886254	0.768	0.867	1.11936152293114E-32	2.00847038059534E-28	1
COL14A1	-1.23523	0.426	0.639	2.48612756178828E-32	4.46085868411672E-28	1
KANK2	-0.911358	0.745	0.834	8.13403399043054E-32	1.45948971890295E-27	1
IFI27	0.428886	0.988	0.948	2.73008644291268E-31	4.89859410451823E-27	1
WARS	0.409525	0.994	0.959	3.19710027929753E-31	5.73655703114355E-27	1
NKX2-1	0.732439	0.86	0.691	3.69907839710283E-31	6.63725636792162E-27	1
SOD3	-0.815295	0.894	0.918	1.37920298150424E-30	2.47470390971306E-26	1
HSPB1	-0.433902	1	0.998	3.03200213213558E-30	5.44032142569086E-26	1
THBD	0.751747	0.8	0.599	3.17679327684616E-30	5.70012017664507E-26	1
SFRP4	-1.04852	0.676	0.787	4.74148004377707E-30	8.50763764254919E-26	1
LPCAT1	0.508879	0.962	0.892	9.31274820588761E-30	1.67098641058241E-25	1
SCEL	1.03248	0.559	0.313	9.51576403794105E-30	1.70741354132776E-25	1
FCN3	0.59902	0.904	0.765	1.57238910016269E-29	2.82133776242191E-25	1
TSPAN13	0.721823	0.808	0.586	2.14735679808231E-29	3.85300230279909E-25	1
IL32	0.371205	0.998	0.969	2.18543446578335E-29	3.92132506195507E-25	1
C4BPA	0.759791	0.785	0.587	3.31819956033817E-29	5.95384547111479E-25	1
RAMP1	-1.34991	0.317	0.544	4.50504233836669E-29	8.08339746773135E-25	1
PPP1R12B	-0.693066	0.885	0.922	6.5173621550064E-29	1.1694102914728E-24	1
PKIG	-0.735114	0.875	0.917	7.60881196912038E-29	1.36524913161927E-24	1
VIPR1	0.738873	0.821	0.624	1.82663453707471E-28	3.27753034987315E-24	1
RNASE1	0.395122	0.996	0.953	3.76871879296877E-28	6.76221213022386E-24	1
EFNA1	0.630004	0.869	0.697	7.65548874945905E-28	1.37362434631544E-23	1
NBL1	-0.504137	0.979	0.97	1.1397257062021E-27	2.04500983463843E-23	1
PRUNE2	-1.28125	0.405	0.594	1.39111453082613E-27	2.49607680266132E-23	1
SUSD2	0.770102	0.752	0.534	2.1546925115596E-27	3.8661647734914E-23	1
CRYAB	-0.998963	0.595	0.731	2.16223869588466E-27	3.87970489202585E-23	1
ATP13A4	0.745281	0.758	0.535	2.93651242722087E-27	5.26898424816241E-23	1
LMOD1	-1.10711	0.514	0.684	2.98598802139764E-27	5.35775830679378E-23	1
MATN2	-1.19093	0.428	0.611	3.84218985363351E-27	6.89404125437461E-23	1
COL6A1	-0.615842	0.866	0.915	7.74255300437596E-27	1.38924628557518E-22	1
GBP4	0.581294	0.871	0.706	8.16476321480673E-27	1.46500346363277E-22	1
KCNMA1	-0.847631	0.689	0.814	8.89782832990342E-27	1.59653733723457E-22	1
HLA-DPA1	0.291086	1	0.994	9.77779413845744E-27	1.75442960226342E-22	1
MXRA7	-0.524823	0.96	0.961	1.41517020036541E-26	2.53923989051565E-22	1
CADM1	0.898686	0.572	0.334	1.43278027776448E-26	2.5708376523928E-22	1
HLA-DPB1	0.275116	1	0.996	2.04322214838451E-26	3.66615350084632E-22	1
CDH5	0.57157	0.898	0.733	2.30762856645431E-26	4.14057793678896E-22	1
ANXA3	0.840582	0.662	0.422	3.18565670699724E-26	5.71602382936514E-22	1
CCN1	-0.869129	0.735	0.809	4.29786294565329E-26	7.7116554833857E-22	1
ADGRF5	0.658584	0.8	0.616	5.06725000191618E-26	9.0921666784382E-22	1
KRT7	0.639411	0.825	0.613	6.30048678920443E-26	1.13049634458695E-21	1
PTGER3	-1.46036	0.278	0.493	9.47149817606854E-26	1.69947091773198E-21	1
SPARCL1	-0.624787	0.9	0.925	9.66178290928915E-26	1.73361370741375E-21	1
CLDN18	0.949272	0.56	0.333	1.04286004231909E-25	1.87120377393314E-21	1
PECAM1	0.426431	0.981	0.929	1.98823875842217E-25	3.56749680423689E-21	1
HLA-F	0.339531	1	0.98	2.41122387777285E-25	4.32645900388782E-21	1
ITGB6	0.68635	0.76	0.55	3.14094221521102E-25	5.63579261675313E-21	1
MMP14	-0.61531	0.793	0.861	3.33941308607883E-25	5.99190890035124E-21	1
ICAM1	0.396233	0.981	0.939	3.55206947836331E-25	6.37347826502728E-21	1
MAP3K20	-0.852738	0.664	0.779	1.39692434233389E-24	2.5065013474497E-20	1
FBLN1	-0.636252	0.873	0.931	1.44029443852743E-24	2.58432031104976E-20	1
SPON2	-0.693465	0.802	0.859	1.81482369956738E-24	3.25633816413374E-20	1
FBXO32	-1.10043	0.464	0.62	3.78130617683905E-24	6.7847976731023E-20	1
RAMP3	0.553225	0.896	0.774	4.30416538921644E-24	7.72296395787105E-20	1
DAPK2	0.797898	0.658	0.442	5.12978987755876E-24	9.20438197730368E-20	1
SERPINF1	-0.728373	0.651	0.783	5.40411340112784E-24	9.69660067564369E-20	1
SLC22A31	0.840388	0.63	0.411	5.72012700536759E-24	1.02636238857311E-19	1
ANO3	-1.30035	0.386	0.56	6.17318569625313E-24	1.1076547094787E-19	1
S100A14	0.605962	0.85	0.695	7.53069478993445E-24	1.35123256615794E-19	1
LGALS1	-0.378428	0.985	0.986	2.29149677661079E-23	4.11163266627275E-19	1
OCLN	0.749113	0.641	0.421	3.82672166814105E-23	6.86628668914548E-19	1
PTMS	-0.337859	0.994	0.996	7.32587186593751E-23	1.31448118890517E-18	1
HOPX	0.548124	0.848	0.689	7.45322163052122E-23	1.33733155716442E-18	1
RARRES2	-0.656821	0.879	0.903	7.55624380116232E-23	1.35581682524256E-18	1
EMILIN1	-0.70575	0.685	0.789	1.0017072812669E-22	1.7973633747772E-18	1
VCL	-0.755392	0.76	0.828	1.40519851746573E-22	2.52134769988876E-18	1
GALNT5	0.966099	0.443	0.239	1.72499234596877E-22	3.09515376637177E-18	1
THBS2	-1.06517	0.388	0.572	1.93088446618886E-22	3.46458599768268E-18	1
ROBO4	0.641564	0.735	0.515	2.62883993315597E-22	4.71692749206176E-18	1
S100A10	0.280292	1	0.984	3.60260548398909E-22	6.46415501992162E-18	1
C3	0.368465	0.985	0.938	6.758265998338E-22	1.21263566808179E-17	1
PTGIS	-1.36955	0.253	0.454	9.51646009708385E-22	1.70753843521975E-17	1
TCF21	-0.56566	0.891	0.91	1.70221469056089E-21	3.0542838192734E-17	1
TNFAIP8L3	-1.1772	0.351	0.529	2.16036558904185E-21	3.8763439764178E-17	1
MMP2	-0.54798	0.91	0.935	2.6119974159401E-21	4.68670696342132E-17	1
IGKC	-0.70874	0.969	0.983	2.87462422862136E-21	5.1579382534153E-17	1
KLF5	0.805928	0.543	0.34	3.30286645003042E-21	5.92633327128959E-17	1
NRGN	0.594853	0.756	0.569	4.42099901896356E-21	7.93259853972632E-17	1
HLA-DQA1	0.283469	1	0.978	4.65526437878924E-21	8.35294087486153E-17	1
TBL1X	-0.935956	0.528	0.651	5.45980006271386E-21	9.79651925252748E-17	1
MEIS2	-1.04576	0.411	0.576	1.14591064672913E-20	2.05610747342608E-16	1
CAV1	0.497052	0.91	0.762	1.66436318098042E-20	2.98636685563316E-16	1
TCEAL4	-0.675139	0.806	0.858	1.85314267930677E-20	3.32509390948014E-16	1
RTKN2	0.660162	0.789	0.602	2.25292642790377E-20	4.04242588958774E-16	1
C11orf96	-0.658611	0.775	0.826	3.39191431255656E-20	6.08611185102023E-16	1
ID1	0.442838	0.923	0.805	3.93070765379083E-20	7.05286874319688E-16	1
ERBB3	0.727856	0.541	0.328	4.3642505392372E-20	7.83077474255331E-16	1
ARHGEF38	0.816823	0.539	0.339	4.59301613192812E-20	8.24124884551862E-16	1
ADIRF	0.427628	0.806	0.655	5.75288908506735E-20	1.03224088853363E-15	1
DHCR24	0.552247	0.866	0.724	5.77844070057398E-20	1.03682561490399E-15	1
ITGA8	-1.11034	0.376	0.542	7.04861094223181E-20	1.26473226136465E-15	1
ATP11A	0.485685	0.914	0.793	8.50908763271335E-20	1.52678559393776E-15	1
VEGFA	0.604968	0.758	0.573	1.3444499812822E-19	2.41234660141466E-15	1
UBD	0.649168	0.697	0.497	1.59071696260179E-19	2.85422344599638E-15	1
ESAM	0.60896	0.693	0.491	2.2438554886097E-19	4.02614990321239E-15	1
ACADL	0.950555	0.386	0.207	3.0149374508727E-19	5.40970226810088E-15	1
CD44	0.267897	0.998	0.986	3.57234215993536E-19	6.40985353757202E-15	1
NDNF	0.641031	0.702	0.509	3.85004115648907E-19	6.90812884708835E-15	1
FABP5	0.537181	0.814	0.657	4.51930355688838E-19	8.10898637212483E-15	1
PKD2	-0.736287	0.559	0.691	7.75570102178968E-19	1.39160543433972E-14	1
CTSH	0.363805	0.971	0.899	8.21347940648511E-19	1.47374460990562E-14	1
NIBAN2	0.453777	0.877	0.741	1.09836727348644E-18	1.97080039881671E-14	1
BST2	0.399189	0.942	0.862	1.26566695611016E-18	2.27098621934847E-14	1
CYP1B1	-1.18401	0.29	0.459	1.71238846081281E-18	3.07253861523643E-14	1
RGCC	0.419756	0.956	0.861	1.93318984053032E-18	3.46872253086356E-14	1
ATRNL1	-1.32687	0.248	0.422	2.08432377963628E-18	3.73990215780137E-14	1
IDO1	0.663612	0.71	0.499	2.09605145702438E-18	3.76094512933884E-14	1
ARRDC3	0.473294	0.894	0.766	2.15143847514568E-18	3.86032605595389E-14	1
UNC13B	0.604732	0.714	0.526	2.20770446961712E-18	3.961284129834E-14	1
CAVIN2	0.500564	0.818	0.641	2.23133315322014E-18	4.00368107682289E-14	1
ANTXR2	-0.751077	0.708	0.768	2.54222851425719E-18	4.56152062313168E-14	1
SLC9A3R2	0.502599	0.86	0.697	2.93882064941523E-18	5.27312589124575E-14	1
LRRC36	0.781249	0.53	0.338	3.07700471623526E-18	5.52106956234093E-14	1
ROS1	0.718657	0.616	0.437	4.11242601096126E-18	7.37892599146778E-14	1
C19orf33	0.665218	0.653	0.469	4.24805880008408E-18	7.62229190499086E-14	1
NCKAP5	0.631178	0.733	0.57	5.92379124619559E-18	1.06290586330487E-13	1
HLA-DMA	0.2698	0.996	0.967	8.56150670485069E-18	1.53619114805136E-13	1
HSPB6	-1.01116	0.434	0.578	9.14864817339061E-18	1.64154194175148E-13	1
ACVRL1	0.553582	0.781	0.602	1.52903256305436E-17	2.74354312788843E-13	1
SH3PXD2B	-1.10585	0.301	0.471	1.92001610600429E-17	3.4450848990035E-13	1
NEDD4L	0.572488	0.685	0.492	2.01246058059496E-17	3.61095801976154E-13	1
FOLR1	0.653883	0.683	0.521	2.01530195939693E-17	3.61605630574591E-13	1
RAMP2	0.598525	0.743	0.572	2.36000841308653E-17	4.23456309560117E-13	1
SPEG	-1.15841	0.274	0.448	2.56797251195722E-17	4.60771307820483E-13	1
MAP1B	-1.13641	0.274	0.449	2.6622013023598E-17	4.77678779682418E-13	1
SCNN1A	0.757165	0.464	0.277	3.11524243148182E-17	5.58967949480783E-13	1
FAM20A	0.632266	0.699	0.53	3.20616417715283E-17	5.75282038306533E-13	1
CPM	0.58399	0.718	0.56	3.21068583548551E-17	5.76093359461165E-13	1
CAV2	0.484274	0.858	0.729	4.12817540722104E-17	7.40718513317671E-13	1
SEMA3G	0.951658	0.353	0.19	4.88527306396627E-17	8.76564545867467E-13	1
CYP4B1	0.635432	0.645	0.449	6.02132253181832E-17	1.08040590188416E-12	1
TMPRSS2	0.696869	0.562	0.378	7.37316742834689E-17	1.32296743166828E-12	1
ESR1	-1.32057	0.259	0.413	7.50685563031447E-17	1.34695510574732E-12	1
LRRK2	0.573046	0.743	0.586	8.13201939130354E-17	1.45912823938159E-12	1
COL16A1	-0.713132	0.568	0.681	9.19818278610716E-17	1.65042993731121E-12	1
NR4A1	-0.852211	0.664	0.735	9.49097344163165E-17	1.70296536463197E-12	1
FXYD3	0.602073	0.643	0.463	1.1483239087026E-16	2.06043758938507E-12	1
MRGPRF	-1.02016	0.38	0.529	1.24597531549427E-16	2.23565350859136E-12	1
HLA-G	1.21492	0.261	0.124	1.33868038018521E-16	2.40199420616632E-12	1
CLEC3B	0.427265	0.868	0.726	1.38714859083498E-16	2.48896071653521E-12	1
GASK1B	-1.05164	0.284	0.458	1.77626351329929E-16	3.18714962191291E-12	1
HAND2	-1.1146	0.361	0.499	1.83009861364973E-16	3.28374594247171E-12	1
CPAMD8	0.76015	0.495	0.311	3.58206137508448E-16	6.42729272531408E-12	1
PLN	-1.17557	0.307	0.457	5.02621239635073E-16	9.01853290277212E-12	1
VEPH1	0.74992	0.499	0.314	5.47070568860662E-16	9.81608721706685E-12	1
LGI2	-1.40385	0.2	0.363	6.01016641199409E-16	1.0784041593041E-11	1
DMPK	-0.609436	0.679	0.754	6.28044005520534E-16	1.12689935910549E-11	1
PDE4C	0.92814	0.345	0.187	7.49172926311966E-16	1.34424098168156E-11	1
KRT8	0.490986	0.774	0.617	9.11303956805642E-16	1.63515268969636E-11	1
ALDH1A2	-1.67623	0.121	0.279	1.01834311686185E-15	1.82721305458521E-11	1
PCP4	-1.26755	0.248	0.41	1.09332745547948E-15	1.96175745336684E-11	1
BAG2	-0.991775	0.344	0.499	1.18573410577056E-15	2.12756270598412E-11	1
ADAMTS19	-1.28959	0.205	0.368	1.2602520852381E-15	2.26127031654272E-11	1
NELL2	-0.966934	0.334	0.496	2.51614795219268E-15	4.51472427061933E-11	1
HYAL2	0.621638	0.57	0.39	2.66022097400454E-15	4.77323449365636E-11	1
TBC1D24	0.692894	0.553	0.382	2.77694756462434E-15	4.98267701520545E-11	1
SMAD6	0.524757	0.754	0.602	3.22533817213237E-15	5.7872242822571E-11	1
DCN	-0.29569	1	0.996	3.26614578323913E-15	5.86044537886598E-11	1
CSF3R	0.533673	0.722	0.566	4.17585290545283E-15	7.49273286825401E-11	1
CTSE	0.788065	0.468	0.298	4.31030013817141E-15	7.73397153792096E-11	1
ALS2CL	0.743685	0.522	0.356	4.45657622249703E-15	7.99643471602642E-11	1
ITGA3	0.383953	0.914	0.807	4.52429994562962E-15	8.11795139244323E-11	1
IGHG1	-0.658216	0.622	0.754	4.78384970703365E-15	8.58366152933047E-11	1
PPP1R12C	-0.424858	0.904	0.909	5.67062592196719E-15	1.01748040917857E-10	1
FILIP1L	-0.684894	0.622	0.712	6.39997572403439E-15	1.14834764416349E-10	1
PRKCZ	0.677863	0.522	0.344	6.4613712702292E-15	1.15936384701723E-10	1
MBIP	0.656792	0.631	0.465	7.78823941017872E-15	1.39744379736837E-10	1
SYNE1	0.464364	0.783	0.625	8.38911265991019E-15	1.50525848456769E-10	1
SPINT2	0.467145	0.843	0.699	8.4643276788856E-15	1.51875431542244E-10	1
SLC2A4	-1.51303	0.125	0.279	9.30228915581394E-15	1.6691097432277E-10	1
GLCCI1	0.652958	0.512	0.334	9.59157352637006E-15	1.72101603783658E-10	1
MYH14	0.512691	0.683	0.494	1.07308398794087E-14	1.92543459956231E-10	1
DSTN	-0.564779	0.793	0.836	1.18280111513424E-14	2.12230004088536E-10	1
SYTL4	-1.10405	0.319	0.462	1.34111575739708E-14	2.40636400349758E-10	1
BMERB1	-0.913342	0.417	0.546	1.39328939640531E-14	2.49997916397004E-10	1
ATP8A1	0.53384	0.741	0.589	1.39921605716909E-14	2.5106133713785E-10	1
HOXD10	-1.43234	0.161	0.315	1.42444527918054E-14	2.55588216443365E-10	1
PGR	-1.24318	0.19	0.349	1.659750152548E-14	2.97808969871687E-10	1
LHFPL6	-0.687978	0.752	0.775	1.73741820006963E-14	3.11744947638494E-10	1
MALL	0.567863	0.676	0.509	1.82098894792862E-14	3.26740046926832E-10	1
PDLIM4	-1.1543	0.2	0.363	1.99702727166376E-14	3.58326603354629E-10	1
CD99	-0.267189	0.994	0.988	2.22312076056251E-14	3.98894558067731E-10	1
PRLR	-1.38347	0.159	0.309	2.54487130325198E-14	4.56626257942502E-10	1
NOTCH4	0.584918	0.536	0.349	2.80173389556878E-14	5.02715112881906E-10	1
CLIC3	0.6893	0.543	0.371	2.95110159224841E-14	5.29516158697133E-10	1
S1PR3	-1.04825	0.284	0.436	3.32111332159207E-14	5.95907363293265E-10	1
PALM3	0.85143	0.382	0.229	3.87774819096244E-14	6.9578435790439E-10	1
FGFR1	-0.599019	0.601	0.692	4.98523513314629E-14	8.94500739940438E-10	1
BOC	-1.26556	0.18	0.332	5.08961732181408E-14	9.13230036053101E-10	1
GPX3	0.32113	0.96	0.906	5.25735929151097E-14	9.43327977675814E-10	1
CFTR	0.805242	0.38	0.224	5.34239885428113E-14	9.58586626423663E-10	1
CNN3	-0.453659	0.95	0.932	5.502563986777E-14	9.87325056147397E-10	1
TMEM100	0.654145	0.564	0.4	6.36813966622361E-14	1.1426353003105E-09	1
FBLIM1	-0.75911	0.493	0.606	6.4176705473276E-14	1.15152262630699E-09	1
NECAB3	0.63703	0.56	0.392	6.95284405513504E-14	1.24754880881288E-09	1
PCDH9	1.09331	0.203	0.091	7.74053907733343E-14	1.38888492664594E-09	1
CLDN7	0.471829	0.708	0.518	8.8015717508413E-14	1.57926601925345E-09	1
PLA2G4F	0.808978	0.363	0.21	9.70686249702159E-14	1.74170233784058E-09	1
HLA-DOA	0.450831	0.843	0.728	9.95229924909417E-14	1.78574105426497E-09	1
BCAM	0.370752	0.885	0.783	1.12210072755764E-13	2.01338533545667E-09	1
HDAC9	-1.12795	0.211	0.364	1.14102667676791E-13	2.04734416612466E-09	1
JPH2	-1.15395	0.207	0.359	1.14186841641041E-13	2.04885449956521E-09	1
MFGE8	-0.531696	0.783	0.832	1.21789709486056E-13	2.18527275730831E-09	1
MST1R	0.952107	0.238	0.115	1.29237998713485E-13	2.31891741091607E-09	1
FHL2	-1.32957	0.163	0.312	1.42417526320168E-13	2.55539767476277E-09	1
ASPH	0.307152	0.948	0.883	1.55538574048672E-13	2.79082863415532E-09	1
RGL3	0.728615	0.405	0.249	1.91890729949843E-13	3.44309536749004E-09	1
SLC8A1	-0.728128	0.48	0.6	1.97598625502679E-13	3.54551213739457E-09	1
AHCYL2	0.484179	0.727	0.56	2.00414838290823E-13	3.59604344345223E-09	1
MICOS10	-0.35984	0.846	0.888	2.15121304004026E-13	3.85992155774424E-09	1
COX6C	-0.413677	0.86	0.896	2.22292240008325E-13	3.98858966246938E-09	1
CSDC2	-1.19957	0.173	0.328	2.68798069746882E-13	4.82304376546831E-09	1
HOXA10	-1.20427	0.188	0.338	2.71449618153379E-13	4.87062049852607E-09	1
PIGR	0.407768	0.722	0.55	2.83621850214138E-13	5.08902685839227E-09	1
ADGRA2	-0.916614	0.265	0.42	2.96822476165635E-13	5.32588568984000E-09	1
EPCAM	0.550832	0.643	0.479	3.41345774648586E-13	6.12476723451957E-09	1
ASPN	-1.04813	0.25	0.397	3.56151129122119E-13	6.39041970983818E-09	1
VEGFD	-0.807414	0.574	0.66	3.77163607990265E-13	6.76744661816932E-09	1
ISOC1	-0.962401	0.28	0.43	3.98220531859851E-13	7.14527100316131E-09	1
MGST1	0.479199	0.729	0.559	4.09401298795679E-13	7.34588750429087E-09	1
PCDH7	-1.14036	0.244	0.384	4.20581644614446E-13	7.546496449317E-09	1
RBM24	-1.48995	0.104	0.242	4.90257489421129E-13	8.79669013268332E-09	1
CAPN3	0.440471	0.762	0.614	5.86398854564442E-13	1.05217546474498E-08	1
PTGDS	-0.37391	0.964	0.97	7.18505099254551E-13	1.28921369959244E-08	1
GEM	-0.787595	0.441	0.57	7.50329898872417E-13	1.34631693754678E-08	1
PRSS8	0.727161	0.374	0.226	8.16276299993455E-13	1.46464456507826E-08	1
EDEM1	0.491881	0.749	0.617	8.52215202333471E-13	1.52912973754695E-08	1
GBP2	-0.532133	0.862	0.868	9.08834599512725E-13	1.63072192190568E-08	1
OVCH2	1.20529	0.2	0.094	9.8140682578396E-13	1.76093826750416E-08	1
PLAAT4	0.312879	0.956	0.88	9.93815061297547E-13	1.78320236448619E-08	1
CIITA	0.272684	0.975	0.935	1.03074596090553E-12	1.84946747765279E-08	1
MARC2	0.57119	0.539	0.363	1.0614749387933E-12	1.90460448267682E-08	1
VSIG2	0.7258	0.43	0.272	1.10021673953798E-12	1.97411889575299E-08	1
SLCO2A1	0.553185	0.585	0.43	1.14302567909901E-12	2.05093097600735E-08	1
PBX1	-0.511738	0.745	0.783	1.18605070954295E-12	2.12813078813292E-08	1
MTSS2	-0.627681	0.574	0.672	1.22279412251212E-12	2.1940594940235E-08	1
CD40	0.416192	0.766	0.615	1.24850423800071E-12	2.24019115424468E-08	1
SERPINA1	0.47568	0.741	0.601	1.441787378523E-12	2.58699909328382E-08	1
GNLY	0.434815	0.845	0.722	1.60669915068826E-12	2.88290028607994E-08	1
TCIM	0.492765	0.685	0.534	1.62420425608619E-12	2.91430969669544E-08	1
ATP1A1	0.408473	0.798	0.698	1.79533590665994E-12	3.22137121731993E-08	1
SULF2	-0.971034	0.265	0.411	1.8112600477176E-12	3.2499439036197E-08	1
GPC3	0.514828	0.63	0.468	2.12601978594259E-12	3.8147173019168E-08	1
MITF	-0.740644	0.397	0.521	2.24854864419628E-12	4.03457083228138E-08	1
RAB25	0.687191	0.397	0.244	2.37539494050668E-12	4.26217114175114E-08	1
PXMP4	0.775095	0.351	0.211	2.59042355160447E-12	4.64799697864389E-08	1
NEDD9	0.512676	0.635	0.469	2.93330681520576E-12	5.2632324185237E-08	1
HLA-DMB	0.285167	0.958	0.859	3.52041291940457E-12	6.31667690128762E-08	1
S100A9	0.250014	0.985	0.894	3.61160984714985E-12	6.48031154874097E-08	1
P3H2	0.783811	0.33	0.196	3.65559644340771E-12	6.55923669840645E-08	1
IRF1	0.268988	0.985	0.938	3.9566817867431E-12	7.09947412995315E-08	1
TWISTNB	-0.864664	0.269	0.42	4.31065356378633E-12	7.73460568950181E-08	1
MAST4	0.421209	0.795	0.643	4.5053488339519E-12	8.0839474127599E-08	1
HSPB7	-0.993868	0.234	0.379	4.59590241642373E-12	8.24642770578911E-08	1
MICAL2	0.36689	0.858	0.766	4.99067051525456E-12	8.95476010552125E-08	1
THBS1	-0.599673	0.62	0.716	5.3805339314405E-12	9.65429203318368E-08	1
TMEM125	0.596139	0.547	0.396	5.43977776053432E-12	9.76059323572674E-08	1
AADAC	0.839922	0.309	0.179	5.66435318715238E-12	1.01635489237075E-07	1
GSAP	0.327893	0.887	0.779	6.23193748936817E-12	1.11819654371733E-07	1
RBPMS	-0.438789	0.887	0.902	6.36383996210019E-12	1.14186380439964E-07	1
EPS8L2	0.575614	0.534	0.373	6.48027021858866E-12	1.16275488532136E-07	1
ANOS1	0.568845	0.582	0.436	6.4941997830586E-12	1.1652542670742E-07	1
CPA6	-1.29261	0.154	0.29	6.76219635660897E-12	1.21334089226635E-07	1
GPRIN2	0.930306	0.23	0.116	7.40852457071254E-12	1.32931156372295E-07	1
ICAM5	0.685498	0.39	0.245	7.5012069895381E-12	1.34594157013282E-07	1
IGFBP5	-0.981102	0.449	0.562	7.61337733474017E-12	1.36606829517243E-07	1
MAL2	0.487426	0.656	0.495	8.96305405302233E-12	1.6082407887338E-07	1
IGHA1	-0.531763	0.823	0.88	9.15011657999178E-12	1.64180541794792E-07	1
SCN1A	0.905316	0.253	0.134	9.84054446692714E-12	1.76568889370074E-07	1
NECAB2	-1.35979	0.173	0.306	1.05222790720734E-11	1.88801253390213E-07	1
NECAB1	1.16729	0.163	0.072	1.25613209866944E-11	2.25387782464258E-07	1
SLC16A5	0.686639	0.342	0.2	1.29855981790194E-11	2.33000588126146E-07	1
CLIC4	-0.404332	0.931	0.924	1.43358311181535E-11	2.57227817753028E-07	1
NOSTRIN	0.696899	0.418	0.271	1.50200392351472E-11	2.69504563996246E-07	1
MYO1B	0.416074	0.745	0.588	1.51280953889736E-11	2.71443415564354E-07	1
SHANK3	0.531382	0.601	0.443	1.95301961483701E-11	3.50430309490205E-07	1
LIMCH1	0.43442	0.718	0.565	2.04322285081854E-11	3.6661547612237E-07	1
MSLN	0.893854	0.253	0.137	2.50476800562813E-11	4.49430523249856E-07	1
FAM184A	0.581867	0.528	0.37	2.5184724835058E-11	4.51889517715445E-07	1
ADGRL2	0.538708	0.608	0.467	2.69355477489149E-11	4.8330453325878E-07	1
CPE	-0.94668	0.336	0.451	2.89584807374923E-11	5.19602019872825E-07	1
DACT3	-1.09177	0.209	0.343	3.19161748584919E-11	5.72671925485919E-07	1
FXYD1	-0.651711	0.497	0.607	3.30900908025528E-11	5.93735499270204E-07	1
CALCRL	0.521258	0.655	0.512	3.43977335711037E-11	6.17198533466314E-07	1
SCGB3A2	0.438952	0.749	0.627	3.48938283152789E-11	6.2609996146105E-07	1
PDZK1IP1	0.874864	0.282	0.162	4.22042475437733E-11	7.57270813677925E-07	1
ARID5A	-0.612426	0.482	0.598	4.29168692220343E-11	7.70057384450962E-07	1
PHACTR1	0.588554	0.434	0.281	4.37067911272597E-11	7.8423095319642E-07	1
TSPAN2	-0.940849	0.234	0.372	4.37605047911190E-11	7.85194737467049E-07	1
CCL14	-1.11119	0.209	0.34	4.40811220203834E-11	7.9094757241174E-07	1
WSCD2	-1.31041	0.107	0.232	4.83760428844983E-11	8.68011337476553E-07	1
AHNAK2	-1.03865	0.232	0.36	5.03634557247573E-11	9.0367148606932E-07	1
ACTG2	-1.06427	0.298	0.431	5.36596153420488E-11	9.62814478082381E-07	1
FUT1	0.863195	0.244	0.13	5.47546424427847E-11	9.82462549350885E-07	1
MMP28	0.731608	0.336	0.201	5.73889720693907E-11	1.02973032584108E-06	1
ACE	0.352349	0.873	0.779	5.75346761871528E-11	1.03234469482608E-06	1
SLC19A1	0.596888	0.42	0.273	5.75534889746059E-11	1.03268225267135E-06	1
ANKRD29	0.506903	0.664	0.532	6.26433586989699E-11	1.12400978513562E-06	1
SNCAIP	-1.35611	0.106	0.23	6.42209007687214E-11	1.15231562249317E-06	1
F11R	0.49858	0.58	0.429	6.7333052754869E-11	1.20815696558061E-06	1
ADAMTS5	-1.15285	0.232	0.358	6.93593820813634E-11	1.2445153926859E-06	1
WWC1	0.703761	0.33	0.196	7.25314516930881E-11	1.30143183772908E-06	1
PAPSS2	0.535285	0.593	0.458	7.43609223798048E-11	1.33425803026084E-06	1
PEBP4	0.705809	0.397	0.257	7.90162470375869E-11	1.41778852059542E-06	1
C1orf115	0.599981	0.405	0.261	8.63770141312509E-11	1.54986276455703E-06	1
HPCAL1	0.337506	0.885	0.763	9.10916915889227E-11	1.63445822218004E-06	1
HTRA1	-0.63157	0.52	0.611	9.52074193821131E-11	1.70830672597326E-06	1
PDE3A	-1.11795	0.184	0.31	1.00478464178017E-10	1.80288508274617E-06	1
DNAJB5	-1.29682	0.111	0.235	1.08900771564527E-10	1.95400654418232E-06	1
IRX2	0.582229	0.44	0.293	1.12872031066202E-10	2.02526285342086E-06	1
TEK	0.694515	0.353	0.222	1.19698771945184E-10	2.14775506501243E-06	1
CACNA2D2	0.50697	0.585	0.436	1.24031512249208E-10	2.22549742428753E-06	1
CAT	0.378022	0.785	0.664	1.31824627946317E-10	2.36532929924076E-06	1
PLAT	-1.26779	0.142	0.265	1.49239951447578E-10	2.67781244882389E-06	1
HOXD4	-1.53335	0.084	0.2	1.50292426115907E-10	2.69669700179772E-06	1
C8orf34	0.741644	0.307	0.185	1.51951554019653E-10	2.72646673377462E-06	1
P2RY14	-0.837947	0.313	0.436	1.57644035129732E-10	2.82860692233278E-06	1
TC2N	0.457726	0.674	0.537	1.5926978241792E-10	2.85777770592473E-06	1
TTC7B	-0.632179	0.493	0.598	1.61144296294731E-10	2.89141210841636E-06	1
APLNR	0.760552	0.315	0.191	1.61428447779567E-10	2.89651063850877E-06	1
MMP11	-0.892811	0.417	0.512	1.63715851617323E-10	2.93755352556964E-06	1
CACNA1C	-0.886222	0.273	0.4	1.82393711759672E-10	3.2726903701038E-06	1
CCDC68	0.60801	0.47	0.33	2.18647393366617E-10	3.9231901791772E-06	1
CFLAR	0.271421	0.923	0.874	2.50291768988117E-10	4.49098521095379E-06	1
VGLL2	-1.63209	0.077	0.186	2.55012603716138E-10	4.57569114847866E-06	1
KIAA1217	0.530015	0.514	0.37	2.94269445343648E-10	5.28007665780108E-06	1
EPB41L5	0.680068	0.369	0.237	3.0566196436194E-10	5.4844926265463E-06	1
GRAMD2A	0.94633	0.228	0.125	3.19524311357651E-10	5.73322471869034E-06	1
FLNC	-1.41285	0.084	0.198	3.28358205989795E-10	5.89173129007489E-06	1
KRT18	0.444035	0.637	0.483	3.34576787291184E-10	6.00331129436571E-06	1
FMOD	-0.638365	0.497	0.592	3.54208265711683E-10	6.35555891166473E-06	1
CX3CL1	0.494516	0.62	0.48	3.67647097285525E-10	6.59669186659418E-06	1
DUSP1	-0.534262	0.574	0.664	3.82220552007554E-10	6.85818336467153E-06	1
BTNL9	0.941538	0.211	0.112	4.13373157040916E-10	7.41715455678516E-06	1
MED12L	-1.56024	0.067	0.175	4.16035067523477E-10	7.46491721657375E-06	1
SEMA3C	-0.829916	0.326	0.438	4.16599155536516E-10	7.4750386477917E-06	1
TMC5	0.395038	0.568	0.419	4.52653975988003E-10	8.12197029115274E-06	1
ITPR3	0.438818	0.622	0.476	4.55328311915609E-10	8.16995590070178E-06	1
NRP2	0.41573	0.729	0.611	4.55335921042073E-10	8.17009243125792E-06	1
EDNRB	0.586251	0.463	0.317	4.59144901246367E-10	8.23843696306356E-06	1
LMO3	0.312655	0.921	0.82	4.68606772236478E-10	8.40821131423912E-06	1
MEX3B	-1.24575	0.131	0.248	4.74024973161366E-10	8.50543009343439E-06	1
DAPK1	0.356269	0.774	0.646	4.83736945077793E-10	8.67969200553084E-06	1
ITGA11	-1.21698	0.127	0.247	4.92851853126068E-10	8.84324080064104E-06	1
LLGL2	0.552078	0.553	0.405	5.05886717372909E-10	9.07712536982211E-06	1
MARVELD2	0.693011	0.324	0.202	5.41071312738476E-10	9.70844256446648E-06	1
MAPK10	-0.747892	0.363	0.481	5.82184465246221E-10	1.04461358599129E-05	1
HECW2	0.618773	0.393	0.254	5.84773963561131E-10	1.04925992281774E-05	1
ICAM2	0.519799	0.637	0.489	6.07067071047362E-10	1.08926044558028E-05	1
CLSTN2	-1.45812	0.094	0.205	6.23667739134777E-10	1.11904702432953E-05	1
SPINT1	0.483943	0.543	0.385	6.29850209735072E-10	1.13014023132764E-05	1
GPC5	0.888638	0.246	0.139	6.4353656663746E-10	1.15469766151759E-05	1
HYAL1	0.701381	0.309	0.187	6.71901489590821E-10	1.20559284277281E-05	1
SDC1	0.517076	0.52	0.368	7.33008044804168E-10	1.31523633479212E-05	1
HOXD9	-1.40894	0.098	0.21	7.42489260588971E-10	1.33224848027479E-05	1
SLC6A4	0.863216	0.261	0.152	7.82550655274519E-10	1.40413064075907E-05	1
NPTN	-0.338158	0.866	0.884	7.8781184245047E-10	1.41357078890888E-05	1
CD47	0.388884	0.739	0.625	8.30473155278663E-10	1.49011798251651E-05	1
CXCL17	0.424841	0.622	0.484	8.51194018241526E-10	1.52729742693077E-05	1
CCL5	0.30143	0.785	0.667	8.51520088748515E-10	1.52788249524146E-05	1
CLDN4	0.402509	0.631	0.475	8.69445808066607E-10	1.56004661341391E-05	1
FYCO1	-0.631591	0.44	0.55	9.70562490950812E-10	1.74148027751304E-05	1
IGF1	-1.22373	0.098	0.211	1.06833554510618E-09	1.91691446858401E-05	1
ACOXL	0.431616	0.633	0.476	1.0861309799928E-09	1.94884481740109E-05	1
ABCB5	-1.18621	0.121	0.239	1.12030952524093E-09	2.01017138113981E-05	1
ATP2C2	0.541617	0.447	0.302	1.19951859087869E-09	2.15229620761364E-05	1
RUBCNL	-0.91039	0.238	0.361	1.23635299608961E-09	2.21838818088359E-05	1
ADAM12	-1.28779	0.117	0.232	1.29731512095433E-09	2.32777252152836E-05	1
CBX8	-1.23963	0.1	0.214	1.3072816688871E-09	2.34565549848412E-05	1
SYDE2	0.693624	0.278	0.165	1.40976390744751E-09	2.52953937913306E-05	1
SHISA3	1.12164	0.134	0.06	1.42677595468903E-09	2.56006409549852E-05	1
ARHGEF1	0.263077	0.91	0.857	1.44588154963445E-09	2.5943452645091E-05	1
PRR15L	0.65579	0.328	0.208	1.50948132405096E-09	2.70846233974463E-05	1
MEIS3	-1.12724	0.136	0.253	1.52162461580358E-09	2.73025104813637E-05	1
GJA1	-0.4421	0.766	0.804	1.58886349490869E-09	2.85089776891467E-05	1
CFAP221	0.617091	0.369	0.238	1.67527050650334E-09	3.00593786981895E-05	1
CCDC85A	0.827427	0.234	0.131	1.69041468712897E-09	3.03311107311551E-05	1
PLPP1	-0.5753	0.524	0.613	1.78699461768342E-09	3.20640444250935E-05	1
UCHL1	-0.767694	0.328	0.445	1.82584697549192E-09	3.27611722812515E-05	1
TNNC1	0.653112	0.382	0.256	1.86087346992677E-09	3.3389652670896E-05	1
SPNS2	0.581022	0.418	0.284	1.86882540176006E-09	3.35323341837807E-05	1
DIAPH2	0.387399	0.781	0.655	1.87245136373079E-09	3.35973948194215E-05	1
CLDN5	0.415184	0.653	0.514	1.96367056969859E-09	3.52341410321018E-05	1
USP53	-0.615842	0.466	0.563	2.15776040437271E-09	3.87166949356595E-05	1
PEG3	-1.14542	0.136	0.251	2.18414008826786E-09	3.91900256037902E-05	1
TMEM238	0.534518	0.411	0.276	2.3216377214184E-09	4.16571456354104E-05	1
TSPAN15	0.541661	0.44	0.309	2.39606079250085E-09	4.29925187998428E-05	1
HSPB2	-1.01679	0.165	0.283	2.46119356548656E-09	4.41611961455254E-05	1
EPOR	0.61155	0.359	0.229	2.54838036879759E-09	4.57255889573352E-05	1
MAGI3	0.597238	0.361	0.235	2.78477726149903E-09	4.99672584030771E-05	1
LTBP4	-0.285299	0.965	0.964	2.79145980706494E-09	5.00871633181662E-05	1
GPRC5B	-0.915103	0.23	0.345	3.03592308840772E-09	5.44735679752997E-05	1
TGFBR3	-0.737675	0.401	0.503	3.046715813014E-09	5.46672218329103E-05	1
ALDH3B1	0.288658	0.656	0.497	3.05646735040631E-09	5.48421936683403E-05	1
CFAP300	-1.50869	0.079	0.18	3.35836349263725E-09	6.02591161483901E-05	1
CD93	0.400331	0.754	0.616	3.36735717170388E-09	6.04204897318828E-05	1
SLC7A2	-1.03983	0.161	0.28	3.4452998598096E-09	6.18190153845637E-05	1
ESYT3	0.642233	0.34	0.217	3.63298861308941E-09	6.51867146846633E-05	1
SPOCK2	0.431767	0.612	0.485	3.64220955715937E-09	6.53521660841106E-05	1
ZMPSTE24	-0.434097	0.658	0.722	3.69220721601798E-09	6.62492740770107E-05	1
CTNND1	0.282282	0.933	0.848	3.71764125594217E-09	6.67056370553703E-05	1
SLC44A2	0.324216	0.864	0.754	3.74570592270149E-09	6.72092013710328E-05	1
DENND3	0.521716	0.505	0.373	3.78858161388381E-09	6.79785198979171E-05	1
CCL21	-1.1287	0.307	0.411	4.02025338870063E-09	7.21354065534554E-05	1
PPBP	0.681465	0.179	0.092	4.05993655539843E-09	7.2847441613514E-05	1
KCNJ15	0.509641	0.511	0.379	4.07169103740803E-09	7.30583522842124E-05	1
SDR16C5	0.691474	0.313	0.198	4.14234793967693E-09	7.43261490816232E-05	1
CD55	0.363291	0.793	0.677	4.16905027474317E-09	7.48052690797167E-05	1
UNC5D	-2.01212	0.035	0.12	4.63657884409132E-09	8.31941341995306E-05	1
RBMS2	0.410994	0.716	0.605	4.6990968477136E-09	8.43158947385252E-05	1
EVPL	0.715475	0.315	0.2	4.76100403201095E-09	8.54266953463724E-05	1
BNC2	-0.884602	0.244	0.361	4.84947877632405E-09	8.70141976835824E-05	1
ALDH1B1	-0.964084	0.232	0.343	4.87329646324655E-09	8.74415584400328E-05	1
TACSTD2	0.475491	0.526	0.383	5.0653583089063E-09	9.08877241367057E-05	1
LAP3	0.33782	0.879	0.796	5.28015285662201E-09	9.47417827063687E-05	1
ST6GAL2	-1.63865	0.048	0.14	5.54221842586315E-09	9.94440252152626E-05	1
OAF	-0.785265	0.25	0.372	5.8803943488163E-09	0.000105512	1
SPTBN1	0.267829	0.925	0.822	6.34827671184043E-09	0.000113907	1
CD300LG	0.837253	0.171	0.085	6.48538879263912E-09	0.000116367	1
RAB23	-0.818867	0.259	0.375	6.53479297596049E-09	0.000117254	1
DRAM1	0.368665	0.747	0.629	7.06472851166319E-09	0.000126762	1
IGHJ6	-0.882467	0.555	0.646	7.14086367075354E-09	0.000128129	1
SLC2A12	-0.974075	0.198	0.31	7.23996002211633E-09	0.000129907	1
PNPLA2	0.33572	0.887	0.798	7.25686184687132E-09	0.00013021	1
PTGFRN	-0.866962	0.223	0.339	7.50530107186501E-09	0.000134668	1
NT5E	-1.13278	0.131	0.239	7.84471689531582E-09	0.000140758	1
PLLP	0.844287	0.192	0.102	7.93163500402016E-09	0.000142317	1
MS4A15	0.624066	0.324	0.207	7.98966076349260E-09	0.000143358	1
GDNF	-1.60521	0.063	0.157	8.73188074745085E-09	0.000156676	1
MYRF	0.676914	0.321	0.207	9.48815121878576E-09	0.000170246	1
EFNB2	0.557158	0.322	0.201	9.5166465466852E-09	0.000170757	1
XAF1	0.331018	0.76	0.631	9.74196056684271E-09	0.0001748	1
FOXA2	0.703034	0.269	0.163	9.75573314594609E-09	0.000175047	1
COL15A1	-0.839506	0.217	0.335	1.07636516149913E-08	0.000193132	1
STN1	0.505706	0.426	0.293	1.08589268153791E-08	0.000194842	1
STARD4	0.487267	0.522	0.391	1.1414910859197E-08	0.000204818	1
PDCD4	-0.350897	0.689	0.756	1.16272363446185E-08	0.000208628	1
ANTXR1	-0.44691	0.693	0.734	1.32865912563163E-08	0.000238401	1
CCDC136	-1.34916	0.084	0.181	1.38394031025383E-08	0.00024832	1
DGKB	-1.87617	0.036	0.12	1.3896183402142E-08	0.000249339	1
EZR	0.423041	0.628	0.515	1.40634301097497E-08	0.00025234	1
JPH1	0.701664	0.28	0.171	1.41004960591198E-08	0.000253005	1
CLEC14A	0.37881	0.591	0.438	1.44136778897249E-08	0.000258625	1
FAAH2	0.621821	0.321	0.203	1.44399387604236E-08	0.000259096	1
COL4A4	0.673751	0.284	0.174	1.44557413152917E-08	0.000259379	1
SLMAP	-0.582302	0.505	0.587	1.47849999995564E-08	0.000265287	1
WFDC1	-0.937713	0.211	0.323	1.54667169976046E-08	0.000277519	1
CLIP3	-0.990089	0.132	0.243	1.56324590948808E-08	0.000280493	1
ENG	0.270982	0.91	0.863	1.80196418303193E-08	0.000323326	1
FGF7	-0.6986	0.376	0.481	1.85962590956816E-08	0.000333673	1
AK1	0.321098	0.858	0.775	1.91688246611909E-08	0.000343946	1
C13orf46	0.838959	0.184	0.099	2.0150970579589E-08	0.000361569	1
SPTB	-1.33311	0.106	0.204	2.06552670848215E-08	0.000370617	1
IRX3	0.566734	0.401	0.277	2.24600608621318E-08	0.000403001	1
TM4SF1	0.342605	0.699	0.571	2.30877592939765E-08	0.000414264	1
IFT57	0.42831	0.562	0.419	2.34051137359262E-08	0.000419958	1
TGFB1I1	-0.584477	0.516	0.594	2.34884772968424E-08	0.000421454	1
WFS1	-0.490075	0.576	0.657	2.44122542314137E-08	0.000438029	1
DIAPH1	0.316439	0.804	0.686	2.4928028622817E-08	0.000447284	1
HSD17B6	0.486654	0.555	0.424	2.64650486227568E-08	0.000474862	1
DLC1	0.367771	0.741	0.625	2.80156095739927E-08	0.000502684	1
PDE1A	-1.4713	0.065	0.156	2.82463883401049E-08	0.000506825	1
BAALC	0.73717	0.253	0.153	3.11707278564211E-08	0.000559296	1
LRP2	0.892554	0.159	0.082	3.13484262725039E-08	0.000562485	1
SLC4A5	0.688904	0.284	0.176	3.19376315514311E-08	0.000573057	1
ITM2C	-0.678405	0.372	0.471	3.23830476390333E-08	0.000581049	1
SPECC1	-0.464726	0.568	0.641	3.3274621602942E-08	0.000597047	1
TMEM37	0.592124	0.409	0.284	3.33683092064501E-08	0.000598728	1
IL17RD	-1.32477	0.071	0.164	3.34006054999365E-08	0.000599307	1
TSPAN12	0.642568	0.292	0.183	3.39298814869636E-08	0.000608804	1
SMTN	-0.585588	0.58	0.648	3.42942096352757E-08	0.000615341	1
BICDL2	0.689756	0.226	0.131	3.47428299861407E-08	0.000623391	1
TMEM265	0.469664	0.539	0.408	3.52559230084216E-08	0.000632597	1
NTN4	0.433872	0.537	0.407	3.61335530120719E-08	0.000648344	1
BCAT1	-0.539362	0.601	0.65	3.72381079880615E-08	0.000668163	1
SERPINB9	0.488922	0.507	0.378	3.72741110381084E-08	0.000668809	1
FOS	-0.575162	0.526	0.607	3.77426587758542E-08	0.000677217	1
EFCAB1	-2.16151	0.06	0.146	3.81682494591012E-08	0.000684853	1
PGM5	-0.9929	0.184	0.292	3.85065184485586E-08	0.000690922	1
GPR39	0.976692	0.148	0.074	3.9758859055124E-08	0.000713393	1
MPZL2	0.551461	0.328	0.212	4.00334729628293E-08	0.000718321	1
COX4I2	0.433748	0.507	0.368	4.30894616047049E-08	0.000773154	1
KITLG	0.377315	0.507	0.374	4.7287372174147E-08	0.000848477	1
C16orf89	0.401584	0.66	0.536	4.76686436765997E-08	0.000855318	1
MYADM	-0.310151	0.85	0.875	4.89893863320465E-08	0.000879017	1
PPP1R14C	0.385682	0.697	0.572	5.15034161881608E-08	0.000924126	1
PREX1	0.356199	0.683	0.554	5.21398632077416E-08	0.000935546	1
TSPAN7	0.392009	0.564	0.429	5.27158259589133E-08	0.00094588	1
DTNA	-0.584624	0.407	0.504	5.30295734626097E-08	0.00095151	1
NIBAN1	-0.499646	0.491	0.586	5.69336183605705E-08	0.00102156	1
LIFR	0.388171	0.641	0.526	5.74082453369486E-08	0.00103008	1
MTUS2	-1.73807	0.065	0.151	5.77263882222667E-08	0.00103578	1
PODXL	0.461845	0.418	0.3	5.92759063133476E-08	0.00106359	1
SMPDL3B	0.864025	0.198	0.113	6.56343871841849E-08	0.00117768	1
FBXL7	-0.835864	0.219	0.324	6.60126600643952E-08	0.00118447	1
PODN	-0.799422	0.274	0.383	6.78484123918848E-08	0.0012174	1
KCNK6	-0.653639	0.324	0.431	6.86552816481138E-08	0.00123188	1
KHDRBS2	1.11998	0.117	0.054	7.04336849325308E-08	0.00126379	1
GOLM1	-0.602052	0.445	0.541	7.04624987530972E-08	0.00126431	1
S100A3	1.33355	0.102	0.044	7.24855559025045E-08	0.00130061	1
CRACR2B	0.411068	0.534	0.394	7.66716195961055E-08	0.00137572	1
RANBP3L	-0.970371	0.138	0.243	7.92253729425583E-08	0.00142154	1
KANK3	0.508366	0.478	0.354	8.10525579867951E-08	0.00145433	1
P3H3	-0.859514	0.221	0.325	8.14585756682911E-08	0.00146161	1
PIANP	-1.24874	0.081	0.171	8.52013918328402E-08	0.00152877	1
SLC40A1	-0.343713	0.877	0.876	8.68725716586505E-08	0.00155875	1
PHLDB2	-0.437913	0.633	0.691	8.87813918334803E-08	0.001593	1
TFCP2L1	0.673444	0.234	0.14	9.29158736015308E-08	0.00166719	1
KLB	0.914891	0.142	0.071	9.43750623112941E-08	0.00169337	1
PDGFB	0.499105	0.488	0.358	9.55501170435127E-08	0.00171446	1
NT5DC3	-0.968627	0.123	0.226	1.0157652340479E-07	0.00182259	1
FLCN	-0.348817	0.645	0.703	1.01843677730662E-07	0.00182738	1
IGLC1	-0.425724	0.583	0.655	1.06958726631418E-07	0.00191916	1
ARHGEF2	0.296739	0.845	0.766	1.07989418427927E-07	0.00193765	1
HAS3	0.572077	0.342	0.23	1.25231854385138E-07	0.00224704	1
FBXL22	-1.31381	0.081	0.17	1.28372035817836E-07	0.00230338	1
CARD16	0.32807	0.747	0.629	1.28870547147036E-07	0.00231232	1
NBEAL2	0.28583	0.768	0.653	1.37564629344433E-07	0.00246832	1
VWA1	0.431489	0.393	0.273	1.39789537338659E-07	0.00250824	1
ADAMTS1	-0.765679	0.351	0.437	1.40869931091309E-07	0.00252763	1
DUOXA1	0.556672	0.328	0.223	1.50440564648066E-07	0.00269936	1
CGN	0.502855	0.401	0.282	1.55374969083232E-07	0.00278789	1
CX3CR1	0.893146	0.157	0.084	1.60180274456E-07	0.00287411	1
PTPRB	0.341236	0.643	0.524	1.62766931815321E-07	0.00292053	1
ALCAM	0.317657	0.702	0.557	1.66570410948192E-07	0.00298877	1
SHISAL1	-0.967816	0.123	0.22	1.74695133693731E-07	0.00313455	1
SHROOM3	0.555938	0.338	0.231	1.92397860103708E-07	0.00345219	1
RHOF	0.34675	0.616	0.477	1.92465438893049E-07	0.00345341	1
APH1A	0.277203	0.804	0.728	1.93335821527796E-07	0.00346902	1
PARP14	0.29796	0.797	0.724	1.96900020234152E-07	0.00353298	1
TRPM4	0.420776	0.572	0.448	2.03429391104848E-07	0.00365013	1
SULT1C2	0.777231	0.225	0.138	2.04905377297513E-07	0.00367662	1
RFX5	0.321783	0.768	0.639	2.11904230190371E-07	0.0038022	1
LMTK3	0.854716	0.177	0.099	2.17608231444255E-07	0.00390454	1
AFAP1L2	-0.797176	0.23	0.33	2.2707370750299E-07	0.00407438	1
PCDH1	0.442238	0.464	0.333	2.34832745734827E-07	0.0042136	1
PPP1R13B	0.405514	0.618	0.495	2.44052578733611E-07	0.00437904	1
LTK	0.604289	0.251	0.155	2.50499306623674E-07	0.00449471	1
SELENOP	-0.268679	0.964	0.961	2.51410275152864E-07	0.00451105	1
NDRG1	0.349497	0.605	0.47	2.57281631372421E-07	0.0046164	1
CA4	0.645868	0.273	0.173	2.62998860238545E-07	0.00471899	1
HABP4	-0.407476	0.685	0.737	2.63961268940492E-07	0.00473626	1
CNKSR1	0.557397	0.332	0.228	2.8780766174201E-07	0.00516413	1
CEMIP2	0.341427	0.605	0.458	2.90950557247087E-07	0.00522053	1
AP2M1	-0.258705	0.933	0.927	2.96927483033121E-07	0.00532777	1
NR2F2	-0.507373	0.464	0.558	2.98149382609381E-07	0.00534969	1
CD34	0.498353	0.441	0.333	2.99405230951104E-07	0.00537223	1
TBX3	0.657659	0.355	0.255	3.0725680167658E-07	0.00551311	1
S1PR1	0.531231	0.401	0.288	3.14481000386421E-07	0.00564273	1
ADRB2	0.55158	0.345	0.242	3.36700756893903E-07	0.00604142	1
MYO5C	0.423649	0.449	0.323	3.51273479444014E-07	0.0063029	1
IGFBP2	-0.781716	0.269	0.364	3.54968383594624E-07	0.0063692	1
BTN3A2	0.261026	0.862	0.763	3.55567425257678E-07	0.00637995	1
LIPH	0.871273	0.179	0.101	3.578553922672E-07	0.006421	1
YAP1	-0.44955	0.599	0.642	3.62997422234384E-07	0.00651326	1
GIMAP8	0.436587	0.534	0.411	3.67688082744457E-07	0.00659743	1
PARD6B	0.516556	0.407	0.298	3.67739565416855E-07	0.00659835	1
CRTAC1	0.528737	0.401	0.289	3.86329849384594E-07	0.00693192	1
LAMB3	0.557442	0.386	0.281	4.12926117607982E-07	0.00740913	1
GRASP	0.39847	0.676	0.557	4.61892158745632E-07	0.00828773	1
TUB	-1.09346	0.09	0.179	4.63750831458502E-07	0.00832108	1
MMP7	0.702862	0.232	0.145	4.72029702550661E-07	0.00846963	1
SMAD7	0.41578	0.572	0.456	4.87847102551624E-07	0.00875344	1
PITPNM2	0.379046	0.557	0.44	4.92865495373776E-07	0.00884349	1
RASSF7	0.614277	0.261	0.165	4.98733149410898E-07	0.00894877	1
METTL24	-0.869391	0.182	0.28	5.20254597653317E-07	0.00933493	1
HOXD11	-1.23824	0.09	0.176	5.24757233340409E-07	0.00941572	1
PRICKLE4	0.494032	0.324	0.217	5.26911228366007E-07	0.00945437	1
CAPN12	0.954584	0.132	0.067	5.3059519797157E-07	0.00952047	1
PPP1R3B	-0.761525	0.246	0.344	5.56413488214856E-07	0.00998373	1
FZD4	0.61928	0.307	0.207	5.57271711360575E-07	0.00999913	1
TLNRD1	0.46025	0.482	0.365	5.58644664228152E-07	0.0100238	1
EYA2	-1.06735	0.119	0.21	5.64995047117366E-07	0.0101377	1
STARD13	0.403345	0.495	0.373	5.77688438253873E-07	0.0103655	1
RTN4RL1	-1.26673	0.071	0.152	5.9359029055552E-07	0.0106508	1
CERCAM	-0.649311	0.226	0.333	5.96074244055205E-07	0.0106954	1
ECM2	-0.618613	0.355	0.453	5.96467810037099E-07	0.0107024	1
ESRP2	0.468783	0.48	0.361	5.97820304246943E-07	0.0107267	1
TMEM158	-0.974435	0.127	0.22	6.06046414684205E-07	0.0108743	1
ADAMTS8	0.510949	0.307	0.204	6.30785806133019E-07	0.0113182	1
S100A8	0.331945	0.821	0.707	6.44668570696686E-07	0.0115673	1
APOL3	0.328709	0.729	0.626	6.46892135422285E-07	0.0116072	1
NCS1	-0.837655	0.228	0.323	6.59971475355852E-07	0.0118419	1
NKG7	0.490055	0.417	0.303	6.68838347923822E-07	0.012001	1
PDLIM3	-0.581669	0.511	0.569	6.73754982406478E-07	0.0120892	1
CHKA	0.395633	0.528	0.412	7.1961599651575E-07	0.0129121	1
SCTR	0.631176	0.244	0.153	7.68205823183726E-07	0.0137839	1
GALNT18	0.544713	0.292	0.193	7.81348148966528E-07	0.0140197	1
ISG20	0.42205	0.47	0.361	7.93285854737458E-07	0.0142339	1
TSPAN6	-0.98477	0.125	0.217	8.25502496219572E-07	0.014812	1
LRRN4CL	-1.10563	0.106	0.193	8.55431381550496E-07	0.015349	1
WDR1	-0.281243	0.879	0.861	9.19123520797771E-07	0.0164918	1
TMEM243	0.369172	0.637	0.533	9.91668466969233E-07	0.0177935	1
KLHL3	-0.903448	0.182	0.273	1.0122903652639E-06	0.0181635	1
TCEAL1	-0.647239	0.342	0.434	1.04836360017098E-06	0.0188108	1
ACAA1	0.346974	0.655	0.558	1.06789296365174E-06	0.0191612	1
CCND2	-0.421367	0.587	0.632	1.08954503392566E-06	0.0195497	1
ITM2A	0.386731	0.526	0.411	1.10018383065816E-06	0.0197406	1
HSPA2	-0.818749	0.182	0.277	1.1099154942794E-06	0.0199152	1
FCN1	0.495431	0.309	0.207	1.11396120537007E-06	0.0199878	1
PLTP	-0.540521	0.388	0.486	1.15237363382257E-06	0.020677	1
IL7R	0.263628	0.77	0.66	1.15980683208982E-06	0.0208104	1
MAOA	0.367927	0.474	0.354	1.16906060559625E-06	0.0209765	1
MCTP2	0.445187	0.355	0.245	1.20623854631718E-06	0.0216435	1
DST	-0.279195	0.885	0.881	1.23626682181809E-06	0.0221823	1
OR5P3	0.88225	0.134	0.071	1.25671918908462E-06	0.0225493	1
PRF1	0.545556	0.363	0.26	1.25930383852201E-06	0.0225957	1
GIMAP5	0.306756	0.624	0.485	1.27983215476417E-06	0.022964	1
NOL4L	0.380037	0.48	0.356	1.31706624586934E-06	0.0236321	1
DUOX1	0.4138	0.401	0.287	1.34158738796602E-06	0.0240721	1
ST5	-0.362903	0.735	0.773	1.40688155362509E-06	0.0252437	1
LPL	0.482165	0.328	0.224	1.45813445915837E-06	0.0261633	1
LUM	-0.251864	0.973	0.958	1.46716636354E-06	0.0263254	1
GREB1	-1.02443	0.106	0.192	1.47780575487631E-06	0.0265163	1
PFN2	-0.80024	0.203	0.297	1.5007525374666E-06	0.026928	1
ARL4C	-0.401832	0.582	0.651	1.55657342221863E-06	0.0279296	1
CALU	-0.367571	0.651	0.7	1.58421044588421E-06	0.0284255	1
SUN1	-0.421265	0.605	0.656	1.62949842965331E-06	0.0292381	1
ATP8B2	-0.546788	0.418	0.491	1.68858679211459E-06	0.0302983	1
CACNB1	0.488133	0.374	0.271	1.72726477819366E-06	0.0309923	1
SEL1L3	0.289845	0.768	0.689	1.74658451491527E-06	0.031339	1
HNF1B	0.550465	0.221	0.134	1.7665918925855E-06	0.031698	1
MIDN	0.266682	0.651	0.532	1.77740258992042E-06	0.0318919	1
SHE	0.370003	0.549	0.43	1.77865877258584E-06	0.0319145	1
SNHG32	-0.301508	0.754	0.798	1.77969801587245E-06	0.0319331	1
LIN7A	-0.870398	0.146	0.235	1.78426491770741E-06	0.0320151	1
PPP2R5A	0.36631	0.559	0.445	1.91173598570694E-06	0.0343023	1
HOXA11	-1.3146	0.069	0.144	2.0158024286026E-06	0.0361695	1
OSTF1	0.295577	0.75	0.65	2.05281554083359E-06	0.0368337	1
BTG3	0.378778	0.603	0.496	2.23473821512807E-06	0.0400979	1
ALDH1A3	-1.03364	0.107	0.19	2.24229029564877E-06	0.0402334	1
SRF	-0.424305	0.56	0.626	2.33822567000791E-06	0.0419548	1
ADCY4	0.41485	0.409	0.301	2.34415138080766E-06	0.0420611	1
SPIN1	-0.33638	0.691	0.742	2.37240313578041E-06	0.042568	1
FXYD6	-0.314098	0.798	0.805	2.50655755772468E-06	0.0449752	1
PTPRF	0.278981	0.674	0.557	2.65060759216684E-06	0.0475599	1
NPAS3	-1.17129	0.069	0.144	2.81012368005452E-06	0.050422	1
SCARF1	0.391901	0.595	0.496	2.81035240319163E-06	0.0504262	1
GSE1	0.425156	0.512	0.405	2.82902761425914E-06	0.0507612	1
DOCK4	0.291051	0.754	0.641	2.85191899742971E-06	0.051172	1
ADAMTS2	-0.6515	0.211	0.307	2.91115934439604E-06	0.0522349	1
CTXN1	-1.27212	0.1	0.18	3.0346722633819E-06	0.0544511	1
NAMPT	0.309687	0.655	0.537	3.06046515764731E-06	0.0549139	1
CCDC80	-0.56609	0.44	0.518	3.07760959097343E-06	0.0552215	1
EGFL7	0.27891	0.71	0.612	3.07983979469253E-06	0.0552616	1
PRG4	0.870037	0.109	0.055	3.08120752181952E-06	0.0552861	1
C7	-0.469359	0.804	0.809	3.28681035208421E-06	0.0589752	1
CMTM4	0.530329	0.351	0.256	3.34474422284155E-06	0.0600147	1
SLC1A3	0.316596	0.482	0.362	3.38203413373817E-06	0.0606838	1
PFKP	-0.423558	0.489	0.582	3.46878989947737E-06	0.0622405	1
CACNA1H	-0.934107	0.14	0.226	3.49491915791214E-06	0.0627093	1
ITPR1	-0.607614	0.347	0.425	3.4974047980533E-06	0.0627539	1
SH2D3C	0.451162	0.392	0.296	3.60713295131087E-06	0.0647228	1
FAXDC2	0.404551	0.388	0.283	3.64053655306961E-06	0.0653221	1
RAPGEF3	0.616748	0.209	0.13	3.70105844058585E-06	0.0664081	1
GPC4	0.364136	0.587	0.477	3.71892241914939E-06	0.0667286	1
PLIN4	-1.22233	0.073	0.147	3.74161386591311E-06	0.0671358	1
SYNJ2	-0.906282	0.111	0.193	3.8498494801505E-06	0.0690778	1
ABCC6	0.525776	0.261	0.171	3.85436533926421E-06	0.0691589	1
MET	0.36528	0.545	0.442	3.99445087056855E-06	0.0716724	1
KCNK17	0.644392	0.188	0.114	3.99968020873484E-06	0.0717663	1
SAMD12	0.497689	0.299	0.206	4.00429274921466E-06	0.071849	1
PPP1R1A	-1.2502	0.073	0.147	4.01811009973409E-06	0.0720969	1
WWTR1	0.347345	0.493	0.375	4.09478682896899E-06	0.0734728	1
MPEG1	0.294576	0.693	0.575	4.17852553878119E-06	0.0749753	1
CAPN8	0.571397	0.286	0.194	4.18917336592607E-06	0.0751663	1
GZMB	0.642361	0.344	0.248	4.19888270976424E-06	0.0753406	1
PRKAB1	0.298409	0.714	0.609	4.20601488247753E-06	0.0754685	1
SLC35F1	-1.40763	0.038	0.102	4.22863002236671E-06	0.0758743	1
FGD5	0.402092	0.532	0.422	4.2631148790499E-06	0.0764931	1
COL4A5	-0.514365	0.365	0.45	4.44413667935327E-06	0.0797411	1
MS4A8	-2.01034	0.048	0.112	4.45816933545797E-06	0.0799929	1
TMEM63B	0.348178	0.593	0.492	4.57861198092455E-06	0.082154	1
LPIN2	0.343311	0.628	0.511	4.59053103345381E-06	0.0823679	1
PDE7B	-0.982866	0.111	0.193	4.61991529490923E-06	0.0828951	1
PGM2L1	-0.85571	0.169	0.257	4.68982350290096E-06	0.0841495	1
PGGHG	0.305206	0.749	0.669	4.71893201804891E-06	0.0846718	1
ENTPD7	-0.712368	0.219	0.308	4.74138420770005E-06	0.0850747	1
STS	0.421618	0.376	0.266	4.7682538166061E-06	0.0855568	1
TMEM200B	-0.841475	0.207	0.293	4.77273520429763E-06	0.0856372	1
ILK	-0.323445	0.678	0.72	4.79705447142059E-06	0.0860735	1
LDLR	0.302588	0.651	0.532	4.99077826447989E-06	0.0895495	1
DYNC2H1	-1.06557	0.111	0.19	5.03361204300938E-06	0.0903181	1
FLRT3	0.493123	0.338	0.24	5.10313315669354E-06	0.0915655	1
HAVCR2	0.445948	0.321	0.223	5.11155069088318E-06	0.0917166	1
KCNS3	0.387378	0.476	0.368	5.12554426191145E-06	0.0919676	1
WHRN	-0.761541	0.138	0.226	5.24465774467616E-06	0.0941049	1
SH3RF1	0.355492	0.503	0.391	5.27697864294153E-06	0.0946848	1
GPC6	-1.63882	0.05	0.114	5.45411187416584E-06	0.0978631	1
TBC1D1	-0.509581	0.392	0.478	5.53253367254464E-06	0.0992703	1
PAG1	0.311636	0.574	0.454	5.61094163888521E-06	0.100677	1
CFI	0.557776	0.292	0.201	5.71163430661171E-06	0.102484	1
GLS	0.26631	0.868	0.793	6.00971488233217E-06	0.107832	1
ZNF608	0.477748	0.321	0.229	6.02917287531904E-06	0.108181	1
ZDHHC16	0.340225	0.593	0.493	6.17784905627559E-06	0.110849	1
FAM102A	-0.357978	0.622	0.678	6.35092857917798E-06	0.113955	1
PEX5L	-1.40972	0.05	0.114	6.36654707154055E-06	0.114235	1
PDZD2	0.564948	0.274	0.188	6.41682065613822E-06	0.115137	1
GGTLC1	0.771939	0.169	0.101	6.44977142454742E-06	0.115728	1
OSR2	-1.35738	0.046	0.11	6.50678118815422E-06	0.116751	1
PRPF3	0.296814	0.687	0.567	6.56388641018197E-06	0.117776	1
RNF144A	-0.738494	0.2	0.287	6.64561211435292E-06	0.119242	1
C1orf162	0.269563	0.651	0.543	6.86634802949137E-06	0.123203	1
COBLL1	0.441371	0.384	0.282	7.23664311702525E-06	0.129847	1
C10orf113	0.680598	0.167	0.098	7.23890359653774E-06	0.129888	1
TRAF4	0.398866	0.455	0.347	7.34025874544757E-06	0.131706	1
EVPLL	0.876536	0.136	0.077	7.91760098030367E-06	0.142066	1
IFI44	0.315755	0.649	0.537	8.22695156132E-06	0.147616	1
ACTR3C	0.368036	0.495	0.381	8.45901515626996E-06	0.15178	1
ARFGEF3	0.545404	0.207	0.13	8.54378187360303E-06	0.153301	1
JDP2	0.341931	0.564	0.453	8.65483940936701E-06	0.155294	1
IMPA2	0.346993	0.445	0.328	8.9154139576698E-06	0.159969	1
BTN3A3	0.282845	0.724	0.62	8.95950963465054E-06	0.16076	1
PON3	0.804721	0.121	0.065	9.11006031351822E-06	0.163462	1
SHROOM4	0.494671	0.357	0.263	9.11675548242776E-06	0.163582	1
GIMAP6	0.463165	0.42	0.319	9.2712615124242E-06	0.166354	1
CAPN9	0.971565	0.1	0.05	9.2826347244295E-06	0.166558	1
PI15	-1.32608	0.058	0.123	9.29573822261691E-06	0.166793	1
MACC1	0.568722	0.217	0.138	9.43973494229764E-06	0.169377	1
ACSL5	0.409856	0.526	0.424	9.48794434733291E-06	0.170242	1
TMEM41B	0.337615	0.61	0.496	9.59916006560859E-06	0.172238	1
PDE4B	0.531697	0.278	0.191	9.81048619236059E-06	0.17603	1
ARHGEF15	0.518232	0.313	0.218	1.00762297659996E-05	0.180798	1
AHSA1	-0.283334	0.731	0.764	1.00899523423038E-05	0.181044	1
ZNF521	-0.833709	0.152	0.234	1.01521344203594E-05	0.18216	1
IDI1	0.300608	0.672	0.569	1.02004404498718E-05	0.183027	1
CASZ1	0.403588	0.426	0.326	1.02111663390843E-05	0.183219	1
ADRA1A	-0.858014	0.173	0.258	1.02417976001701E-05	0.183769	1
SLC5A3	-0.397957	0.647	0.671	1.02812156928854E-05	0.184476	1
RNF144B	0.280238	0.622	0.502	1.05005392636534E-05	0.188411	1
TRAF5	-0.47527	0.413	0.496	1.05682954087969E-05	0.189627	1
VAMP5	0.268275	0.814	0.757	1.08452101112471E-05	0.194596	1
ZCCHC24	-0.381425	0.547	0.602	1.10214885612605E-05	0.197759	1
DCLK1	-0.860951	0.123	0.202	1.10310366827777E-05	0.19793	1
ELOA	0.318817	0.489	0.38	1.11097750899773E-05	0.199343	1
TPD52	0.403115	0.376	0.277	1.12771515939397E-05	0.202346	1
SPATA6L	0.43237	0.299	0.209	1.16527282988975E-05	0.209085	1
MAST2	-0.684656	0.157	0.247	1.18013841099155E-05	0.211752	1
NFE2L1	-0.252295	0.877	0.872	1.18481862663232E-05	0.212592	1
BACE2	-0.482772	0.495	0.557	1.19870006246358E-05	0.215083	1
KCNK5	0.531459	0.232	0.154	1.21295054263401E-05	0.21764	1
IFI44L	0.387709	0.48	0.375	1.21661127557446E-05	0.218297	1
TRIM2	-0.454749	0.441	0.517	1.24650941698641E-05	0.223661	1
FHOD1	0.367695	0.566	0.457	1.26660598746098E-05	0.227267	1
PGLS	0.287102	0.702	0.59	1.27230107038578E-05	0.228289	1
EMX2	-1.18254	0.069	0.137	1.28456558423533E-05	0.23049	1
TTC7A	0.327065	0.486	0.383	1.31093924920407E-05	0.235222	1
AATK	0.528824	0.253	0.171	1.34615729926062E-05	0.241541	1
SSH2	0.272016	0.777	0.694	1.37105045750828E-05	0.246008	1
EYA4	0.782851	0.138	0.079	1.37448170034432E-05	0.246623	1
CETN2	-0.783859	0.338	0.411	1.37543929388031E-05	0.246795	1
CLU	-0.390428	0.996	0.986	1.41361146900284E-05	0.253644	1
SLC22A23	0.433979	0.38	0.281	1.42479726519352E-05	0.255651	1
HEG1	0.338392	0.656	0.559	1.45701394594345E-05	0.261432	1
PAWR	-0.442474	0.587	0.621	1.47573669523052E-05	0.264791	1
CCDC78	-1.47902	0.113	0.188	1.47826107284022E-05	0.265244	1
HIST2H2AB	-0.499884	0.411	0.483	1.51052513631684E-05	0.271034	1
NRXN3	0.590517	0.226	0.152	1.55783897987222E-05	0.279523	1
TP53I3	0.487862	0.386	0.291	1.58852819884538E-05	0.28503	1
ARHGEF26	0.531446	0.273	0.189	1.59076870203243E-05	0.285432	1
ARL6IP5	0.260393	0.793	0.694	1.59627094295094E-05	0.286419	1
SIAH2	-0.649541	0.307	0.379	1.61216433330622E-05	0.289271	1
RASEF	0.616204	0.207	0.135	1.62951282419115E-05	0.292383	1
COG4	0.341255	0.424	0.316	1.63037229923337E-05	0.292538	1
MMRN1	-1.27823	0.077	0.144	1.6353587496555E-05	0.293432	1
HIGD1B	0.466375	0.355	0.262	1.63603624343406E-05	0.293554	1
LPP	-0.430808	0.578	0.618	1.63925119129211E-05	0.294131	1
KCNMB1	-0.668928	0.215	0.307	1.64535852188074E-05	0.295227	1
UPK3B	0.631702	0.196	0.124	1.65319095932527E-05	0.296632	1
BANK1	0.504114	0.207	0.132	1.65390911191751E-05	0.296761	1
HLX	0.483537	0.334	0.245	1.65959161159257E-05	0.297781	1
HSD17B14	-0.564827	0.296	0.382	1.68233096919712E-05	0.301861	1
HPN	0.682057	0.215	0.142	1.70104644934054E-05	0.305219	1
ANGPTL2	-0.553536	0.313	0.402	1.72464493574612E-05	0.309453	1
GANC	0.440261	0.466	0.37	1.73457677664105E-05	0.311235	1
ITPKB	-0.43276	0.464	0.54	1.7488471633203E-05	0.313796	1
SYT17	0.609091	0.221	0.146	1.7622848365571E-05	0.316207	1
ARHGAP8	0.703195	0.179	0.112	1.76796567646264E-05	0.317226	1
MAPK13	0.345553	0.53	0.428	1.79201843970112E-05	0.321542	1
NRXN2	-1.31465	0.044	0.104	1.85259325770589E-05	0.332411	1
MED21	0.342866	0.43	0.32	1.86144099840481E-05	0.333998	1
SMURF2	0.284378	0.578	0.452	1.87433290248495E-05	0.336312	1
ARHGAP45	0.273157	0.662	0.548	1.90882679745044E-05	0.342501	1
RSPO1	-1.1866	0.06	0.123	1.95732522262222E-05	0.351203	1
NPM2	-0.990008	0.106	0.178	1.98986923934928E-05	0.357042	1
PPP4R4	0.429885	0.261	0.176	2.02005696620696E-05	0.362459	1
ABO	0.65811	0.173	0.106	2.02056283855622E-05	0.36255	1
CYB561	0.410599	0.384	0.283	2.02389010762373E-05	0.363147	1
TMC4	0.507052	0.253	0.171	2.04143339757391E-05	0.366294	1
CSRNP1	0.761299	0.14	0.082	2.07638915015968E-05	0.372567	1
CPXM1	-1.04579	0.081	0.15	2.09439555202174E-05	0.375797	1
ARHGEF25	-0.671663	0.223	0.307	2.11616583408157E-05	0.379704	1
SLC26A9	0.551734	0.244	0.168	2.23316673147569E-05	0.400697	1
TMC7	0.754163	0.119	0.065	2.25552599618097E-05	0.404709	1
KIAA1522	0.298111	0.702	0.601	2.32447863397941E-05	0.417081	1
TRIM21	0.299232	0.595	0.479	2.33027167875961E-05	0.418121	1
NEBL	0.479359	0.294	0.207	2.33437757464944E-05	0.418857	1
WDFY1	-0.305242	0.637	0.692	2.3361172933949E-05	0.41917	1
AMOTL2	0.353687	0.48	0.376	2.35053867697864E-05	0.421757	1
CMTM8	0.507635	0.29	0.207	2.36633111562713E-05	0.424591	1
INPP5B	0.341181	0.555	0.455	2.40810778483332E-05	0.432087	1
CFAP157	-2.00926	0.113	0.181	2.41190169500127E-05	0.432768	1
KCNQ3	0.726645	0.161	0.099	2.42627914087701E-05	0.435347	1
RSPO3	-1.25714	0.054	0.115	2.43479892339842E-05	0.436876	1
DPEP2	0.301932	0.491	0.386	2.537350663836E-05	0.455277	1
COL6A6	0.392515	0.317	0.221	2.55087844909734E-05	0.457704	1
IRX1	0.697199	0.132	0.075	2.59893874283201E-05	0.466328	1
NR3C2	0.2965	0.528	0.422	2.63683040561327E-05	0.473126	1
JCHAIN	-0.377728	0.545	0.61	2.70995851716011E-05	0.486248	1
IGHM	-0.422261	0.587	0.646	2.71534546731576E-05	0.487214	1
RGS19	0.321824	0.555	0.449	2.80001892893215E-05	0.502407	1
MREG	0.395308	0.305	0.22	2.82789313371144E-05	0.507409	1
PMEL	-1.28001	0.052	0.112	2.83970229704857E-05	0.509528	1
CGNL1	0.291697	0.62	0.513	2.90176108957661E-05	0.520663	1
PCDHB7	-1.25111	0.06	0.12	2.90613561835396E-05	0.521448	1
EGFL6	0.528178	0.186	0.117	2.9771269841112E-05	0.534186	1
COL5A2	-0.582728	0.246	0.334	3.00761051072615E-05	0.539656	1
PRSS22	0.431823	0.261	0.175	3.03013757755362E-05	0.543698	1
LIMD1	0.265942	0.689	0.58	3.03303525525569E-05	0.544218	1
SCLT1	0.362077	0.447	0.35	3.06558425699855E-05	0.550058	1
ERBB2	0.278515	0.587	0.474	3.14540202117042E-05	0.564379	1
CPEB4	-0.427832	0.503	0.569	3.1496011645167E-05	0.565133	1
RAB17	0.389322	0.355	0.261	3.19905866839398E-05	0.574007	1
PRRX1	-0.531607	0.317	0.393	3.21815568658618E-05	0.577434	1
QDPR	0.297609	0.518	0.406	3.25086885222935E-05	0.583303	1
MAN1C1	-0.45367	0.395	0.472	3.26024426151093E-05	0.584986	1
RPH3AL	0.419138	0.395	0.3	3.27308350587307E-05	0.587289	1
LDOC1	-0.666322	0.221	0.3	3.2741685784966E-05	0.587484	1
KCTD1	-1.14454	0.056	0.117	3.28101758834518E-05	0.588713	1
ARAP3	0.401621	0.407	0.315	3.32727694303948E-05	0.597013	1
EPG5	0.272268	0.574	0.47	3.34788987910294E-05	0.600712	1
ABLIM3	0.316025	0.453	0.35	3.36738947346509E-05	0.604211	1
TRPM2	0.472522	0.322	0.234	3.4302006015916E-05	0.615481	1
KDR	0.481915	0.376	0.288	3.44316574501849E-05	0.617807	1
NAGS	0.684867	0.136	0.079	3.54180477893789E-05	0.635506	1
DBN1	-0.575261	0.301	0.38	3.56210583190314E-05	0.639149	1
LRMDA	0.291622	0.61	0.519	3.56788022316148E-05	0.640185	1
ARHGAP31	0.271087	0.653	0.562	3.71001407268266E-05	0.665688	1
FAM166B	-1.87849	0.061	0.121	3.75385735008236E-05	0.673555	1
TNFSF13B	0.362682	0.42	0.32	3.81837693375597E-05	0.685131	1
LRRC46	-1.62872	0.069	0.13	3.81961503359707E-05	0.685354	1
IRF6	0.646876	0.136	0.079	3.90949761640224E-05	0.701481	1
RBMS3	0.326731	0.405	0.307	4.07126269520626E-05	0.730507	1
LILRB2	0.310023	0.478	0.379	4.1183689412057E-05	0.738959	1
PMM1	0.284181	0.564	0.467	4.11875116081133E-05	0.739028	1
CHI3L2	0.567435	0.2	0.131	4.12527797541738E-05	0.740199	1
FAAH	0.388569	0.393	0.296	4.13716100102363E-05	0.742331	1
WWC2	0.415925	0.464	0.379	4.14278097332595E-05	0.743339	1
PDE4D	0.332426	0.514	0.417	4.23137956350243E-05	0.759236	1
NDRG4	0.630761	0.163	0.101	4.30309562537005E-05	0.772104	1
GPD1L	0.315621	0.578	0.491	4.32045555636843E-05	0.775219	1
CD300A	0.436504	0.315	0.23	4.3340248098974E-05	0.777654	1
EFNB1	0.619465	0.198	0.129	4.36236020955505E-05	0.782738	1
VEGFB	-0.27909	0.681	0.727	4.53831813423291E-05	0.81431	1
PRR29	-1.69367	0.06	0.118	4.56053260921725E-05	0.818296	1
FMNL3	0.400644	0.443	0.352	4.59919173274504E-05	0.825233	1
ENGASE	0.362756	0.491	0.396	4.6571023041442E-05	0.835624	1
NOD1	0.360951	0.488	0.383	4.66713206483173E-05	0.837424	1
CCDC17	-1.44848	0.129	0.198	4.77641540409929E-05	0.857032	1
PIFO	-1.30867	0.09	0.155	4.80843828321403E-05	0.862778	1
FOXA1	0.302167	0.313	0.221	4.80967731344744E-05	0.863	1
TMEM200A	-0.571395	0.236	0.319	4.81261887866301E-05	0.863528	1
FHOD3	-1.11823	0.054	0.113	4.87428848248833E-05	0.874594	1
ITLN2	0.775466	0.117	0.066	4.90365113015259E-05	0.879862	1
C1QTNF7	-0.581344	0.292	0.369	4.94497517762542E-05	0.887277	1
C12orf49	0.300159	0.549	0.45	4.9496489941564E-05	0.888116	1
KIAA1211	-0.68349	0.155	0.236	5.01802607708191E-05	0.900384	1
KIFC3	0.321548	0.524	0.429	5.13893585739451E-05	0.922079	1
COL18A1	-0.520453	0.376	0.444	5.23862443200589E-05	0.939966	1
TMEM44	0.45746	0.25	0.17	5.24055802372364E-05	0.940313	1
ROBO1	0.326709	0.459	0.365	5.3170901776174E-05	0.954045	1
BHMT2	-0.923227	0.107	0.179	5.48103109195253E-05	0.983461	1
PLA2R1	-0.866121	0.119	0.189	5.52480330256503E-05	0.991315	1
GFRA1	-0.991761	0.113	0.182	5.63158754287543E-05	1	1
TMEM163	0.554013	0.196	0.129	5.64470862302307E-05	1	1
FAM83H	0.518866	0.2	0.13	5.67962033746106E-05	1	1
ACKR1	-0.863667	0.175	0.25	5.70957855951843E-05	1	1
IL6R	0.302844	0.618	0.536	5.77431806529209E-05	1	1
PIK3C2B	0.315068	0.453	0.347	5.83292248070681E-05	1	1
NPNT	0.370587	0.449	0.355	5.85434638470576E-05	1	1
ARID5B	-0.499333	0.422	0.479	5.88329300884666E-05	1	1
KL	0.835118	0.115	0.065	5.88357397868252E-05	1	1
TAS2R31	0.466627	0.257	0.177	5.90164310372632E-05	1	1
AXIN2	0.319231	0.568	0.475	5.91757384501906E-05	1	1
CD36	0.319128	0.493	0.4	6.00007977655273E-05	1	1
F3	0.388146	0.503	0.407	6.33449638603083E-05	1	1
NFATC4	-0.51778	0.309	0.386	6.36868753628157E-05	1	1
PRKG1	-0.304208	0.764	0.766	6.44948841421798E-05	1	1
FBN1	-0.340055	0.568	0.627	6.4571725739724E-05	1	1
DISP1	0.63004	0.179	0.116	6.54058868865538E-05	1	1
SLIT2	0.28316	0.484	0.381	6.74055700989109E-05	1	1
MSRB3	-0.638499	0.33	0.397	6.84610200684216E-05	1	1
PTN	0.323659	0.376	0.283	6.925512370184E-05	1	1
POPDC2	-0.641695	0.203	0.283	7.12063563748013E-05	1	1
DLG5	-0.420264	0.37	0.445	7.13647499715355E-05	1	1
USP54	0.396218	0.395	0.305	7.21966828364133E-05	1	1
STK33	-0.75112	0.234	0.308	7.42299683323802E-05	1	1
STXBP6	0.350561	0.426	0.33	7.44391259305958E-05	1	1
JUP	0.330081	0.514	0.425	7.50604978639663E-05	1	1
OAT	-0.47245	0.303	0.387	7.57065837019108E-05	1	1
FAP	-0.71955	0.177	0.25	7.57597215802224E-05	1	1
TCF4	0.333414	0.466	0.369	7.60823368556237E-05	1	1
GIMAP1	0.269148	0.468	0.363	7.74374223888355E-05	1	1
MMP15	0.634088	0.155	0.098	7.87410739005332E-05	1	1
RRAD	-0.700711	0.202	0.274	7.96610007603739E-05	1	1
MYO10	0.325519	0.438	0.345	7.99401049147133E-05	1	1
COL8A1	0.468026	0.311	0.227	8.1739543960563E-05	1	1
JAZF1	-0.464584	0.463	0.523	8.26618054506571E-05	1	1
ROR1	-0.767742	0.159	0.235	8.52845638393333E-05	1	1
PLEKHG1	0.45018	0.248	0.172	8.55496459503772E-05	1	1
LSR	0.264965	0.576	0.464	8.5904314271641E-05	1	1
GKN2	0.552283	0.238	0.166	8.6423830981508E-05	1	1
ADAM33	-0.76883	0.154	0.226	8.85096998617103E-05	1	1
PLA2G1B	0.78692	0.123	0.072	8.86273828705127E-05	1	1
ICA1	0.384683	0.422	0.33	9.23712194924085E-05	1	1
EIF5A2	-1.08674	0.061	0.119	9.45970904780688E-05	1	1
AP1S2	-0.363159	0.48	0.54	9.5281866866684E-05	1	1
BLVRB	0.328117	0.464	0.369	9.53801064322471E-05	1	1
CPNE2	0.353661	0.374	0.282	9.58339611925362E-05	1	1
SNTA1	-0.649704	0.159	0.237	9.8327371341086E-05	1	1
ARHGAP42	-0.67583	0.167	0.241	9.84972913564507E-05	1	1
GPSM2	-0.995118	0.084	0.146	9.9839949263087E-05	1	1
FGFR3	0.442522	0.242	0.167	0.000101717	1	1
ARMC7	0.287075	0.382	0.284	0.000102063	1	1
RIPK3	0.462845	0.298	0.218	0.000103323	1	1
MAP3K21	0.614421	0.188	0.124	0.000106834	1	1
ESRP1	0.374589	0.403	0.31	0.000109334	1	1
CMPK2	0.433977	0.336	0.253	0.000110408	1	1
ATP8B1	-0.478544	0.378	0.452	0.000113554	1	1
MICALL2	0.376265	0.328	0.244	0.000115283	1	1
RERG	-0.654457	0.192	0.266	0.000116182	1	1
ITGA4	0.270893	0.484	0.382	0.000117137	1	1
MGME1	0.334817	0.328	0.239	0.000118346	1	1
ANO5	-0.787005	0.096	0.161	0.000119672	1	1
ANKRD50	0.351887	0.44	0.352	0.000120239	1	1
RGS16	0.358822	0.286	0.204	0.000121797	1	1
RBM33	0.267032	0.702	0.614	0.000122213	1	1
ISG15	0.262215	0.624	0.519	0.000123115	1	1
SLA	0.291864	0.555	0.447	0.000123152	1	1
RAB3IP	0.386262	0.355	0.27	0.000123469	1	1
HIST1H4E	-0.300425	0.689	0.694	0.000124831	1	1
NLGN2	-0.72166	0.207	0.277	0.000126919	1	1
GRHL2	0.404025	0.311	0.228	0.000128474	1	1
EXPH5	0.550682	0.169	0.108	0.000128595	1	1
SMOC2	-0.782274	0.127	0.194	0.000130122	1	1
ZNF117	0.341145	0.395	0.307	0.000130217	1	1
RALA	0.253096	0.766	0.676	0.000131605	1	1
CLEC1A	0.621868	0.198	0.136	0.000132068	1	1
AFAP1L1	0.456215	0.37	0.295	0.000133764	1	1
PSMB9	0.26437	0.651	0.583	0.000134705	1	1
ASRGL1	0.287564	0.438	0.334	0.000134807	1	1
AGR3	0.340095	0.384	0.295	0.000134904	1	1
APOD	-0.965441	0.155	0.222	0.000136047	1	1
F2RL3	0.873948	0.111	0.065	0.000136238	1	1
NTNG1	0.741649	0.123	0.073	0.000141594	1	1
LAMC1	-0.302544	0.643	0.667	0.000142856	1	1
CCDC194	0.677634	0.144	0.089	0.000143842	1	1
TRPC1	-0.683023	0.154	0.224	0.000147591	1	1
FGFR4	0.487318	0.253	0.179	0.000150159	1	1
MLKL	0.308249	0.459	0.357	0.000156368	1	1
USP13	0.392202	0.301	0.223	0.000162109	1	1
ADAMTSL5	-1.0605	0.06	0.114	0.000163135	1	1
ARRB1	0.269982	0.601	0.504	0.000164859	1	1
CDCP1	0.347244	0.349	0.267	0.00016707	1	1
TMEM150B	0.420188	0.244	0.168	0.000169564	1	1
SPATA18	-0.945327	0.138	0.204	0.000173494	1	1
ST14	0.292808	0.417	0.322	0.000176376	1	1
ANXA6	-0.327061	0.608	0.649	0.000183609	1	1
FHDC1	0.66991	0.121	0.072	0.000184531	1	1
SLC46A1	0.423278	0.194	0.129	0.000188744	1	1
ADK	0.313388	0.418	0.334	0.000189116	1	1
ZDHHC9	0.29971	0.328	0.242	0.000190063	1	1
CFL2	-0.513049	0.382	0.437	0.000190518	1	1
RAP1GAP	0.393666	0.345	0.263	0.000196576	1	1
IL18BP	0.352468	0.507	0.409	0.000196708	1	1
HIPK2	0.256941	0.574	0.468	0.000198375	1	1
ROPN1L	-1.49338	0.06	0.112	0.000198513	1	1
MEGF9	0.342329	0.378	0.293	0.000200517	1	1
PELI1	0.425382	0.273	0.199	0.000203317	1	1
AC007906.2	-1.68953	0.144	0.204	0.000204812	1	1
PDE1C	0.840345	0.109	0.064	0.000206412	1	1
PRNP	-0.298457	0.681	0.703	0.000207121	1	1
DIS3L2	0.323308	0.447	0.353	0.000209726	1	1
TEAD3	-0.577032	0.207	0.28	0.00021264	1	1
THSD4	-0.441031	0.382	0.443	0.000214101	1	1
PATJ	0.257265	0.741	0.672	0.000214976	1	1
KCNK3	0.405036	0.267	0.191	0.000220939	1	1
ISLR	-0.525369	0.223	0.297	0.00022313	1	1
TCEA3	0.25117	0.641	0.562	0.000228431	1	1
DTX4	0.315472	0.44	0.351	0.000231045	1	1
RAPH1	0.502157	0.251	0.182	0.000231317	1	1
ABCC4	0.314758	0.418	0.336	0.000233763	1	1
BPIFB1	-1.92178	0.067	0.119	0.000235781	1	1
FMO5	0.48021	0.25	0.178	0.000240368	1	1
TTC39A	0.421241	0.269	0.195	0.000240795	1	1
ZBTB47	-0.37002	0.403	0.476	0.000243178	1	1
ICA1L	-0.677423	0.131	0.198	0.00024323	1	1
LPIN3	0.485597	0.192	0.13	0.000245028	1	1
PRR5L	0.340046	0.422	0.329	0.000245513	1	1
PRDM1	0.370226	0.259	0.184	0.000245737	1	1
KCNAB1	-0.973248	0.094	0.152	0.000245918	1	1
SULF1	-0.639937	0.273	0.338	0.000248371	1	1
BCL2	-0.417261	0.359	0.43	0.000250001	1	1
ANO9	0.499245	0.196	0.133	0.000250138	1	1
TMEM204	0.396429	0.345	0.263	0.000251757	1	1
HOMER3	-0.419994	0.328	0.402	0.000251802	1	1
GCNT2	0.492594	0.299	0.228	0.000252049	1	1
DGKD	0.260267	0.401	0.311	0.000252504	1	1
C11orf1	0.323961	0.321	0.238	0.000253211	1	1
PXK	-0.4601	0.376	0.44	0.000253386	1	1
FAT1	-0.584692	0.203	0.272	0.000253789	1	1
CTSW	0.428269	0.246	0.174	0.00025426	1	1
PTAFR	0.339263	0.363	0.279	0.000256813	1	1
PARP3	0.393982	0.374	0.291	0.000259518	1	1
CDH1	0.281498	0.572	0.499	0.000263369	1	1
ZNF710	0.346787	0.491	0.402	0.000267543	1	1
SCO2	0.280562	0.562	0.464	0.000269716	1	1
SNX20	0.29835	0.432	0.336	0.000270642	1	1
NR2F1	-0.268343	0.549	0.604	0.000271187	1	1
GUCY1A2	-0.506494	0.328	0.394	0.000273768	1	1
MAF	-0.259819	0.699	0.707	0.000275964	1	1
PPM1K	-0.452565	0.324	0.398	0.000277213	1	1
IGFBP3	-0.77362	0.14	0.206	0.000283582	1	1
FCGR3B	0.322817	0.324	0.245	0.000284758	1	1
C5orf38	0.645521	0.125	0.077	0.000291393	1	1
C8orf88	-0.893748	0.083	0.139	0.000291906	1	1
TBX1	-0.863923	0.129	0.19	0.000292896	1	1
GRK5	0.2988	0.441	0.347	0.00029333	1	1
BSPRY	0.525105	0.24	0.175	0.00029485	1	1
THRB	-0.57337	0.225	0.294	0.000295147	1	1
RILP	0.320353	0.449	0.367	0.0002957	1	1
LIX1L	-0.35262	0.424	0.494	0.000299403	1	1
EHF	0.32889	0.34	0.259	0.000301898	1	1
LILRB3	0.343459	0.276	0.199	0.000301963	1	1
COL4A2	-0.292971	0.793	0.785	0.000312937	1	1
GPR4	0.70414	0.121	0.074	0.000313735	1	1
ITGA6	0.355671	0.399	0.315	0.000314232	1	1
NUDT14	0.327301	0.294	0.215	0.00031685	1	1
LRP6	0.260844	0.455	0.362	0.00031753	1	1
OVOL2	0.600487	0.173	0.116	0.000318071	1	1
VPS37B	0.302158	0.551	0.456	0.00032625	1	1
HSPA12B	0.34725	0.263	0.194	0.000326256	1	1
GULP1	-0.582168	0.23	0.299	0.000332081	1	1
PTK2B	0.264689	0.486	0.39	0.000346491	1	1
SOX7	0.462786	0.179	0.119	0.000347561	1	1
SOSTDC1	0.484692	0.221	0.155	0.000351663	1	1
RAD51AP1	0.832536	0.111	0.068	0.000351991	1	1
IL12RB2	0.689493	0.111	0.066	0.000354921	1	1
BMPER	0.524904	0.152	0.098	0.000355421	1	1
TSPYL5	0.508399	0.177	0.119	0.000356259	1	1
LILRA5	0.685751	0.123	0.075	0.000356677	1	1
SVIL	-0.358599	0.557	0.598	0.000356919	1	1
MAB21L4	0.770975	0.109	0.066	0.000357556	1	1
ASS1	0.264702	0.551	0.476	0.000358139	1	1
SMYD3	0.381104	0.388	0.308	0.000360186	1	1
CAP2	-0.662728	0.177	0.242	0.000364804	1	1
UXS1	0.279147	0.583	0.497	0.000367675	1	1
TLR2	0.283189	0.57	0.483	0.000369013	1	1
SAP25	0.353529	0.489	0.416	0.000371973	1	1
RAB11FIP1	0.258309	0.514	0.419	0.000372925	1	1
ARHGAP44	0.387827	0.324	0.245	0.000376473	1	1
AJUBA	0.35587	0.321	0.247	0.000378417	1	1
BRPF3	0.33476	0.309	0.234	0.000381519	1	1
PRKCH	0.28322	0.38	0.293	0.000382548	1	1
P2RY2	0.548112	0.154	0.099	0.000395485	1	1
SNX22	0.608915	0.102	0.058	0.000397458	1	1
HK2	0.350917	0.361	0.282	0.000398174	1	1
TRIP6	-0.280999	0.61	0.655	0.000399717	1	1
BCAS4	-0.491558	0.251	0.323	0.000400335	1	1
MLLT11	-0.990765	0.063	0.114	0.000400491	1	1
B3GNT8	0.476059	0.303	0.229	0.000400833	1	1
SSR3	-0.259853	0.708	0.744	0.000401264	1	1
ABI3BP	-0.386621	0.44	0.507	0.000401576	1	1
HLF	0.396229	0.234	0.165	0.000402382	1	1
EPN2	-0.31693	0.651	0.662	0.000407104	1	1
NXT2	0.64342	0.129	0.081	0.000407288	1	1
CTPS1	-0.659896	0.159	0.224	0.000408647	1	1
CD24	0.536357	0.161	0.108	0.000414941	1	1
AGBL1	0.769868	0.119	0.074	0.000416028	1	1
STXBP1	0.284747	0.443	0.349	0.000419069	1	1
LRCH1	-0.419287	0.359	0.424	0.000420869	1	1
SYNGAP1	-0.43355	0.34	0.41	0.0004212	1	1
SEMA6A	0.357329	0.29	0.217	0.000424701	1	1
NHP2	-0.411664	0.347	0.41	0.000425156	1	1
SIK2	0.263853	0.451	0.364	0.000425211	1	1
FKBP5	-0.395466	0.478	0.538	0.000425626	1	1
NUDT19	0.300715	0.392	0.305	0.000428244	1	1
CST7	0.389913	0.342	0.265	0.000430177	1	1
TUBB2A	-0.582152	0.238	0.301	0.000430432	1	1
FKBP10	-0.51446	0.33	0.391	0.000430645	1	1
SIPA1L3	0.363939	0.269	0.201	0.000434968	1	1
CPT1B	0.379003	0.313	0.24	0.00044017	1	1
DNHD1	0.296672	0.361	0.279	0.000442794	1	1
SLC12A2	-0.46584	0.286	0.352	0.000445613	1	1
SPSB1	-0.44119	0.344	0.409	0.000448233	1	1
IL2RB	0.269798	0.392	0.303	0.000448808	1	1
SPTLC3	0.391557	0.269	0.2	0.000452588	1	1
SYNM	-0.358438	0.413	0.487	0.000453478	1	1
DENND2A	-0.408216	0.353	0.42	0.000454411	1	1
SEMA3F	0.443504	0.24	0.174	0.000464552	1	1
IL17RE	0.473794	0.173	0.116	0.000464762	1	1
ACSS2	0.37054	0.367	0.29	0.000465995	1	1
NOVA1	-1.09354	0.054	0.102	0.000466311	1	1
TRGC2	0.588415	0.117	0.072	0.000469848	1	1
SLC43A2	0.277311	0.493	0.403	0.000480933	1	1
AQP3	0.264713	0.58	0.487	0.000482357	1	1
DZIP1	-0.617532	0.14	0.203	0.000487144	1	1
SHANK2	0.36891	0.244	0.175	0.000487839	1	1
ACSF2	0.317732	0.532	0.463	0.000488036	1	1
MBOAT1	-0.393771	0.359	0.424	0.000498364	1	1
C4orf48	-0.478806	0.305	0.371	0.000499639	1	1
AFAP1	-0.420623	0.378	0.436	0.000500453	1	1
KLHL13	-0.800243	0.113	0.171	0.000501438	1	1
QSOX2	0.308332	0.353	0.272	0.000501832	1	1
ERP27	0.605634	0.163	0.108	0.000502575	1	1
MICAL3	-0.490909	0.355	0.409	0.000509784	1	1
ATP2B4	-0.29587	0.768	0.755	0.000512091	1	1
AUTS2	0.279469	0.451	0.36	0.000515144	1	1
NFAM1	0.288222	0.384	0.296	0.00051906	1	1
TMEM54	-0.490417	0.263	0.333	0.000519184	1	1
TNFRSF10A	0.357688	0.255	0.184	0.000519644	1	1
TMEM9B	0.250497	0.593	0.509	0.000524995	1	1
USP31	-0.485854	0.299	0.366	0.000529372	1	1
ETV1	0.368636	0.361	0.282	0.000529884	1	1
MTUS1	0.25207	0.608	0.534	0.000532109	1	1
DIP2C	-0.418885	0.382	0.443	0.000539631	1	1
HERC1	0.277111	0.484	0.401	0.000543068	1	1
ZNF532	-0.315545	0.512	0.563	0.000544018	1	1
MDK	-0.341921	0.522	0.559	0.000547679	1	1
LRP4	0.660663	0.1	0.059	0.000548255	1	1
OLFML1	-0.643601	0.14	0.203	0.000553572	1	1
SDK1	-0.73285	0.154	0.215	0.000560631	1	1
INPP5J	0.672498	0.113	0.07	0.000562906	1	1
MARVELD1	-0.423457	0.334	0.402	0.000563136	1	1
RND3	-0.811273	0.079	0.133	0.00056988	1	1
BNIPL	0.462222	0.202	0.142	0.000570048	1	1
UST	0.379984	0.248	0.18	0.000571325	1	1
CLSTN1	-0.34119	0.539	0.582	0.000572378	1	1
DNAJC1	0.281487	0.495	0.406	0.000575638	1	1
PLXDC1	-0.597467	0.211	0.278	0.000581156	1	1
ZDHHC14	-0.617966	0.154	0.215	0.000591583	1	1
LYN	0.275265	0.547	0.461	0.000593249	1	1
HSBP1L1	0.335493	0.42	0.334	0.000600114	1	1
SGPP2	0.585729	0.165	0.112	0.000602243	1	1
PLAGL1	0.253678	0.537	0.448	0.000603794	1	1
FAM3B	0.466324	0.251	0.186	0.000608208	1	1
ZNF793	-0.676948	0.134	0.197	0.000610507	1	1
RBFOX2	-0.359028	0.557	0.58	0.000623646	1	1
WIF1	0.693216	0.136	0.089	0.000628107	1	1
CTR9	-0.463193	0.399	0.444	0.000628647	1	1
FRMD6	-0.593873	0.165	0.228	0.000628662	1	1
HOMER1	-0.618182	0.198	0.263	0.000629236	1	1
ERICH2	0.429154	0.188	0.129	0.000633797	1	1
CD244	0.613741	0.131	0.083	0.000638752	1	1
DERA	0.322739	0.349	0.275	0.000648407	1	1
REEP1	-1.06584	0.069	0.118	0.000650233	1	1
CACNA2D3	0.521635	0.136	0.087	0.00065573	1	1
TES	-0.339395	0.628	0.647	0.000655969	1	1
DOCK9	0.27417	0.516	0.439	0.000656062	1	1
ARL11	0.489891	0.165	0.11	0.000657239	1	1
UBASH3B	0.326787	0.228	0.164	0.000685597	1	1
SP5	-0.795713	0.111	0.169	0.000686598	1	1
PTPN13	0.286327	0.52	0.436	0.000689722	1	1
PRX	0.394687	0.257	0.189	0.000690411	1	1
PRDM8	-0.717732	0.1	0.156	0.000694725	1	1
PCDH12	0.450782	0.232	0.169	0.000701161	1	1
ACAA2	0.279577	0.511	0.42	0.000703723	1	1
CAMSAP3	0.439405	0.25	0.185	0.000722708	1	1
SAE1	-0.395334	0.311	0.38	0.000739208	1	1
EVA1A	0.664078	0.113	0.07	0.000742114	1	1
C6orf132	0.418203	0.211	0.15	0.000745135	1	1
MAP3K14	0.279346	0.418	0.339	0.000745148	1	1
MAN2A2	0.250178	0.489	0.404	0.000746501	1	1
DDAH1	0.261151	0.445	0.362	0.000748344	1	1
RCAN2	-0.754808	0.083	0.136	0.0007522	1	1
PHF19	-0.473129	0.382	0.436	0.000762056	1	1
NRG1	-0.648828	0.169	0.229	0.000793255	1	1
IPO7	0.471108	0.129	0.081	0.000796758	1	1
MFNG	0.257271	0.443	0.358	0.000806149	1	1
KIAA0319L	0.268389	0.407	0.321	0.000808432	1	1
PRDM15	0.389121	0.202	0.142	0.000809401	1	1
MAMDC4	0.455827	0.19	0.13	0.000810604	1	1
CXCL11	0.414252	0.19	0.132	0.000818129	1	1
C11orf74	-0.62568	0.2	0.259	0.000831266	1	1
PRRG4	0.401508	0.198	0.138	0.000833267	1	1
OSBPL1A	-0.407253	0.311	0.37	0.00083705	1	1
SLC6A14	0.397795	0.236	0.17	0.000839766	1	1
SYTL2	-0.498168	0.286	0.352	0.000843104	1	1
BHLHE40	-0.344567	0.534	0.575	0.000848223	1	1
SELENOO	0.260727	0.572	0.492	0.000856192	1	1
TRAJ3	0.393993	0.215	0.156	0.00086483	1	1
ENAH	-0.378847	0.536	0.565	0.000867933	1	1
DAGLB	0.374957	0.301	0.23	0.000869905	1	1
NDRG2	-0.274648	0.704	0.71	0.000881656	1	1
PDLIM5	-0.257723	0.72	0.75	0.000882487	1	1
FCRL6	0.430153	0.177	0.12	0.000888226	1	1
CACNB2	-0.78902	0.098	0.153	0.000889469	1	1
SFT2D3	0.49209	0.198	0.141	0.000893327	1	1
NDN	-0.50445	0.228	0.291	0.000896143	1	1
KLRC3	0.363778	0.263	0.193	0.000913033	1	1
TMEM88	0.649529	0.131	0.085	0.000915305	1	1
LAPTM4B	-0.366333	0.463	0.508	0.000919466	1	1
BMP2	0.434797	0.259	0.193	0.000923579	1	1
UBR4	-0.254856	0.63	0.671	0.000929207	1	1
CACNB4	0.512894	0.14	0.092	0.000930882	1	1
NADK2	-0.473113	0.248	0.314	0.000935836	1	1
ECSCR	0.321229	0.397	0.317	0.000936717	1	1
SOGA3	0.60236	0.171	0.119	0.000939194	1	1
TBX5	0.323141	0.263	0.191	0.000949441	1	1
FZD7	-0.557607	0.177	0.237	0.000966993	1	1
FZD5	0.447154	0.215	0.154	0.00096973	1	1
ACOX2	-0.794145	0.077	0.127	0.000982195	1	1
SECISBP2L	0.290123	0.42	0.342	0.000988964	1	1
PTPRD	-0.50054	0.315	0.371	0.00100611	1	1
PPP2R3B	-0.451282	0.328	0.385	0.00101517	1	1
IFIT5	0.343886	0.305	0.233	0.0010242	1	1
CPED1	-0.457277	0.349	0.402	0.0010313	1	1
MAPK3	0.273262	0.557	0.463	0.00103619	1	1
PCDH18	-0.666162	0.171	0.23	0.00104174	1	1
GZMM	0.42729	0.182	0.127	0.00104815	1	1
C9orf24	-1.40431	0.092	0.142	0.00105807	1	1
NINJ2	0.495793	0.177	0.122	0.00106133	1	1
PGAM1	-0.26586	0.591	0.623	0.00107561	1	1
PIDD1	0.316011	0.336	0.264	0.00107677	1	1
URB1	-0.410834	0.307	0.366	0.00109219	1	1
REEP4	0.287769	0.349	0.276	0.00109692	1	1
RINT1	0.4075	0.276	0.212	0.00109727	1	1
ABHD14A	0.372197	0.267	0.2	0.00111091	1	1
SLC16A3	0.277007	0.33	0.252	0.00111174	1	1
RAVER2	0.42642	0.276	0.21	0.00112271	1	1
ECHDC3	0.536628	0.154	0.105	0.00112463	1	1
DMBT1	0.405501	0.196	0.138	0.00114987	1	1
KLF7	0.309708	0.43	0.353	0.00115583	1	1
CASS4	0.305788	0.288	0.216	0.00115674	1	1
HEXD	0.33991	0.44	0.373	0.00117725	1	1
HMCN1	0.263983	0.397	0.321	0.00117846	1	1
TMEM164	0.411623	0.265	0.202	0.00117926	1	1
TRAJ38	0.336225	0.221	0.159	0.00118119	1	1
GLI4	0.304352	0.309	0.235	0.00118134	1	1
ORAI1	0.309483	0.301	0.23	0.00118322	1	1
MFSD4A	0.699055	0.123	0.08	0.00119137	1	1
SLC25A25	-0.355755	0.43	0.483	0.00120052	1	1
ZNF700	0.260201	0.374	0.299	0.00120512	1	1
NYNRIN	0.36154	0.261	0.197	0.00120947	1	1
ATG4A	0.501842	0.186	0.133	0.00121255	1	1
PEG10	0.421403	0.257	0.196	0.00122729	1	1
CTTN	-0.324086	0.536	0.572	0.00123011	1	1
PRKCQ	0.34161	0.271	0.206	0.00123353	1	1
ALPL	0.335028	0.253	0.19	0.00123992	1	1
NIPAL3	0.470442	0.205	0.149	0.00125366	1	1
GLIPR1	-0.374153	0.461	0.504	0.00125689	1	1
LONRF2	-0.702139	0.134	0.191	0.0012812	1	1
ERV3-1	0.378664	0.365	0.296	0.00128317	1	1
PDGFC	-0.615852	0.152	0.21	0.00128369	1	1
KCNQ1	0.339982	0.255	0.188	0.00129059	1	1
TRIM63	-0.734513	0.132	0.186	0.00129805	1	1
COL4A3	0.440542	0.248	0.186	0.00130266	1	1
DCLRE1A	0.564354	0.125	0.081	0.00131465	1	1
PHKA1	-0.907359	0.073	0.12	0.00132337	1	1
DDR2	-0.671391	0.155	0.211	0.00133015	1	1
N4BP3	0.535938	0.125	0.081	0.00135053	1	1
ABI3	0.313738	0.359	0.284	0.00135887	1	1
SLC25A44	0.327628	0.336	0.263	0.00136449	1	1
GJA5	0.395499	0.246	0.182	0.00136979	1	1
ITGB7	0.303256	0.292	0.224	0.00139842	1	1
ST8SIA4	0.331774	0.355	0.281	0.00139895	1	1
FRAT2	0.283403	0.286	0.216	0.00141415	1	1
SORBS1	-0.533711	0.486	0.525	0.00141655	1	1
KIAA1755	-0.894248	0.067	0.113	0.00142296	1	1
RAB40C	0.259789	0.307	0.232	0.0014289	1	1
EGLN1	-0.718989	0.113	0.166	0.00144576	1	1
GABBR1	-0.36309	0.493	0.539	0.00146231	1	1
FGF2	-0.691637	0.115	0.169	0.00147421	1	1
CCDC191	0.40318	0.211	0.153	0.00150104	1	1
PPIL3	0.318647	0.349	0.279	0.00152927	1	1
IFNG	0.598794	0.119	0.077	0.00153552	1	1
USP44	0.381249	0.2	0.142	0.0015407	1	1
SPAAR	0.457441	0.157	0.108	0.00155078	1	1
EBPL	0.263871	0.436	0.356	0.00155961	1	1
PARD6G	-0.912071	0.092	0.14	0.00157613	1	1
ADGRL4	0.419363	0.161	0.109	0.00159562	1	1
B3GNT7	0.431095	0.161	0.11	0.00161003	1	1
UBA2	-0.250639	0.701	0.707	0.00164511	1	1
SYCE1	-0.703534	0.098	0.151	0.00165068	1	1
BCL6B	0.340119	0.259	0.193	0.00168258	1	1
WFDC10B	0.576813	0.104	0.065	0.00169152	1	1
ADAMTS14	-0.872823	0.09	0.138	0.00169586	1	1
GPX8	-0.645473	0.083	0.133	0.00169956	1	1
CACTIN	0.263329	0.441	0.36	0.0017276	1	1
TNFRSF10D	0.565672	0.165	0.117	0.00172765	1	1
GAS1	-0.642269	0.251	0.305	0.00174393	1	1
LAD1	0.378067	0.23	0.173	0.00174586	1	1
NEXN	-0.48777	0.321	0.377	0.00176647	1	1
STK38L	-0.531722	0.238	0.294	0.00176808	1	1
LRRN4	0.488672	0.169	0.118	0.00178658	1	1
TMEM139	0.620847	0.107	0.068	0.00178947	1	1
DHCR7	0.290332	0.261	0.196	0.00179104	1	1
YDJC	0.43817	0.18	0.129	0.00179202	1	1
EYA3	0.314495	0.215	0.155	0.00179293	1	1
ST6GALNAC3	0.567813	0.109	0.069	0.00179459	1	1
LYL1	0.254248	0.413	0.334	0.00182097	1	1
KLRC4	0.55335	0.115	0.074	0.00183598	1	1
UBXN10	-1.23523	0.079	0.123	0.00184968	1	1
SLC37A4	0.273282	0.307	0.238	0.0018499	1	1
KLHL21	-0.335654	0.407	0.461	0.00185575	1	1
RWDD3	0.563365	0.154	0.107	0.00187255	1	1
MIS18BP1	0.311335	0.305	0.235	0.00187683	1	1
AMIGO2	-0.793594	0.083	0.13	0.00187798	1	1
CARMIL1	0.278575	0.361	0.288	0.00189052	1	1
RCOR1	0.310425	0.407	0.33	0.00190834	1	1
LACTB2	0.440619	0.179	0.126	0.00191147	1	1
SPRY2	0.338675	0.23	0.171	0.00191682	1	1
IL18RAP	0.491824	0.132	0.088	0.00192162	1	1
OSBPL8	-0.272219	0.589	0.617	0.00193039	1	1
DRC3	-1.22713	0.067	0.111	0.00196339	1	1
FCHO1	0.402921	0.146	0.098	0.00196499	1	1
PTPN4	0.294026	0.405	0.33	0.00198496	1	1
AP1M2	0.474491	0.14	0.094	0.00198818	1	1
TGFB2	0.374378	0.226	0.169	0.00201243	1	1
TEP1	0.254195	0.401	0.321	0.00201467	1	1
TRIM16	0.478166	0.157	0.108	0.00203486	1	1
CNOT8	0.26016	0.541	0.475	0.0020424	1	1
KIAA1324	0.465406	0.2	0.147	0.00207893	1	1
EXOG	-0.573303	0.186	0.242	0.00208231	1	1
PKNOX2	0.457559	0.171	0.12	0.00209021	1	1
GALNT10	0.263352	0.369	0.3	0.00209199	1	1
SAMD9	0.378284	0.19	0.138	0.00212146	1	1
SHH	0.526702	0.106	0.067	0.0021249	1	1
PCSK9	0.490486	0.215	0.16	0.00213095	1	1
NME4	-0.31517	0.468	0.514	0.00213783	1	1
DAP	-0.357259	0.37	0.434	0.0021598	1	1
ALDH5A1	0.289498	0.301	0.232	0.00216137	1	1
SPRTN	0.27885	0.342	0.272	0.00218045	1	1
LBHD1	0.395642	0.307	0.248	0.00219316	1	1
TFF3	-0.975495	0.069	0.113	0.00220261	1	1
IGF2BP2	-0.547599	0.205	0.261	0.00220876	1	1
PALM	-0.48916	0.242	0.297	0.00221097	1	1
RANBP10	-0.382353	0.34	0.402	0.00222662	1	1
NRARP	0.396856	0.24	0.182	0.00224576	1	1
DEPP1	-0.314702	0.653	0.667	0.00225114	1	1
NBEAL1	0.461817	0.236	0.181	0.00225608	1	1
PTGDR	0.321486	0.282	0.214	0.00225627	1	1
EFHC1	-0.641087	0.228	0.28	0.00226978	1	1
RARG	0.323852	0.326	0.26	0.00227432	1	1
CRTAP	-0.270107	0.626	0.637	0.00230163	1	1
PCGF1	0.300258	0.267	0.2	0.00234766	1	1
RNGTT	0.28327	0.382	0.308	0.00236158	1	1
SMARCB1	-0.266329	0.568	0.607	0.0024103	1	1
APBA2	-0.598726	0.104	0.156	0.00247696	1	1
GALNT3	0.337561	0.236	0.176	0.00248469	1	1
PLCD3	-0.533233	0.161	0.217	0.00249429	1	1
USHBP1	0.53834	0.148	0.103	0.00249469	1	1
NCR1	0.608204	0.109	0.07	0.00250985	1	1
CFAP161	0.470576	0.146	0.102	0.00252939	1	1
OLFM2	-0.81192	0.073	0.117	0.00253267	1	1
DNMT1	-0.326255	0.478	0.52	0.00253776	1	1
LIMA1	-0.419929	0.405	0.449	0.00254995	1	1
LYST	0.263476	0.426	0.35	0.00257177	1	1
CCDC88C	0.263863	0.436	0.368	0.00258452	1	1
PELI3	-0.467519	0.165	0.219	0.0026111	1	1
SH3TC1	0.254499	0.411	0.339	0.00262327	1	1
ATP8B4	0.408156	0.15	0.103	0.00265534	1	1
KCNH8	-0.842731	0.09	0.137	0.00266644	1	1
TBX21	0.424424	0.146	0.101	0.00267224	1	1
TVP23A	-0.704692	0.123	0.173	0.0026957	1	1
CEP85	0.40517	0.228	0.174	0.00272358	1	1
PGC	0.443436	0.173	0.123	0.00273223	1	1
POMT1	-0.400957	0.251	0.314	0.00276716	1	1
MYO1E	-0.489582	0.25	0.305	0.00278476	1	1
IGIP	0.313533	0.347	0.282	0.00281226	1	1
TRIM39	0.304156	0.267	0.206	0.00282028	1	1
CCDC113	-1.17229	0.079	0.122	0.00282205	1	1
SPIRE2	0.501026	0.152	0.106	0.00282373	1	1
SMC4	0.275489	0.345	0.276	0.00282886	1	1
NDOR1	0.392492	0.238	0.182	0.00282891	1	1
TMUB1	0.546386	0.165	0.118	0.00283079	1	1
INHBA	-0.470604	0.225	0.28	0.002834	1	1
PLPP2	-0.669515	0.123	0.174	0.0028685	1	1
TMEM74B	0.366622	0.236	0.18	0.00288387	1	1
CCND1	0.362089	0.244	0.186	0.002909	1	1
VASN	0.291266	0.305	0.239	0.0029119	1	1
RPA4	0.66189	0.102	0.065	0.0029136	1	1
MARK1	-0.791977	0.075	0.119	0.00295812	1	1
RSPH1	-1.40714	0.134	0.182	0.00296657	1	1
PTPRJ	0.268708	0.386	0.313	0.00297126	1	1
BMF	0.313701	0.299	0.236	0.00298416	1	1
ITPRID2	0.25953	0.48	0.403	0.00304249	1	1
FBLN5	-0.30279	0.393	0.451	0.00305592	1	1
MASTL	0.524637	0.142	0.098	0.00307819	1	1
CCM2L	0.38061	0.236	0.179	0.00309051	1	1
MIEF2	0.327558	0.29	0.225	0.00309119	1	1
THEM6	0.372143	0.202	0.148	0.00310675	1	1
PLCXD1	0.309852	0.234	0.175	0.00313652	1	1
TMEM190	-1.48473	0.083	0.125	0.0031608	1	1
DGAT1	0.275201	0.409	0.337	0.00316886	1	1
RGS11	-0.520617	0.19	0.245	0.00317367	1	1
IKZF2	0.365428	0.203	0.151	0.00317602	1	1
F2R	0.330329	0.251	0.193	0.00317718	1	1
MYL6B	-0.464074	0.246	0.299	0.00319861	1	1
C21orf91	0.26327	0.472	0.395	0.0032377	1	1
FGD1	-0.842102	0.067	0.109	0.00325226	1	1
[truncated: 17,714 more rows]
