# Supplementary material for: Targeting fibroblast–endothelial cell interactions in LAM pathogenesis using 3D spheroid models and spatial transcriptomics
Source: JCI Insight. 2025 Feb 4;10(6):e187899. doi: 10.1172/jci.insight.187899 (PMC11949067; doi:10.1172/jci.insight.187899)
Supplement: Supplemental data set 2 [file jciinsight-10-187899-s148.xlsx]

## Sheet: LAM2_DEGs_across_clusters
gene	avg_log2FC	pct.1	pct.2	p_val	p_val_adj	cluster
ACTA2	0.685997	1	0.994	7.65473323150273E-104	1.37348878372853E-99	0
MYL9	0.567854	1	0.998	3.90068288678135E-90	6.99899530375177E-86	0
CTSD	-0.871901	0.998	1	2.73928506073315E-85	4.91509918447348E-81	0
LYZ	-0.919019	0.994	0.996	6.22330015557118E-84	1.11664674691414E-79	0
COL3A1	0.866615	0.998	0.98	5.67593566029373E-81	1.0184331355265E-76	0
CD74	-0.420224	1	1	2.0299044707978E-80	3.64225759195249E-76	0
HLA-DRA	-0.558419	1	1	1.08845277119529E-76	1.9530108073557E-72	0
FTL	-0.588265	1	1	2.16184732889815E-74	3.87900266224196E-70	0
MYLK	0.558109	0.994	0.981	7.24250300313349E-74	1.29952231385224E-69	0
OGN	0.7143	0.987	0.869	4.261764916495E-73	7.64688478966697E-69	0
TPM2	0.644106	1	0.981	5.63662748915773E-72	1.01138007037957E-67	0
COL1A2	0.769538	0.994	0.99	2.38906916772038E-69	4.28670680764067E-65	0
TAGLN	0.581236	0.994	0.975	1.99949566695272E-67	3.58769507521326E-63	0
PSAP	-0.505675	1	1	9.50195233341226E-66	1.70493530718416E-61	0
TPM1	0.595252	0.993	0.972	9.99653697471818E-64	1.79367862937368E-59	0
COL6A3	0.739547	0.98	0.946	1.68408865591552E-60	3.02176027530922E-56	0
TYROBP	-0.813224	0.941	0.971	6.62255253595228E-59	1.18828460152592E-54	0
C1QB	-0.728935	0.972	0.985	8.82493932686897E-56	1.5834588634201E-51	0
FLNA	0.381316	0.998	1	3.78007157765936E-54	6.78258243179419E-50	0
AEBP1	0.577757	0.987	0.944	3.81417106590946E-54	6.84376714356134E-50	0
CTSK	0.682951	0.956	0.865	4.32418647180369E-54	7.75888778635737E-50	0
COL1A1	0.914685	0.987	0.955	1.02904855345862E-52	1.8464218194708E-48	0
CTSZ	-0.69712	0.969	0.989	1.11550079759447E-52	2.00154308112376E-48	0
COL6A2	0.554234	0.994	0.966	1.24073131892185E-51	2.22624420554148E-47	0
CHIT1	-1.11963	0.844	0.934	1.49672486428986E-51	2.68557342399529E-47	0
NBL1	0.607142	0.989	0.948	7.3478754095458E-50	1.3184292847348E-45	0
HLA-DRB1	-0.546109	0.987	0.993	4.20941318926172E-49	7.5529500854923E-45	0
HLA-DQA1	-0.651249	0.956	0.978	1.81442221944368E-48	3.25561778834779E-44	0
IFI30	-0.882309	0.84	0.931	3.35516721649154E-48	6.02017653655076E-44	0
MRVI1	0.72487	0.881	0.712	1.63392249768793E-45	2.93174713760146E-41	0
CTSS	-0.844527	0.835	0.919	3.80205585245545E-45	6.82202881606082E-41	0
S100A10	-0.593402	0.969	0.983	5.22512014207758E-45	9.3754330709298E-41	0
HLA-DPA1	-0.492972	0.982	0.989	8.03271107851862E-45	1.4413093488186E-40	0
HLA-DPB1	-0.432205	0.998	0.993	2.07976390293074E-44	3.73172037102862E-40	0
CCL18	-1.08007	0.728	0.876	2.39780633922905E-44	4.30238391447869E-40	0
APOE	-0.641051	0.989	0.992	3.45010946362257E-43	6.19053141057798E-39	0
ITGAX	-0.926015	0.752	0.896	4.38972011277234E-43	7.87647479834741E-39	0
CD68	-0.890051	0.78	0.896	9.95365237801722E-43	1.78598384618763E-38	0
APOC1	-0.957634	0.782	0.914	3.38461326675479E-42	6.07301158453811E-38	0
SFRP4	0.868592	0.861	0.733	5.24362978496547E-42	9.40864492316354E-38	0
COL6A1	0.616462	0.952	0.886	2.40109354306354E-41	4.30828214431892E-37	0
LAPTM5	-0.548956	0.961	0.98	2.52634924645553E-41	4.53302845291515E-37	0
FBP1	-0.898272	0.828	0.906	2.53975104685411E-41	4.55707530337033E-37	0
FBLN1	0.652093	0.949	0.888	4.83578912649183E-41	8.67685642966429E-37	0
HLA-DRB5	-0.571816	0.925	0.965	7.65189028654328E-41	1.37297867411446E-36	0
CSTB	-0.660641	0.928	0.973	1.68109182031565E-40	3.01638305319237E-36	0
CAPG	-0.84578	0.804	0.908	3.90658668014366E-40	7.00958848018177E-36	0
CNN1	0.662445	0.881	0.732	5.2237222220859E-40	9.37292478308873E-36	0
CTSB	-0.522432	0.982	0.992	6.04736372734454E-40	1.08507847359743E-35	0
S100A9	-0.906932	0.738	0.87	9.68078647726262E-40	1.73702351761523E-35	0
CYBB	-0.857144	0.785	0.905	2.59894966585334E-39	4.66329538544066E-35	0
IGFN1	0.727156	0.82	0.644	8.57313492922941E-39	1.53827760035163E-34	0
GREM1	0.707817	0.859	0.718	1.87250129879677E-36	3.35982908043105E-32	0
SPON2	0.719252	0.903	0.814	3.20020943447802E-36	5.74213578828391E-32	0
TMOD1	0.625853	0.861	0.714	3.78241124791576E-36	6.78678050213525E-32	0
PDLIM7	0.630647	0.923	0.816	2.93300310517419E-35	5.26268747161404E-31	0
GM2A	-0.940174	0.565	0.79	8.13199861895518E-35	1.45912451219913E-30	0
MARCO	-1.0965	0.569	0.78	1.10360138192251E-34	1.98019195958355E-30	0
S100A11	-0.608321	0.886	0.951	1.43436330419476E-34	2.57367807671665E-30	0
LUM	0.51404	0.978	0.954	7.35279262618572E-34	1.3193115809165E-29	0
MMP2	0.594438	0.958	0.91	1.1256070961809E-33	2.01967681267738E-29	0
GRN	-0.759193	0.736	0.896	6.54277903163297E-33	1.1739708416459E-28	0
LIPA	-0.936783	0.633	0.807	1.63256958873525E-32	2.92931961306766E-28	0
HLA-DMA	-0.502658	0.93	0.968	1.81927338887115E-32	3.26432224165151E-28	0
MATN2	0.852119	0.71	0.518	2.2984210426322E-32	4.12405687679496E-28	0
FCER1G	-0.779509	0.734	0.862	5.82878947402442E-32	1.0458596953242E-27	0
PGD	-0.741325	0.78	0.896	7.39422951733974E-32	1.32674660229627E-27	0
TCF21	0.588451	0.943	0.905	3.78151788839182E-31	6.78517754714144E-27	0
DCN	0.358219	0.996	0.996	1.00441994582174E-30	1.80223070878794E-26	0
CCN1	0.678001	0.879	0.767	1.3863094201787E-30	2.48745499262665E-26	0
ITGB2	-0.638989	0.806	0.917	1.85547124813035E-30	3.32927206052029E-26	0
IFI27	-0.580328	0.828	0.936	4.21459923462612E-30	7.56225540668964E-26	0
ACP5	-0.77486	0.778	0.886	5.37991614253011E-30	9.65318353454178E-26	0
ARMC9	0.754403	0.78	0.599	4.4975462631922E-29	8.06994726004576E-25	0
C1QA	-0.730606	0.692	0.847	8.49600667200617E-29	1.52443847715807E-24	0
VSIG4	-1.02156	0.492	0.703	1.02927750646969E-28	1.84683262985857E-24	0
CALD1	0.439725	0.945	0.892	1.42659138848242E-28	2.559732928354E-24	0
SOD3	0.474655	0.923	0.842	7.10623371604675E-28	1.27507151567027E-23	0
S100A4	-0.499934	0.917	0.958	1.05565147743908E-27	1.89415544596893E-23	0
COL16A1	0.776622	0.767	0.613	5.51154765178653E-27	9.88936995160057E-23	0
CYBA	-0.635193	0.754	0.884	6.27965284674879E-27	1.12675811029214E-22	0
LTA4H	-0.707448	0.637	0.824	7.59203585576454E-27	1.36223899359983E-22	0
COL14A1	0.747672	0.717	0.54	1.15113850298877E-26	2.06548781591276E-22	0
KYNU	-1.0676	0.42	0.635	1.41820306703339E-26	2.54468176317802E-22	0
FGR	-0.8472	0.543	0.755	2.81006681641826E-26	5.04210288869928E-22	0
PKIG	0.487368	0.921	0.872	3.58135676618787E-26	6.42602844557089E-22	0
AGER	-0.560461	0.899	0.94	1.02630365096376E-25	1.84149664092427E-21	0
CRIP1	-0.62229	0.789	0.896	1.26453967185301E-25	2.26896353320585E-21	0
PRUNE2	0.771591	0.664	0.485	1.30549483915253E-25	2.34244938989138E-21	0
NR4A1	0.710678	0.804	0.663	1.91770064933642E-25	3.44093027510433E-21	0
SYNPO2	0.522548	0.857	0.714	2.59421307040441E-25	4.65479651222663E-21	0
SPI1	-0.675299	0.694	0.846	4.92646368685745E-25	8.83955379332832E-21	0
LGALS3	-0.583155	0.793	0.902	6.01359633483591E-25	1.07901959035961E-20	0
OSCAR	-1.42295	0.185	0.428	6.03987552627403E-25	1.08373486567935E-20	0
ADA2	-0.652559	0.745	0.862	6.795616059935E-25	1.21933738963414E-20	0
CYP27A1	-0.791374	0.609	0.779	7.03899487389193E-25	1.26300685022243E-20	0
LTBP4	0.369192	0.982	0.952	7.75060224224751E-25	1.39069056032647E-20	0
TGFBI	-0.70194	0.662	0.827	8.9316902487556E-25	1.60261318133422E-20	0
KANK2	0.559947	0.848	0.764	2.66421256419323E-24	4.78039660393192E-20	0
CNN3	0.417844	0.936	0.892	2.6724541026645E-24	4.7951843964109E-20	0
THBS2	0.811077	0.67	0.502	5.8974661810177E-24	1.05818235686001E-19	0
RARRES2	0.460209	0.928	0.879	1.46940060844859E-23	2.6365455117393E-19	0
SPARC	0.364026	0.993	0.99	1.6186405633376E-23	2.90432676279666E-19	0
PPP1R12B	0.447658	0.925	0.867	1.93717427454084E-23	3.47587180080863E-19	0
OAZ1	-0.328009	0.971	0.994	6.29131681829559E-23	1.12885097670678E-18	0
FCGR3A	-0.603643	0.664	0.832	7.91214485991087E-23	1.41967615221381E-18	0
PTGDS	0.392789	0.978	0.967	1.26099029869069E-22	2.26259489294071E-18	0
SELENOP	0.369919	0.972	0.952	1.43250576753541E-22	2.57034509868879E-18	0
SELENOM	0.47462	0.916	0.839	1.46910111872926E-22	2.63600813733591E-18	0
TREM2	-1.02489	0.343	0.567	1.59352312903301E-22	2.85925855042392E-18	0
IGFBP7	0.374578	0.982	0.973	2.41027345136542E-22	4.32475365378498E-18	0
HAND2	0.86254	0.617	0.45	2.55342112680042E-22	4.58160352781799E-18	0
SPARCL1	0.448156	0.947	0.904	2.56072668411456E-22	4.59471188930676E-18	0
EMILIN1	0.580058	0.809	0.71	2.57814677279296E-22	4.62596875442241E-18	0
SGK1	-0.629971	0.686	0.828	2.70504054493539E-22	4.85365424977756E-18	0
PALLD	0.559677	0.835	0.722	2.81759529304452E-22	5.05561123430979E-18	0
DES	0.546423	0.888	0.796	3.90379307412785E-22	7.00457591290759E-18	0
ANO3	0.718415	0.64	0.452	4.56950759946734E-22	8.19906748572424E-18	0
SLC11A1	-0.918173	0.433	0.654	4.67432437100165E-22	8.38714021888827E-18	0
C1QC	-0.537332	0.857	0.933	5.18629500839937E-22	9.30576913357098E-18	0
NCF2	-0.910562	0.44	0.646	5.80163612320858E-22	1.04098756958732E-17	0
FBXO32	0.705833	0.708	0.548	6.12104852760627E-22	1.09829973730839E-17	0
ITGA8	0.759319	0.626	0.447	8.02602633654951E-22	1.44010990556708E-17	0
PTMS	0.278007	0.989	0.993	8.63272546968673E-22	1.54896993102589E-17	0
HSPB1	0.293712	0.993	0.992	1.0740898916439E-21	1.92723949257665E-17	0
CRYAB	0.595479	0.771	0.637	1.41597197421434E-21	2.5406785133328E-17	0
ARPC1B	-0.42302	0.895	0.963	1.54265509604794E-21	2.76798603883883E-17	0
MRGPRF	0.771469	0.611	0.427	5.37701674628122E-21	9.6479811478524E-17	0
TNFAIP2	-0.651646	0.624	0.791	5.74582217800505E-21	1.03097287339945E-16	0
CCL21	1.08181	0.56	0.401	7.69154782821035E-21	1.38009442681578E-16	0
TXN	-0.496745	0.892	0.935	7.9257814480685E-21	1.42212296522693E-16	0
HLA-DMB	-0.51908	0.806	0.889	9.44612889302888E-21	1.69491890727617E-16	0
NPL	-1.00021	0.294	0.52	1.31060840615903E-20	2.35162466317115E-16	0
TNFAIP8L3	0.742218	0.637	0.473	1.42368434757464E-20	2.55451682485318E-16	0
PGR	1.00772	0.481	0.304	1.7664992229488E-20	3.16962955573703E-16	0
IGSF6	-0.789848	0.446	0.658	1.79952014915013E-20	3.22887900362009E-16	0
ANTXR2	0.504138	0.811	0.689	2.5820162887838E-20	4.63291182696478E-16	0
MXRA7	0.386238	0.969	0.944	4.86094472801115E-20	8.72199312547041E-16	0
CTSC	-0.672557	0.572	0.747	8.16607616831273E-20	1.46523904688035E-15	0
C1orf162	-0.852156	0.374	0.595	8.43580691199657E-20	1.51363683421954E-15	0
ATRNL1	0.876755	0.523	0.35	1.84568274937991E-19	3.31170855721238E-15	0
HTRA1	0.651672	0.673	0.514	3.13460821959162E-19	5.62442752841325E-15	0
ADAMTS19	0.953732	0.479	0.302	3.54910204478901E-19	6.36815379896492E-15	0
MMP14	0.448253	0.883	0.822	3.56340856339171E-19	6.39382398529374E-15	0
ACTN1	0.388868	0.936	0.879	4.36470043418244E-19	7.83158198905356E-15	0
P2RY14	0.851932	0.56	0.405	6.13318148105546E-19	1.10047675314578E-14	0
MRC1	-0.869078	0.396	0.604	6.15060453036774E-19	1.10360297088388E-14	0
TCEAL4	0.432441	0.881	0.83	1.74379167322866E-18	3.12888539927418E-14	0
PLAUR	-0.741013	0.494	0.688	2.19908530645447E-18	3.94581876537126E-14	0
S100A8	-0.658985	0.508	0.711	3.65499748229629E-18	6.55816198248424E-14	0
LHFPL6	0.540293	0.791	0.669	5.42315547190279E-18	9.73076786323518E-14	0
APP	0.292883	0.983	0.975	5.88202540598239E-18	1.05541181859542E-13	0
TM4SF19	-1.37885	0.158	0.35	6.4199125933533E-18	1.15192491662538E-13	0
CHI3L1	-0.959952	0.319	0.526	7.53465526857469E-18	1.35194319484036E-13	0
HMOX1	-0.866847	0.383	0.574	1.11777045938277E-17	2.0056155352705E-13	0
ANXA1	-0.422744	0.804	0.908	1.22644107219476E-17	2.20060321583905E-13	0
CD44	-0.305222	0.972	0.981	1.27116069292089E-17	2.28084363130796E-13	0
RBPMS	0.412551	0.89	0.841	1.67337009505971E-17	3.00252796156564E-13	0
VCL	0.44169	0.837	0.766	1.89323530907821E-17	3.39703211507903E-13	0
TALDO1	-0.643241	0.495	0.681	2.05159452074923E-17	3.68117604858034E-13	0
SLC15A3	-0.73975	0.459	0.649	2.05454899281785E-17	3.68647725781307E-13	0
HK3	-1.03791	0.194	0.399	2.29924956992736E-17	4.12554350332067E-13	0
OLR1	-0.824299	0.372	0.578	2.77717141986432E-17	4.98307867866255E-13	0
MEIS2	0.646197	0.635	0.509	2.78866147358185E-17	5.00369528204792E-13	0
PRKG1	0.467213	0.818	0.732	3.57018071712852E-17	6.4059752607437E-13	0
LST1	-0.618388	0.534	0.72	4.91541887129813E-17	8.81973608077024E-13	0
ALOX5	-0.839686	0.374	0.572	6.36561759146694E-17	1.14218276443691E-12	0
ICAM1	-0.404208	0.894	0.949	6.92414054970253E-17	1.24239853883313E-12	0
WARS	-0.351976	0.927	0.961	7.51908699861822E-17	1.34914978016207E-12	0
FN1	-0.262267	1	1	8.12194496550822E-17	1.45732058516114E-12	0
BAG2	0.734879	0.593	0.444	1.52983875596982E-16	2.74498967983665E-12	0
SLPI	-0.419878	0.978	0.991	2.24894060163047E-16	4.03527412150555E-12	0
BCL2A1	-1.08029	0.218	0.409	2.31166660148077E-16	4.14782338303694E-12	0
RBM47	-0.981103	0.204	0.399	2.81055326600618E-16	5.04297572519489E-12	0
ALDH2	-0.540343	0.631	0.792	3.57001920975213E-16	6.40568546805826E-12	0
CD163	-0.780606	0.389	0.583	3.9555575186644E-16	7.09745685573954E-12	0
HSPB6	0.706264	0.637	0.519	4.05712366285002E-16	7.27969698825179E-12	0
GPCPD1	-0.530088	0.673	0.827	4.7578968166896E-16	8.53709425818615E-12	0
ANGPTL2	0.869357	0.506	0.364	5.276058017187E-16	9.46683090023863E-12	0
PLA2G7	-0.996413	0.255	0.442	8.37678371521785E-16	1.50304630202154E-11	0
GEM	0.684714	0.655	0.52	1.03075465745301E-15	1.84948308186794E-11	0
CIR1	-0.637605	0.571	0.725	1.06867588883383E-15	1.91752514733455E-11	0
TCIRG1	-0.484015	0.695	0.833	1.06994336761843E-15	1.91979938451774E-11	0
GSAP	-0.507105	0.699	0.816	1.50399345527243E-15	2.69861545679531E-11	0
PTGER3	0.587131	0.539	0.372	1.77507641721991E-15	3.18501961541769E-11	0
TFRC	-0.736353	0.345	0.55	2.19221977356511E-15	3.93349993970787E-11	0
C15orf48	-1.0376	0.182	0.364	2.35926510289777E-15	4.23322937412947E-11	0
CLEC12A	-1.18034	0.117	0.29	2.67329213239433E-15	4.79668807315514E-11	0
BRI3	-0.312544	0.96	0.979	2.81125686070547E-15	5.04423818516382E-11	0
ANXA2	-0.337713	0.892	0.958	5.67359773800993E-15	1.01801364213112E-10	0
CTSH	-0.390882	0.84	0.91	6.34699909589946E-15	1.13884204777724E-10	0
SLAMF8	-0.969745	0.228	0.414	6.48129647108224E-15	1.16293902580629E-10	0
TYMP	-0.436723	0.787	0.877	6.6859926492518E-15	1.19966766105525E-10	0
RNF13	-0.562576	0.569	0.733	8.24318320038917E-15	1.47907436164583E-10	0
TREM1	-1.08217	0.16	0.334	8.50243872570504E-15	1.52559258055325E-10	0
CLIC4	0.305079	0.939	0.914	9.44838506010494E-15	1.69532373133463E-10	0
PLPP1	0.61045	0.655	0.537	9.66872794091297E-15	1.73485985443801E-10	0
ANPEP	-0.819295	0.29	0.481	1.16954783986655E-14	2.09851968907255E-10	0
STX11	-0.768963	0.341	0.535	1.18003625054854E-14	2.11733904435925E-10	0
GJA1	0.402672	0.828	0.759	1.31017441187142E-14	2.35084594722089E-10	0
SYTL4	0.720926	0.528	0.378	1.32607264218529E-14	2.37937214187307E-10	0
CAVIN1	0.266669	0.983	0.966	1.47822231826834E-14	2.65237430566889E-10	0
LMOD1	0.509182	0.688	0.571	1.5563020080937E-14	2.79247269312253E-10	0
FGF7	0.646031	0.56	0.415	1.5613979315627E-14	2.80161630860295E-10	0
LMO7	-0.528779	0.679	0.803	1.74062437807075E-14	3.12320232157235E-10	0
CSDC2	0.812189	0.411	0.265	3.2760638286284E-14	5.87824132770793E-10	0
PPP1R12C	0.33017	0.912	0.887	3.36058930431098E-14	6.02990538872519E-10	0
SRGN	-0.493003	0.695	0.821	3.45269139478199E-14	6.19516416965732E-10	0
VEGFD	0.534805	0.688	0.595	3.71021872246113E-14	6.65724545371201E-10	0
PLEK	-0.757782	0.363	0.536	4.2703688813982E-14	7.66232288389278E-10	0
PLBD1	-0.991069	0.163	0.335	4.55643380501713E-14	8.17560917634224E-10	0
DMPK	0.452468	0.787	0.697	4.79822931954817E-14	8.60946286806529E-10	0
ENO1	-0.3468	0.864	0.932	5.05458632862063E-14	9.06944424944399E-10	0
IFI6	-0.539242	0.6	0.743	6.79848077494121E-14	1.2198514054477E-09	0
TAGLN2	-0.251785	0.987	0.992	6.85611373957439E-14	1.23019248829183E-09	0
GPNMB	-0.402936	0.87	0.921	7.27826643705349E-14	1.30593934680051E-09	0
CCDC88A	-0.477285	0.688	0.826	7.41580789268806E-14	1.33061841018502E-09	0
MSR1	-0.784137	0.295	0.485	8.07707199319009E-14	1.4492690277381E-09	0
LAIR1	-0.693429	0.402	0.58	8.72834752393416E-14	1.56612739621951E-09	0
FLVCR2	-0.955477	0.193	0.369	8.86122003918679E-14	1.58996871163129E-09	0
GLUL	-0.292776	0.961	0.982	8.92772347921669E-14	1.60190142387585E-09	0
ESR1	0.681688	0.516	0.375	9.89826046084414E-14	1.77604487448926E-09	0
HCK	-1.13091	0.139	0.302	1.00144873589868E-13	1.796899466823E-09	0
AQP9	-1.07975	0.154	0.319	1.00392996196528E-13	1.8013515307543E-09	0
HOXA10	0.817856	0.422	0.282	1.03226454017529E-13	1.85219226443652E-09	0
PDLIM4	0.861026	0.407	0.264	1.11594355365676E-13	2.00233751832633E-09	0
ISOC1	0.733737	0.505	0.384	1.97890716167362E-13	3.55075312019098E-09	0
ARHGDIB	-0.314234	0.914	0.944	2.36808062868144E-13	4.24904707204311E-09	0
TBL1X	0.523409	0.692	0.569	2.39116707771473E-13	4.29047108754355E-09	0
ABCC3	-0.663675	0.317	0.506	2.69427757506611E-13	4.83434225294113E-09	0
COL5A1	0.60541	0.651	0.535	3.39736819789371E-13	6.09589775748069E-09	0
MTSS2	0.489628	0.714	0.613	3.48721126020053E-13	6.25710316417781E-09	0
BMERB1	0.615468	0.58	0.446	3.78959284251294E-13	6.79966643732097E-09	0
ARAP1	-0.415622	0.71	0.837	3.87864798652764E-13	6.95945808222654E-09	0
TIMP2	0.261467	0.974	0.973	4.45277102692836E-13	7.98960705361755E-09	0
SMTN	0.5215	0.675	0.553	6.8871015528747E-13	1.23575263163231E-08	0
MCEMP1	-1.09803	0.134	0.287	7.13747063532352E-13	1.2806763560961E-08	0
SLC40A1	0.335468	0.892	0.866	7.21970021829193E-13	1.29543081016812E-08	0
COL4A2	0.510271	0.8	0.73	7.49758196043022E-13	1.34529113115999E-08	0
SH3PXD2B	0.691173	0.549	0.414	1.0511697672277E-12	1.88611391333665E-08	0
CCR1	-0.771496	0.211	0.386	1.05572237303055E-12	1.89428265392872E-08	0
AKR1A1	-0.403815	0.681	0.827	1.13373324103378E-12	2.03425755438691E-08	0
MAP3K20	0.3901	0.771	0.695	1.21583424064043E-12	2.18157137798112E-08	0
THSD4	0.575709	0.527	0.386	1.41325617714877E-12	2.53580555865803E-08	0
SH3BGRL3	-0.372363	0.835	0.896	1.46081452752422E-12	2.62113950673671E-08	0
SLCO2B1	-0.50293	0.527	0.696	1.50183459014018E-12	2.69474180508853E-08	0
HOXD10	0.824885	0.406	0.27	1.5225269982458E-12	2.73187019295244E-08	0
SQOR	-0.400749	0.752	0.858	1.62669454133449E-12	2.91877801551648E-08	0
CLIC5	-0.586152	0.594	0.721	1.65552623315894E-12	2.97051072015709E-08	0
FXYD6	0.411782	0.826	0.763	1.6611444010652E-12	2.98059139883129E-08	0
MYO1F	-0.529543	0.439	0.624	1.77658405189053E-12	3.18772476430718E-08	0
LAP3	-0.40983	0.646	0.797	1.84377317621696E-12	3.30828221008609E-08	0
THEMIS2	-0.601219	0.374	0.561	1.89674443792486E-12	3.40332854496857E-08	0
VAMP8	-0.405551	0.738	0.851	2.00016416430723E-12	3.58889456001646E-08	0
MFGE8	0.404498	0.817	0.743	2.67176497596366E-12	4.7939478963716E-08	0
MMP11	0.720948	0.58	0.465	2.86808079465192E-12	5.14619736984394E-08	0
GLIPR2	-0.47076	0.617	0.774	2.98667649724122E-12	5.35899363899992E-08	0
NR1H3	-0.598413	0.433	0.596	3.11499513486366E-12	5.58923577048587E-08	0
APOBR	-0.643249	0.398	0.562	3.24257690947326E-12	5.81815574866787E-08	0
MLPH	0.347478	0.899	0.895	3.32201941992052E-12	5.96069944516338E-08	0
ABCB5	1.02449	0.319	0.197	3.58947265457421E-12	6.44059078410251E-08	0
TKT	-0.377923	0.754	0.878	3.605294242345E-12	6.46897945903963E-08	0
DST	0.356841	0.87	0.848	4.46651767105378E-12	8.01427265717179E-08	0
NCEH1	-0.818458	0.233	0.395	6.34086272513229E-12	1.13774099877049E-07	0
SERPINF1	0.455603	0.763	0.687	6.35824255565805E-12	1.14085946176172E-07	0
SLC38A6	-0.659875	0.341	0.516	6.36028919622412E-12	1.14122669047849E-07	0
SAMHD1	-0.49211	0.576	0.721	6.87723534633649E-12	1.23398233819316E-07	0
SPEG	0.594451	0.527	0.391	1.04657312743815E-11	1.87786616256227E-07	0
PTPN6	-0.584367	0.431	0.605	1.20159960142861E-11	2.15603016484335E-07	0
C7	0.437107	0.824	0.762	1.25934430587145E-11	2.25964148802515E-07	0
ANXA11	-0.311793	0.862	0.938	1.26514682460441E-11	2.27005294738769E-07	0
DBI	-0.369526	0.782	0.864	1.55076232793027E-11	2.78253284500529E-07	0
SCPEP1	-0.44846	0.714	0.817	1.7165691402162E-11	3.08004000828992E-07	0
PILRA	-0.686573	0.27	0.448	1.8231048849009E-11	3.27119709497768E-07	0
MFAP4	0.315091	0.917	0.885	1.96491131096405E-11	3.5256403652628E-07	0
FAP	1.0768	0.319	0.206	2.03001596571371E-11	3.64245764728012E-07	0
C5AR1	-0.713855	0.279	0.446	2.08619224683344E-11	3.74325474849325E-07	0
SERPINA1	-0.573453	0.506	0.651	2.14105259105321E-11	3.84169066412677E-07	0
MS4A7	-0.474623	0.725	0.812	2.40725787997942E-11	4.31934281404708E-07	0
S1PR3	0.630103	0.484	0.357	2.43992039626754E-11	4.37794916702285E-07	0
EPN2	0.448562	0.71	0.63	2.46381737747759E-11	4.42082752040804E-07	0
RAMP1	0.645607	0.574	0.456	2.75133480421889E-11	4.93672003920995E-07	0
TTC7B	0.591844	0.618	0.523	2.87362966456006E-11	5.15615370712011E-07	0
RASSF4	-0.55266	0.468	0.632	2.92264460851099E-11	5.24410122105127E-07	0
PBX1	0.415754	0.761	0.72	3.75058745705487E-11	6.72967907419355E-07	0
ALDH1A2	0.737463	0.339	0.213	4.18224350071031E-11	7.50419951332451E-07	0
SOD2	-0.261147	0.912	0.949	4.40530602796669E-11	7.90444060598064E-07	0
TSPO	-0.496556	0.585	0.729	4.56119150700872E-11	8.18414592102575E-07	0
CD37	-0.378976	0.706	0.814	4.97920444820127E-11	8.93418654140755E-07	0
FBLIM1	0.540535	0.615	0.51	5.17145259490391E-11	9.27913739103609E-07	0
C1R	0.254688	0.971	0.969	5.48528413922731E-11	9.84224533101556E-07	0
CSF1R	-0.496025	0.514	0.679	5.75325339176155E-11	1.03230625608377E-06	0
SLC2A4	0.835175	0.316	0.194	6.22541537707601E-11	1.11702628110875E-06	0
ZNF385A	-0.695588	0.327	0.48	6.4796146917492E-11	1.16263726414056E-06	0
SNX10	-0.646275	0.372	0.53	6.97938018006108E-11	1.25231018570836E-06	0
CREG1	-0.536081	0.525	0.669	7.39820037280201E-11	1.32745909289186E-06	0
CEBPA	-0.440216	0.642	0.775	7.50082024690994E-11	1.34587217690305E-06	0
CIITA	-0.290191	0.916	0.942	9.6523733516168E-11	1.7319253504806E-06	0
BGN	0.267314	0.934	0.933	1.02075971606998E-10	1.83154915854437E-06	0
FBN1	0.479801	0.661	0.558	1.04050368171775E-10	1.86697575610616E-06	0
ATP6V0D1	-0.380185	0.73	0.848	1.04236169382552E-10	1.87030958723112E-06	0
MAF	0.405076	0.734	0.658	1.06399112991646E-10	1.9091192844091E-06	0
HLA-DOA	-0.448741	0.62	0.76	1.08700592466415E-10	1.95041473062489E-06	0
DSTN	0.276304	0.861	0.796	1.1108421547011E-10	1.99318407818019E-06	0
PTPRE	-0.430227	0.628	0.776	1.21781708300542E-10	2.18512919203662E-06	0
SDC4	-0.361715	0.811	0.886	1.39445997383857E-10	2.50207953105855E-06	0
SLC31A2	-0.728836	0.235	0.391	1.40462423025829E-10	2.52031725635246E-06	0
CSF2RA	-0.779496	0.235	0.388	1.4120477490502E-10	2.53363727612077E-06	0
UNC93B1	-0.512583	0.437	0.603	1.44138140431042E-10	2.58627065375419E-06	0
SDCBP	-0.290932	0.897	0.952	1.54631472839507E-10	2.77455251715928E-06	0
TMEM200B	0.745519	0.354	0.229	1.56051576815918E-10	2.80003344280803E-06	0
EMILIN2	-0.539663	0.38	0.545	1.61886070076267E-10	2.90472175537846E-06	0
SLAMF7	-0.826166	0.248	0.396	1.70425702013373E-10	3.05794837122596E-06	0
TGFB1I1	0.555402	0.617	0.531	1.70866335049253E-10	3.06585464978875E-06	0
MYD88	-0.536914	0.503	0.646	1.81012430108037E-10	3.2479060334285E-06	0
MAPK10	0.637552	0.503	0.396	1.88001548028863E-10	3.37331177628189E-06	0
GOLM1	0.549564	0.558	0.442	1.97129982382106E-10	3.53710327388213E-06	0
PCDH7	0.660895	0.429	0.307	2.06438711551817E-10	3.70412980137425E-06	0
WDFY4	-0.673232	0.301	0.463	2.2284544213062E-10	3.99851576814972E-06	0
ADAMTSL4	-0.768676	0.211	0.369	2.45096795635657E-10	4.39777180409059E-06	0
CD53	-0.377678	0.657	0.769	2.62287036074638E-10	4.70621628828723E-06	0
LMNA	0.281528	0.95	0.922	2.68647501471176E-10	4.82034211889731E-06	0
NFE2L1	0.321594	0.877	0.843	2.73270556677478E-10	4.90329359846398E-06	0
APOC2	-0.901761	0.217	0.359	2.78331691136216E-10	4.99410553405713E-06	0
RNF130	-0.38317	0.708	0.812	2.79112302155244E-10	5.00811203757154E-06	0
TAPBP	-0.270019	0.883	0.942	2.92798677536679E-10	5.25368667104063E-06	0
CACNA1C	0.618737	0.446	0.32	2.92853829248828E-10	5.25467625821172E-06	0
TBXAS1	-0.736436	0.286	0.44	3.01603437768749E-10	5.41167048388467E-06	0
USP53	0.479779	0.628	0.519	3.03280124854602E-10	5.44175528026612E-06	0
EGR2	-0.817011	0.22	0.364	3.07364182497374E-10	5.51503552655039E-06	0
PRAM1	-0.848618	0.169	0.315	3.11617832056796E-10	5.59135876059509E-06	0
CXCL16	-0.724842	0.288	0.44	3.56619151669326E-10	6.39881743840272E-06	0
ADGRE2	-0.750126	0.224	0.374	4.31350302826169E-10	7.73971848360994E-06	0
TFEC	-0.648365	0.374	0.53	4.38423660754034E-10	7.86663574490963E-06	0
ZFP36L1	0.257426	0.961	0.941	4.53136747957422E-10	8.13063266860003E-06	0
SLC7A11	-1.07763	0.106	0.229	4.70018337692414E-10	8.43353903321499E-06	0
FXYD1	0.456696	0.639	0.544	5.94516774334695E-10	1.06674144818874E-05	0
ANTXR1	0.4254	0.747	0.695	6.39342578920916E-10	1.1471723893578E-05	0
C11orf96	0.300501	0.837	0.806	6.75014603503772E-10	1.21117870306682E-05	0
LSP1	-0.335667	0.769	0.842	6.829877272312E-10	1.22548487897094E-05	0
AHNAK2	0.677663	0.426	0.309	7.2516844050588E-10	1.3011697327997E-05	0
TM6SF1	-0.830239	0.139	0.277	7.27969140590304E-10	1.30619502896118E-05	0
IL17RA	-0.601085	0.383	0.523	7.50176412261851E-10	1.34604153652144E-05	0
OAF	0.682757	0.442	0.337	7.90365562442185E-10	1.41815292869001E-05	0
FGFR1	0.442551	0.684	0.608	8.04629330644794E-10	1.44374640797595E-05	0
ESYT2	0.283608	0.91	0.875	9.2636616115368E-10	1.66217880295805E-05	0
COL15A1	0.783651	0.343	0.23	9.96386875430242E-10	1.78781697058448E-05	0
CD52	-0.387649	0.708	0.817	1.0680462020878E-09	1.91639530040614E-05	0
FMOD	0.485579	0.622	0.532	1.08632201463418E-09	1.94918759085811E-05	0
HS3ST2	-0.831549	0.169	0.303	1.11836244780676E-09	2.00667774009967E-05	0
COX6C	0.318314	0.864	0.833	1.38101612116357E-09	2.4779572262038E-05	0
ITGAM	-0.757012	0.231	0.377	1.45099223410758E-09	2.60351536565922E-05	0
ACSL1	-0.337029	0.69	0.792	1.50895225650616E-09	2.70751303384901E-05	0
SLC1A3	-0.729918	0.207	0.354	1.579841793413E-09	2.83471012992094E-05	0
TNS3	-0.419706	0.501	0.652	1.58681667401284E-09	2.84722515818123E-05	0
RNASET2	-0.376588	0.694	0.798	1.61604581579141E-09	2.89967100727453E-05	0
RHOB	0.306388	0.829	0.794	1.70908572375027E-09	3.06661251412511E-05	0
HOXD9	0.816789	0.279	0.169	1.70939293897317E-09	3.06716375039956E-05	0
FPR3	-0.56226	0.468	0.598	1.76208860041591E-09	3.16171557572628E-05	0
IRF1	-0.27598	0.91	0.925	1.90241081017949E-09	3.41349571670506E-05	0
MGAT1	-0.381108	0.688	0.814	2.04047538865449E-09	3.66122498986274E-05	0
ARRB2	-0.447385	0.481	0.628	2.074570979929E-09	3.72240270928661E-05	0
CCN2	0.439853	0.666	0.583	2.16042171988134E-09	3.87644469198309E-05	0
GPRC5B	0.774864	0.4	0.294	2.16822845135407E-09	3.8904523102646E-05	0
NR2F2	0.538629	0.593	0.514	2.58989567986692E-09	4.64704981838522E-05	0
FILIP1L	0.389692	0.716	0.656	2.60855111237174E-09	4.68052326092861E-05	0
NELL2	0.579437	0.549	0.45	2.74055206891469E-09	4.91737257725363E-05	0
TNFSF13	-0.471853	0.442	0.6	2.76919849937228E-09	4.96877286742368E-05	0
LAMB1	0.525374	0.639	0.554	3.18478635002419E-09	5.7144621478484E-05	0
NAPSA	-0.283893	0.864	0.92	3.27699174422827E-09	5.87990628666878E-05	0
FCHO2	-0.476622	0.556	0.696	3.63361435710185E-09	6.51979424094786E-05	0
RNF149	-0.352026	0.712	0.821	3.9777498604441E-09	7.13727657459486E-05	0
KRT7	-0.501697	0.514	0.655	4.14803454459862E-09	7.44281838337331E-05	0
RARRES1	-0.905901	0.106	0.224	5.48609152311607E-09	9.84369401992716E-05	0
JAML	-0.51008	0.297	0.453	5.54377215760955E-09	9.94719038239881E-05	0
YWHAH	-0.394686	0.6	0.722	6.10430261851268E-09	0.00010953	0
BEX3	0.275335	0.899	0.881	6.29355576337516E-09	0.000112925	0
MITF	0.605679	0.538	0.47	6.3794269720007E-09	0.000114466	0
VASP	-0.393561	0.653	0.773	6.97939303687164E-09	0.000125231	0
YAP1	0.43383	0.657	0.595	7.16780922324896E-09	0.000128612	0
GCHFR	-0.678363	0.299	0.43	7.32825210023911E-09	0.000131491	0
MFSD1	-0.425669	0.523	0.677	7.37305273767699E-09	0.000132295	0
SLC26A11	-0.635662	0.319	0.464	7.94428134768766E-09	0.000142544	0
TLR8	-0.800735	0.165	0.291	8.65675650523542E-09	0.000155328	0
CCDC80	0.563822	0.53	0.434	8.97784338870402E-09	0.000161089	0
C12orf57	0.301856	0.859	0.859	9.12921249876328E-09	0.000163805	0
COL18A1	0.603143	0.516	0.413	9.42111123502089E-09	0.000169043	0
TWISTNB	0.657632	0.444	0.345	9.59029420806424E-09	0.000172079	0
FCGR2A	-0.595449	0.266	0.414	9.75039145513714E-09	0.000174951	0
LCP1	-0.355454	0.635	0.757	1.00642393444925E-08	0.000180583	0
HTRA4	-0.88264	0.136	0.256	1.09506631831782E-08	0.000196488	0
GBP4	-0.366019	0.622	0.75	1.10829247617876E-08	0.000198861	0
DCSTAMP	-1.11345	0.108	0.217	1.13915593943905E-08	0.000204399	0
WSCD2	0.853565	0.284	0.183	1.33921841425624E-08	0.000240296	0
ATP6V1B2	-0.309113	0.78	0.849	1.38500853501407E-08	0.000248512	0
TBX1	0.994485	0.281	0.186	1.4274116660302E-08	0.00025612	0
GPRC5A	-0.357671	0.738	0.835	1.52743213218243E-08	0.000274067	0
PPP1CB	0.351081	0.782	0.709	1.70579689319166E-08	0.000306071	0
ARRDC4	-0.634524	0.319	0.459	1.96562889232372E-08	0.000352693	0
FSTL1	0.411032	0.706	0.668	2.01632893277094E-08	0.00036179	0
PDE2A	1.02985	0.189	0.103	2.09892969439671E-08	0.000376611	0
S100A14	-0.441059	0.572	0.697	2.27703042889769E-08	0.000408568	0
ARPC3	-0.290668	0.8	0.879	2.74007374645005E-08	0.000491651	0
AIF1	-0.484286	0.343	0.496	2.96351092046769E-08	0.000531743	0
FCGR1B	-0.745891	0.206	0.329	2.96369730350389E-08	0.000531776	0
SIGLEC1	-0.589427	0.24	0.373	3.17957297919474E-08	0.000570511	0
NABP1	-0.405546	0.574	0.703	3.3865090045385E-08	0.000607641	0
IL1RN	-1.55242	0.04	0.123	3.59373630697591E-08	0.000644824	0
RMDN3	-0.547997	0.345	0.487	3.67263890158477E-08	0.000658982	0
IRF8	-0.568601	0.33	0.476	3.84862554171488E-08	0.000690559	0
GDNF	1.00049	0.204	0.118	3.84895960932392E-08	0.000690619	0
EFHD2	-0.340519	0.717	0.821	4.42002926740693E-08	0.000793086	0
ARPC5	-0.267915	0.826	0.893	4.427271086263E-08	0.000794385	0
DUSP1	0.447607	0.646	0.577	4.72301936104843E-08	0.000847451	0
RTKN2	-0.413949	0.521	0.67	5.12151805705696E-08	0.000918954	0
MFSD12	-0.425864	0.42	0.567	5.39242187453561E-08	0.000967562	0
RBM24	0.895753	0.284	0.191	5.58195572022851E-08	0.00100157	0
CYTH1	-0.358037	0.583	0.721	6.05336513697284E-08	0.00108616	0
WFS1	0.407003	0.675	0.602	6.06544779508488E-08	0.00108832	0
CXCL9	-0.47509	0.407	0.55	6.30328721579872E-08	0.001131	0
ADAMTS1	0.619284	0.433	0.341	6.67399240343311E-08	0.00119751	0
TNXB	0.273731	0.916	0.896	6.71526946191355E-08	0.00120492	0
REEP5	-0.320768	0.714	0.841	7.11489437935581E-08	0.00127663	0
HSPB7	0.570231	0.429	0.331	7.31998328023673E-08	0.00131342	0
NDRG2	0.352855	0.771	0.72	7.4497638244784E-08	0.00133671	0
TNFSF13B	-0.458632	0.22	0.361	7.53513688418992E-08	0.00135203	0
PLTP	0.514225	0.538	0.441	7.66223192482916E-08	0.00137483	0
ALCAM	-0.461189	0.398	0.54	7.77693006932801E-08	0.00139541	0
CCND2	0.427552	0.644	0.595	8.01337434499804E-08	0.00143784	0
HBEGF	-1.23114	0.051	0.137	9.27919216553963E-08	0.00166497	0
PDLIM3	0.472033	0.598	0.526	9.63070105884314E-08	0.00172804	0
SLC39A8	-0.364739	0.739	0.832	9.88301318421361E-08	0.00177331	0
ATP6AP1	-0.376501	0.523	0.662	1.02022130510615E-07	0.00183058	0
SCO2	-0.560279	0.29	0.425	1.03806096602767E-07	0.00186259	0
MILR1	-1.03023	0.083	0.179	1.04128684212014E-07	0.00186838	0
PAWR	0.399851	0.622	0.546	1.08428240940491E-07	0.00194553	0
G6PD	-0.60514	0.275	0.408	1.08934066915959E-07	0.0019546	0
IFNGR2	-0.258174	0.703	0.815	1.15275967478995E-07	0.0020684	0
IFITM10	-0.67645	0.22	0.346	1.21806485221545E-07	0.00218557	0
PTK7	0.495725	0.615	0.539	1.22583837780961E-07	0.00219952	0
CHCHD10	-0.396962	0.45	0.591	1.47763401234597E-07	0.00265132	0
TSPAN2	0.682761	0.369	0.274	1.48117445033237E-07	0.00265767	0
SLC22A3	0.345082	0.651	0.571	1.50305745121117E-07	0.00269694	0
MMRN1	1.0606	0.191	0.11	1.55030495675133E-07	0.00278171	0
REXO2	0.30725	0.829	0.798	1.55295726074277E-07	0.00278647	0
ENAH	0.466812	0.583	0.513	1.5929831055741E-07	0.00285829	0
ADAMTS5	0.561448	0.38	0.288	1.63616814345204E-07	0.00293578	0
DOK2	-0.498813	0.321	0.465	1.65135202618672E-07	0.00296302	0
GK	-0.539644	0.246	0.376	1.76666272253445E-07	0.00316992	0
ASPN	0.64943	0.428	0.337	1.79364136392786E-07	0.00321833	0
UPP1	-0.532836	0.338	0.472	1.84547305284955E-07	0.00331133	0
CLEC7A	-0.428688	0.549	0.656	1.90350149816803E-07	0.00341545	0
LAMC1	0.44668	0.655	0.602	1.91003966694256E-07	0.00342718	0
FABP5	-0.358739	0.639	0.743	1.93005969716647E-07	0.00346311	0
NCKAP1	0.31432	0.8	0.764	1.93234805520131E-07	0.00346721	0
ADAM22	1.00357	0.193	0.113	1.9366563927272E-07	0.00347494	0
RUBCNL	0.597975	0.393	0.294	2.00695225584018E-07	0.00360107	0
PCP4	0.458029	0.461	0.371	2.18343391480284E-07	0.00391774	0
MS4A6A	-0.352753	0.565	0.701	2.33148560409675E-07	0.00418338	0
TSPAN13	-0.462082	0.451	0.583	2.42532008759779E-07	0.00435175	0
GLRX	-0.551602	0.317	0.445	2.49217558802465E-07	0.00447171	0
CLSTN2	0.823657	0.224	0.138	2.55893867040811E-07	0.0045915	0
UBD	-0.57224	0.418	0.541	2.69472826489561E-07	0.00483515	0
TACSTD2	-0.559413	0.266	0.396	2.71757731089207E-07	0.00487615	0
MAN2B1	-0.366864	0.569	0.687	2.74385398413088E-07	0.0049233	0
FKBP9	0.376381	0.686	0.626	2.96118071072375E-07	0.00531325	0
TGFBR3	0.459698	0.528	0.439	2.99445542493547E-07	0.00537295	0
RAB23	0.531261	0.42	0.322	3.05528158857976E-07	0.00548209	0
SYCE1	0.989888	0.189	0.111	3.22627810150865E-07	0.00578891	0
MOXD1	0.720578	0.36	0.269	3.2500894326205E-07	0.00583164	0
PODN	0.468705	0.455	0.356	3.32921631314343E-07	0.00597361	0
LONRF2	0.926141	0.257	0.173	3.33132810923168E-07	0.0059774	0
CLDN18	-0.544622	0.281	0.407	3.38202378395376E-07	0.00606837	0
IGFBP4	0.329764	0.802	0.752	3.41621272316056E-07	0.00612971	0
PLD3	-0.28166	0.765	0.843	3.47075541456454E-07	0.00622758	0
FGD2	-0.525849	0.314	0.44	3.54573865247724E-07	0.00636212	0
ATP6V0B	-0.375536	0.607	0.728	3.58402969442906E-07	0.00643082	0
ITPKB	0.421562	0.561	0.477	3.61674544933187E-07	0.00648953	0
ACE	-0.326697	0.639	0.763	3.73951978810777E-07	0.00670982	0
PLAT	0.860299	0.305	0.218	3.89124671284612E-07	0.00698206	0
PARVG	-0.357922	0.494	0.635	3.96441880021672E-07	0.00711336	0
P2RX4	-0.468891	0.281	0.417	4.50682570023463E-07	0.0080866	0
DIPK2B	0.961368	0.189	0.112	5.03020102664026E-07	0.00902569	0
CBX8	0.866567	0.233	0.15	5.07347369779223E-07	0.00910333	0
DMXL2	-0.476763	0.286	0.411	5.1106663232633E-07	0.00917007	0
SYNM	0.450559	0.523	0.441	5.13647751617673E-07	0.00921638	0
CPM	-0.395991	0.453	0.576	5.1707712868317E-07	0.00927791	0
OAS3	-0.526658	0.235	0.363	5.42746935817594E-07	0.00973851	0
MYO1G	-0.375197	0.303	0.44	5.58643644907597E-07	0.0100237	0
ZNF512B	0.700939	0.35	0.263	5.78218514384657E-07	0.010375	0
ZMYND15	-0.797361	0.11	0.208	6.0093613724718E-07	0.0107826	0
SPP1	-0.949484	0.081	0.169	6.11287499666895E-07	0.0109683	0
GASK1B	0.594827	0.462	0.389	6.50573958723827E-07	0.0116732	0
ALDH3B1	-0.434085	0.328	0.459	6.81073064274557E-07	0.0122205	0
SLC31A1	-0.454287	0.413	0.541	6.91901338060663E-07	0.0124148	0
RAPGEF1	-0.304555	0.64	0.744	6.97397356699615E-07	0.0125134	0
STXBP2	-0.421702	0.431	0.558	7.04681977971041E-07	0.0126441	0
IGFBP2	0.817221	0.374	0.294	7.14255840771896E-07	0.0128159	0
HSPG2	0.362039	0.684	0.639	7.25003403420167E-07	0.0130087	0
AVPI1	-0.751468	0.134	0.237	7.67470140203231E-07	0.0137707	0
GAA	-0.401621	0.514	0.639	7.72664093992597E-07	0.0138639	0
NECAB2	0.521693	0.33	0.238	7.77676964358549E-07	0.0139539	0
DNASE2B	-0.862987	0.119	0.216	7.8687355633046E-07	0.0141189	0
PLAAT4	-0.256623	0.817	0.884	8.13453602965536E-07	0.0145958	0
COL4A1	0.350561	0.76	0.744	8.31104322788936E-07	0.0149125	0
DACH1	0.721859	0.398	0.322	8.65658410080175E-07	0.0155325	0
ARRB1	-0.353934	0.374	0.521	8.72660484687584E-07	0.0156581	0
NFAM1	-0.620861	0.198	0.314	8.99366617936004E-07	0.0161373	0
DHCR24	-0.379359	0.578	0.702	9.18583956234529E-07	0.0164822	0
KLHL13	1.00875	0.196	0.121	9.30990084620467E-07	0.0167048	0
KCNAB2	-0.41139	0.426	0.561	9.38770062657147E-07	0.0168444	0
PHACTR1	-0.573499	0.191	0.309	9.49720877001064E-07	0.0170408	0
AFAP1L2	0.650819	0.361	0.276	9.5123535211112E-07	0.017068	0
SLC17A9	-0.795042	0.116	0.211	9.90864518293455E-07	0.0177791	0
MICAL1	-0.329436	0.598	0.728	1.00917198741999E-06	0.0181076	0
ARHGAP18	-0.319129	0.576	0.694	1.0134642838953E-06	0.0181846	0
HOXD4	0.909292	0.211	0.134	1.02012662835479E-06	0.0183041	0
HAVCR2	-0.623928	0.158	0.262	1.08157949784164E-06	0.0194068	0
PTPRD	0.4817	0.422	0.328	1.11299301597923E-06	0.0199704	0
GPD1	-1.27891	0.046	0.118	1.16685657572196E-06	0.0209369	0
FMNL2	-0.4341	0.358	0.503	1.18661850615993E-06	0.0212915	0
KLHL6	-0.53064	0.312	0.435	1.27517331520455E-06	0.0228804	0
UCP2	-0.350309	0.534	0.655	1.29202192519866E-06	0.0231827	0
CAV1	-0.287967	0.651	0.762	1.3114395590908E-06	0.0235312	0
FFAR4	-0.999866	0.072	0.154	1.37595453881405E-06	0.0246888	0
COL4A5	0.478763	0.475	0.395	1.44146747285286E-06	0.0258643	0
DGKB	1.02253	0.16	0.092	1.46052728984311E-06	0.0262062	0
IL10RB	-0.433258	0.429	0.555	1.46152507189518E-06	0.0262241	0
PAMR1	0.963802	0.174	0.102	1.48705126008145E-06	0.0266822	0
SPON1	0.627921	0.418	0.342	1.60246570957104E-06	0.028753	0
MMP9	-0.699525	0.101	0.193	1.63131771337778E-06	0.0292707	0
JPH2	0.595944	0.361	0.272	1.64081194182579E-06	0.0294411	0
ST5	0.311149	0.765	0.727	1.6470541491873E-06	0.0295531	0
BIRC7	-0.873342	0.079	0.163	1.66414281612132E-06	0.0298597	0
TBC1D2	-0.497806	0.334	0.458	1.69945267976267E-06	0.0304933	0
ARHGEF10L	-0.325424	0.488	0.629	1.74374471468979E-06	0.031288	0
CLEC4M	1.29148	0.108	0.053	1.7553684119749E-06	0.0314966	0
LGMN	-0.287079	0.664	0.791	1.891181207824E-06	0.0339335	0
DACT3	0.492381	0.371	0.277	1.90852188737829E-06	0.0342446	0
ATP8B2	0.437821	0.536	0.468	1.92396761037069E-06	0.0345218	0
LGI2	0.452059	0.385	0.296	1.92647433080025E-06	0.0345667	0
SUCNR1	-1.18953	0.039	0.106	1.93652754470408E-06	0.0347471	0
SLC2A6	-0.77229	0.116	0.209	1.93922384302767E-06	0.0347955	0
UPK3B	-0.98246	0.066	0.145	1.95385231498702E-06	0.035058	0
NAIP	-0.421465	0.347	0.482	2.145801071987E-06	0.0385021	0
AKT3	0.359536	0.651	0.579	2.26437599099941E-06	0.0406297	0
NIBAN2	-0.30727	0.617	0.743	2.31871531495393E-06	0.0416047	0
DTX3	0.443487	0.516	0.439	2.35454979948359E-06	0.0422477	0
MICAL3	0.52006	0.466	0.399	2.3552442395102E-06	0.0422601	0
PPM1M	-0.36543	0.367	0.504	2.36058981117271E-06	0.0423561	0
CCL14	0.579048	0.417	0.342	2.39413958953679E-06	0.042958	0
SUN1	0.420271	0.628	0.561	2.40637507091754E-06	0.0431776	0
FYCO1	0.469831	0.558	0.491	2.4639474833383E-06	0.0442106	0
CD86	-0.585111	0.182	0.291	2.51702648267698E-06	0.045163	0
RELT	-0.413291	0.33	0.46	2.57460555555183E-06	0.0461961	0
SNCAIP	0.82069	0.239	0.162	2.67513484272366E-06	0.0479999	0
KIAA0930	-0.372562	0.534	0.653	2.73410990328089E-06	0.0490581	0
SIAH2	0.522411	0.431	0.345	2.98903378919728E-06	0.0536322	0
COL8A2	-1.04984	0.07	0.147	3.02022463062022E-06	0.0541919	0
SIRPA	-0.489031	0.251	0.367	3.06265184960825E-06	0.0549532	0
TIAM1	-0.869219	0.095	0.179	3.17431379304334E-06	0.0569567	0
RAB5IF	-0.279173	0.694	0.774	3.21551040050385E-06	0.0576959	0
CD33	-0.750689	0.095	0.182	3.27822519909458E-06	0.0588212	0
SIRPB2	-0.66842	0.174	0.277	3.32038778154049E-06	0.0595777	0
DIAPH1	-0.333486	0.545	0.683	3.58400462379064E-06	0.0643078	0
COL7A1	0.978653	0.198	0.129	3.63143272243006E-06	0.0651588	0
FERMT3	-0.523306	0.2	0.309	3.72252685177613E-06	0.0667933	0
SLC29A3	-0.633968	0.139	0.238	3.73801337388099E-06	0.0670712	0
LRRN4CL	0.832785	0.218	0.144	3.7596141168475E-06	0.0674588	0
KCNE3	-0.582484	0.233	0.339	3.83662114938151E-06	0.0688405	0
CD14	-0.322134	0.594	0.712	3.90092638461007E-06	0.0699943	0
LPL	-0.724154	0.119	0.211	3.95217245370218E-06	0.0709138	0
ADAMTS2	0.670651	0.363	0.282	4.01064510669304E-06	0.071963	0
EBF4	0.552557	0.376	0.297	4.02338926536468E-06	0.0721917	0
FXYD5	-0.285297	0.677	0.78	4.083496841236E-06	0.0732702	0
BACE2	0.437727	0.563	0.5	4.11435003191374E-06	0.0738238	0
OSTF1	-0.322877	0.532	0.663	4.12666309313861E-06	0.0740447	0
IL3RA	-0.669311	0.183	0.287	4.20499410783208E-06	0.0754502	0
NDST1	-0.354999	0.356	0.491	4.27997576433415E-06	0.0767956	0
ATP8B1	0.518406	0.461	0.385	4.35180955140556E-06	0.0780845	0
KLHL18	-0.595703	0.116	0.206	4.4071904375945E-06	0.0790782	0
MYH10	0.305429	0.719	0.675	4.44299940915122E-06	0.0797207	0
ADAM12	0.728994	0.279	0.201	4.46130365086107E-06	0.0800492	0
NFKBID	-0.471994	0.257	0.378	4.50806284064592E-06	0.0808882	0
LILRB1	-0.854572	0.105	0.19	4.54713669087529E-06	0.0815893	0
AQP4	-0.330262	0.602	0.705	4.7043900413039E-06	0.0844109	0
DNAJC5B	-0.921853	0.066	0.142	4.73410298690055E-06	0.084944	0
MAPKAPK3	-0.254204	0.336	0.482	4.74828392175373E-06	0.0851985	0
FAM102A	0.34626	0.692	0.654	4.84633951842239E-06	0.0869579	0
CYB5A	-0.275582	0.815	0.886	4.88667389796642E-06	0.0876816	0
SCARB1	-0.515287	0.242	0.35	4.89197531231019E-06	0.0877767	0
SMAD6	-0.349412	0.506	0.619	4.99956919601256E-06	0.0897073	0
ST6GAL2	0.98913	0.158	0.093	5.01739791659764E-06	0.0900272	0
LAMA2	0.480458	0.506	0.431	5.18330638128113E-06	0.0930041	0
IRF5	-0.727348	0.134	0.227	5.28754977484073E-06	0.0948745	0
ZBTB20	0.43846	0.528	0.456	5.33706777940478E-06	0.095763	0
ADTRP	-1.03251	0.081	0.157	5.43013239994287E-06	0.0974329	0
C11orf21	-0.631866	0.132	0.226	5.49516932195436E-06	0.0985998	0
ZCCHC24	0.411895	0.6	0.549	5.52057033009582E-06	0.0990556	0
TGOLN2	-0.258209	0.721	0.828	5.76989083568884E-06	0.103529	0
TMX1	-0.314741	0.521	0.652	5.85920638849445E-06	0.105132	0
DCLK1	0.803	0.25	0.175	5.89162961638197E-06	0.105714	0
CXCL2	-0.848038	0.077	0.155	5.95052459109387E-06	0.10677	0
SULT1A1	-0.505536	0.231	0.342	6.05693930930032E-06	0.10868	0
CD40	-0.416969	0.536	0.635	6.06028421616328E-06	0.10874	0
PIM1	-0.391168	0.488	0.59	6.11791133856492E-06	0.109774	0
CD4	-0.366749	0.439	0.566	6.19795536730041E-06	0.11121	0
COX5A	-0.267612	0.727	0.835	6.20760066979411E-06	0.111383	0
ALOX5AP	-0.439302	0.327	0.444	6.32052342666177E-06	0.113409	0
OPN3	-0.681923	0.125	0.212	6.4364128334036E-06	0.115489	0
TPST1	0.458492	0.45	0.36	6.49547572657688E-06	0.116548	0
IKBKE	-0.541734	0.163	0.264	6.50947648517377E-06	0.1168	0
PRRC2A	0.306881	0.706	0.679	6.55179624765734E-06	0.117559	0
MREG	-0.558073	0.139	0.233	6.59523674808363E-06	0.118338	0
CPA6	0.495157	0.336	0.251	6.59590129392156E-06	0.11835	0
TRPV2	-0.433121	0.361	0.484	6.6792836850017E-06	0.119846	0
C19orf33	-0.460076	0.371	0.49	6.92493779161052E-06	0.124254	0
CTSE	-0.574837	0.218	0.324	6.98879858479708E-06	0.1254	0
LTBP3	0.257036	0.831	0.83	7.21956363281069E-06	0.129541	0
SYK	-0.524666	0.259	0.369	7.24543993437606E-06	0.130005	0
NPTN	0.250644	0.846	0.845	7.46970601235061E-06	0.134029	0
IGHM	0.834969	0.662	0.612	7.54594189076778E-06	0.135397	0
ITM2C	0.447936	0.492	0.431	7.73199148797854E-06	0.138735	0
ABI3BP	0.406721	0.58	0.513	7.92085769559391E-06	0.142124	0
REM1	0.721553	0.22	0.145	7.95308334748177E-06	0.142702	0
NPM2	0.817623	0.183	0.115	8.01682243725793E-06	0.143846	0
VIPR1	-0.386382	0.534	0.64	8.27130202082343E-06	0.148412	0
SLC5A3	0.313663	0.679	0.658	8.45590696970148E-06	0.151724	0
NEK6	-0.290108	0.495	0.622	8.54047334010317E-06	0.153242	0
CPE	0.421283	0.472	0.393	8.55797720427639E-06	0.153556	0
PIANP	0.775582	0.193	0.122	8.56564501986603E-06	0.153693	0
ALDH1A1	-0.45946	0.314	0.429	8.63919908571381E-06	0.155013	0
HVCN1	-0.507467	0.193	0.297	8.9446652744232E-06	0.160494	0
ISG15	-0.352589	0.361	0.491	9.17465618513565E-06	0.164621	0
SLC43A2	-0.430603	0.316	0.422	9.22548439301498E-06	0.165533	0
PRKCD	-0.38487	0.35	0.479	9.23006281948172E-06	0.165615	0
PHLDB2	0.271308	0.69	0.632	9.46809667194451E-06	0.169886	0
GRINA	-0.261271	0.727	0.841	1.01169203403975E-05	0.181528	0
FAM118A	0.405472	0.563	0.496	1.02440539542898E-05	0.183809	0
CYP2S1	-0.924894	0.057	0.125	1.04076915407862E-05	0.186745	0
SLC2A12	0.663039	0.332	0.257	1.0508126159862E-05	0.188547	0
PDXK	-0.294076	0.611	0.708	1.06307554556446E-05	0.190748	0
PDIA5	-0.565325	0.196	0.299	1.06955629141119E-05	0.19191	0
DNAJB5	0.678426	0.255	0.18	1.07499201178067E-05	0.192886	0
FDX1	-0.417714	0.429	0.53	1.09464359078417E-05	0.196412	0
GREB1	0.762272	0.257	0.182	1.10383339202935E-05	0.198061	0
M6PR	-0.283109	0.602	0.708	1.11531059045701E-05	0.20012	0
MGST1	-0.394085	0.424	0.547	1.13460843903108E-05	0.203583	0
PPT1	-0.399897	0.264	0.375	1.15838609879556E-05	0.207849	0
ADGRA2	0.554954	0.442	0.371	1.16297719819096E-05	0.208673	0
CYP4B1	-0.428647	0.354	0.48	1.18464049794324E-05	0.21256	0
PNPLA6	-0.438543	0.365	0.486	1.20731706801286E-05	0.216629	0
MS4A14	-0.677945	0.068	0.143	1.21345378473629E-05	0.21773	0
PPL	0.449489	0.508	0.444	1.22635853021285E-05	0.220046	0
MPND	-0.609243	0.147	0.241	1.23003477467011E-05	0.220705	0
NKG7	-0.392786	0.286	0.402	1.24347572282283E-05	0.223117	0
BLOC1S2	-0.37545	0.42	0.529	1.24765153865618E-05	0.223866	0
RELN	1.05033	0.101	0.051	1.25598403142299E-05	0.225361	0
BCAP31	-0.297279	0.596	0.698	1.27190681945792E-05	0.228218	0
RSPO1	1.03006	0.165	0.104	1.27360736183996E-05	0.228523	0
SLC36A1	-0.477885	0.154	0.253	1.29964392652073E-05	0.233195	0
FBH1	0.359481	0.58	0.521	1.33485907982031E-05	0.239514	0
ANXA3	-0.391061	0.363	0.485	1.36689083926825E-05	0.245261	0
DDO	-1.12429	0.042	0.103	1.43123951344246E-05	0.256807	0
SLFN11	-0.364962	0.319	0.442	1.45332042282637E-05	0.260769	0
RNF166	-0.329856	0.503	0.625	1.45842702713561E-05	0.261686	0
TMPRSS2	-0.413083	0.288	0.409	1.473834186646E-05	0.26445	0
UCHL1	0.572617	0.415	0.334	1.4781365762264E-05	0.265222	0
MEX3B	0.634541	0.288	0.212	1.51261957312439E-05	0.271409	0
SEMA5A	0.474885	0.415	0.342	1.5310230222045E-05	0.274711	0
FLT4	0.669806	0.301	0.226	1.55209096815032E-05	0.278492	0
CLDN7	-0.409915	0.35	0.467	1.56674877208017E-05	0.281122	0
IL10RA	-0.315311	0.479	0.6	1.5696836523162E-05	0.281648	0
TDP2	-0.322938	0.442	0.558	1.59442477254141E-05	0.286088	0
PIK3R5	-0.647153	0.161	0.251	1.60093655772471E-05	0.287256	0
VASH1	-0.263933	0.56	0.667	1.63105515636987E-05	0.29266	0
TNF	-0.675354	0.075	0.148	1.63703108263218E-05	0.293732	0
IL4I1	-0.607273	0.145	0.235	1.67929320511533E-05	0.301316	0
PDGFRB	0.254466	0.82	0.788	1.71032539049635E-05	0.306884	0
ATP6V1F	-0.273472	0.602	0.704	1.76186522786976E-05	0.316131	0
MFSD14B	-0.294067	0.415	0.542	1.76406733374259E-05	0.316527	0
ZNF358	0.339797	0.67	0.629	1.781391951938E-05	0.319635	0
OTULINL	-0.482137	0.259	0.364	1.81141735737689E-05	0.325023	0
RILPL2	-0.361352	0.462	0.585	1.834615016016E-05	0.329185	0
C9orf72	-0.615757	0.224	0.318	1.85173597445338E-05	0.332257	0
TANC1	0.362391	0.561	0.502	1.85276392604583E-05	0.332441	0
PPP1CA	-0.323464	0.455	0.569	1.85495869885374E-05	0.332835	0
CX3CL1	-0.346731	0.378	0.508	1.86365077992824E-05	0.334395	0
CD84	-0.501339	0.257	0.357	1.90009655165528E-05	0.340934	0
IRAK3	-0.426573	0.24	0.347	1.90267539798414E-05	0.341397	0
CXCL8	-1.07265	0.057	0.122	1.90585649564783E-05	0.341968	0
RASGEF1B	-0.501673	0.266	0.37	1.91157664724778E-05	0.342994	0
MLLT11	0.937516	0.158	0.096	1.91310576193036E-05	0.343269	0
OAS1	-0.481865	0.283	0.388	1.97370606758114E-05	0.354142	0
PI15	0.779378	0.178	0.113	1.99658414568264E-05	0.358247	0
SLC16A3	-0.488029	0.185	0.281	2.00097801382603E-05	0.359035	0
FMNL1	-0.413571	0.407	0.52	2.04385623515775E-05	0.366729	0
LPCAT2	-0.632739	0.171	0.26	2.04857256892041E-05	0.367575	0
LRRN4	-0.530801	0.088	0.166	2.08950160155848E-05	0.374919	0
FCGR1A	-0.760376	0.088	0.161	2.15164804781427E-05	0.38607	0
IGLC1	-0.889003	0.294	0.394	2.21487059054425E-05	0.397414	0
RAB7B	-0.513944	0.174	0.27	2.22719660370915E-05	0.399626	0
H2AFY	-0.283048	0.639	0.751	2.2399659957974E-05	0.401917	0
EZR	-0.384023	0.371	0.484	2.25317160066199E-05	0.404287	0
PDPN	0.700095	0.281	0.211	2.26758274516705E-05	0.406872	0
SFTA2	-0.279485	0.607	0.698	2.30554296854686E-05	0.413684	0
TMEM200A	0.580264	0.338	0.26	2.30654476724078E-05	0.413863	0
PLPPR2	0.626273	0.371	0.301	2.32983984936705E-05	0.418043	0
HMGA1	-0.366716	0.376	0.496	2.36964879804481E-05	0.425186	0
CD82	-0.324591	0.393	0.511	2.39339001100886E-05	0.429446	0
PLAU	-0.751122	0.119	0.2	2.40170110371808E-05	0.430937	0
BTN2A2	-0.342999	0.228	0.339	2.44146291155412E-05	0.438072	0
PLS3	0.264465	0.732	0.69	2.46350356490387E-05	0.442026	0
IVNS1ABP	-0.30508	0.534	0.651	2.47638669909463E-05	0.444338	0
TRIM21	-0.33551	0.378	0.498	2.48022510398253E-05	0.445027	0
RAB11FIP4	-0.604609	0.15	0.242	2.48502656688457E-05	0.445888	0
FTCDNL1	-0.758215	0.057	0.123	2.51724566825431E-05	0.451669	0
CD22	-0.782305	0.07	0.14	2.53325408667722E-05	0.454542	0
SH3PXD2A	0.383464	0.607	0.562	2.64347611112302E-05	0.474319	0
TMEM150B	-0.512164	0.106	0.187	2.69227516193954E-05	0.483075	0
ATG16L2	-0.31917	0.596	0.703	2.72026377566707E-05	0.488097	0
PLN	0.408377	0.424	0.343	2.76637021790137E-05	0.49637	0
HDAC9	0.459787	0.391	0.314	2.81562165196613E-05	0.505207	0
PPP1R14C	-0.346227	0.428	0.545	2.82815525817177E-05	0.507456	0
SEMA3C	0.395153	0.451	0.377	2.90532886086738E-05	0.521303	0
GULP1	0.563471	0.332	0.257	2.94994060687792E-05	0.529308	0
RCC2	-0.291022	0.582	0.688	2.9584443499222E-05	0.530834	0
PAPSS2	-0.416934	0.323	0.429	2.95858024020585E-05	0.530858	0
DOK3	-0.568234	0.158	0.247	2.96803162492075E-05	0.532554	0
EVC	0.573043	0.36	0.29	3.04559198690931E-05	0.546471	0
LY86	-0.592105	0.191	0.286	3.12067790627676E-05	0.559943	0
FOXN2	-0.400341	0.275	0.381	3.17496358944495E-05	0.569684	0
PPP1R3B	0.576138	0.369	0.301	3.33648579520605E-05	0.598666	0
GSR	-0.357978	0.323	0.436	3.38904481183786E-05	0.608096	0
ARHGAP31	-0.322647	0.47	0.588	3.52084948214659E-05	0.631746	0
HLA-G	-0.837446	0.092	0.162	3.70615394364566E-05	0.664995	0
CYP1B1	0.381835	0.503	0.438	3.84721745643167E-05	0.690306	0
LIMK1	-0.381128	0.222	0.329	3.90177962189452E-05	0.700096	0
PIK3R6	-0.739232	0.055	0.118	3.92697607813488E-05	0.704617	0
CLIC3	-0.497416	0.275	0.377	4.00392123759804E-05	0.718424	0
HEXB	-0.253525	0.635	0.729	4.04604664089513E-05	0.725982	0
PIK3AP1	-0.496484	0.211	0.306	4.20082294303816E-05	0.753754	0
PSMB10	-0.263664	0.58	0.69	4.20792553139049E-05	0.755028	0
GGTLC1	-0.576718	0.081	0.153	4.29572739929675E-05	0.770782	0
DCAF7	-0.278045	0.62	0.727	4.37332187296882E-05	0.784705	0
KCNQ1	-0.485885	0.13	0.216	4.40294234646432E-05	0.79002	0
AGAP3	-0.258944	0.598	0.697	4.41917672087485E-05	0.792933	0
OSR2	0.908455	0.163	0.104	4.44041335033918E-05	0.796743	0
GABBR1	0.416449	0.589	0.546	4.48658248056818E-05	0.805027	0
DAPK1	-0.285534	0.538	0.65	4.49477819689107E-05	0.806498	0
CTSL	-0.419225	0.371	0.477	4.50154114611542E-05	0.807712	0
ASRGL1	-0.49814	0.209	0.302	4.53140353614577E-05	0.81307	0
NKX2-1	-0.259453	0.611	0.711	4.60301448941504E-05	0.825919	0
CXCL12	0.346804	0.655	0.617	4.61377122417477E-05	0.827849	0
C14orf132	0.521745	0.374	0.303	4.64283436390961E-05	0.833064	0
MTUS1	0.36958	0.576	0.544	4.69348324052041E-05	0.842152	0
GINM1	-0.558222	0.187	0.273	4.7289186786537E-05	0.84851	0
SCEL	-0.436534	0.25	0.355	4.73960916712028E-05	0.850428	0
HSPBAP1	-0.509255	0.16	0.246	4.78048524938209E-05	0.857762	0
PARVA	0.327313	0.571	0.502	4.87348066502523E-05	0.874449	0
SCGB3A1	0.799631	0.246	0.18	5.2553273816357E-05	0.942963	0
SEL1L3	-0.304234	0.569	0.686	5.28295274406432E-05	0.94792	0
GZMB	-0.585365	0.171	0.258	5.31967797169763E-05	0.95451	0
LPXN	-0.332003	0.354	0.469	5.48635962469885E-05	0.984418	0
TCEAL1	0.466711	0.44	0.375	5.50447115696377E-05	0.987667	0
TFDP1	0.422399	0.484	0.43	5.6264264680034E-05	1	0
CARD9	-0.684407	0.095	0.168	5.65435553979232E-05	1	0
KIFC3	-0.373093	0.31	0.415	5.68023654767832E-05	1	0
HPCAL1	-0.256968	0.635	0.745	5.78823711630025E-05	1	0
SLC16A5	-0.578184	0.147	0.229	5.84332464372711E-05	1	0
SMAD1	0.870548	0.176	0.115	5.85819251475958E-05	1	0
TFF3	0.919745	0.139	0.084	5.8864773027047E-05	1	0
TMEM158	0.822157	0.231	0.167	6.02726187678052E-05	1	0
RAPGEF4	-0.742267	0.101	0.172	6.13759793028184E-05	1	0
EMP3	-0.268386	0.752	0.825	6.15840208811177E-05	1	0
NEXN	0.543794	0.372	0.303	6.22984618752229E-05	1	0
DNASE2	-0.465024	0.226	0.321	6.23462626498305E-05	1	0
MDK	0.418043	0.582	0.548	6.27981047521918E-05	1	0
RNF126	-0.253218	0.428	0.555	6.43047320863646E-05	1	0
CDCP1	-0.524511	0.174	0.264	6.48306484854184E-05	1	0
ARID5B	0.405027	0.494	0.437	6.54464724042756E-05	1	0
PTGIS	0.409657	0.462	0.396	6.54701055812619E-05	1	0
KDELR2	0.303303	0.666	0.629	6.5834628804838E-05	1	0
ADIRF	-0.366797	0.578	0.677	6.76918125470334E-05	1	0
JAZF1	0.416432	0.506	0.457	6.82278079555988E-05	1	0
GNLY	-0.267649	0.598	0.71	6.88589794721306E-05	1	0
GBP5	-0.334987	0.565	0.652	6.98553977150027E-05	1	0
NAMPT	-0.346472	0.413	0.518	7.07898711114122E-05	1	0
COLGALT1	-0.296956	0.594	0.683	7.08704898952088E-05	1	0
PTGFRN	0.506986	0.336	0.265	7.28071404911637E-05	1	0
EPB41L3	-0.328766	0.297	0.402	7.30932203073149E-05	1	0
WFDC1	0.541753	0.317	0.249	7.39827352148576E-05	1	0
LYN	-0.39536	0.354	0.464	7.52625733763497E-05	1	0
PTAFR	-0.510444	0.211	0.299	7.56392904437881E-05	1	0
TRIM63	0.750091	0.211	0.147	7.65042653117653E-05	1	0
ARL4C	0.27711	0.64	0.599	7.75644829675753E-05	1	0
LIN7A	0.583454	0.255	0.187	7.83499347616914E-05	1	0
GUCY1A2	0.589041	0.385	0.319	7.89239293207487E-05	1	0
LIMA1	0.411642	0.494	0.436	8.2826704936726E-05	1	0
IRX2	-0.443893	0.222	0.319	8.44363308644637E-05	1	0
TRIM45	0.630213	0.284	0.217	8.44466550792386E-05	1	0
FLNC	0.66786	0.211	0.147	8.51579381675181E-05	1	0
MPP1	-0.393194	0.336	0.445	9.0587454582723E-05	1	0
CFL2	0.468341	0.45	0.395	9.10145435984149E-05	1	0
FAM162A	0.39604	0.448	0.382	9.1287030819815E-05	1	0
ERO1A	-0.272609	0.446	0.571	9.15935422975493E-05	1	0
PKD2	0.275814	0.668	0.629	9.31887400820983E-05	1	0
C14orf119	-0.263874	0.459	0.578	9.35206149722694E-05	1	0
SIN3B	0.365038	0.552	0.488	9.44360831025452E-05	1	0
DENND2A	0.437683	0.488	0.418	9.45805998419553E-05	1	0
TRAF5	0.414897	0.519	0.467	9.5377955161852E-05	1	0
SLA	-0.296585	0.372	0.475	9.54114844721941E-05	1	0
C1QTNF7	0.504049	0.402	0.335	9.58936585493472E-05	1	0
LGALS9C	-0.991118	0.05	0.105	0.000101519	1	0
LILRB5	-0.45741	0.114	0.19	0.000102051	1	0
KCNJ5	-0.766287	0.057	0.117	0.000103955	1	0
IGLV3-1	-1.41989	0.077	0.14	0.000104356	1	0
ADPGK	-0.299419	0.316	0.427	0.000106396	1	0
RHOBTB1	0.518006	0.363	0.295	0.000106416	1	0
PLXNA1	-0.392257	0.255	0.354	0.00010752	1	0
SLC37A3	0.570502	0.312	0.25	0.000107621	1	0
BTBD9	-0.344159	0.389	0.506	0.000110326	1	0
BHMT2	0.705502	0.198	0.136	0.000111504	1	0
RAC2	-0.267006	0.51	0.632	0.000111817	1	0
TPRG1	-0.405601	0.194	0.287	0.000112322	1	0
HSF4	0.393533	0.534	0.494	0.000112409	1	0
GPC4	-0.29186	0.319	0.435	0.000112635	1	0
LRRC25	-0.808672	0.09	0.156	0.000112764	1	0
CSF2RB	-0.393057	0.281	0.383	0.000114216	1	0
AGTRAP	-0.499314	0.185	0.271	0.000114712	1	0
PLCB2	-0.35373	0.317	0.417	0.000115198	1	0
GRB2	-0.265662	0.514	0.626	0.00011647	1	0
LFNG	-0.486876	0.213	0.298	0.000118362	1	0
ITSN1	0.599371	0.251	0.182	0.000118379	1	0
SCIMP	-0.526846	0.125	0.199	0.000118511	1	0
PGM5	0.511615	0.33	0.259	0.000120046	1	0
BTK	-0.432749	0.165	0.251	0.000122434	1	0
SHTN1	-0.273332	0.607	0.705	0.000122978	1	0
RNF144A	0.560552	0.316	0.247	0.000123521	1	0
MIS18BP1	-0.428846	0.172	0.259	0.00012369	1	0
NAGLU	-0.396296	0.321	0.422	0.000123908	1	0
PYCARD	-0.353466	0.284	0.389	0.000124475	1	0
LILRB2	-0.336841	0.319	0.427	0.000128495	1	0
LRRFIP1	-0.271885	0.376	0.506	0.000132843	1	0
NECAB3	-0.315208	0.306	0.41	0.000133018	1	0
NDNF	-0.312183	0.404	0.513	0.000134183	1	0
WT1	1.06482	0.106	0.061	0.000136613	1	0
FMN1	-0.477415	0.15	0.23	0.000138062	1	0
ENTPD1	-0.312235	0.35	0.459	0.000141344	1	0
SERTM1	0.929251	0.117	0.069	0.000143734	1	0
CCL23	-0.864219	0.051	0.107	0.000145309	1	0
ZNF521	0.601481	0.281	0.216	0.000145934	1	0
VEGFA	-0.291323	0.536	0.645	0.000146714	1	0
ALS2CL	-0.363571	0.277	0.383	0.000147684	1	0
CYTH4	-0.339393	0.36	0.467	0.000148028	1	0
VSIG2	-0.484883	0.193	0.277	0.000151692	1	0
PGM2L1	0.65621	0.233	0.169	0.000151764	1	0
PLK3	-0.371079	0.371	0.477	0.000152092	1	0
LRRC36	-0.46831	0.279	0.372	0.000152659	1	0
DAGLB	-0.553784	0.167	0.247	0.000153374	1	0
SGPP1	-0.315608	0.407	0.504	0.000156244	1	0
SSC5D	0.655669	0.317	0.254	0.000156812	1	0
ABCA3	-0.300774	0.594	0.699	0.000159163	1	0
IL18BP	-0.371165	0.325	0.423	0.000161836	1	0
HIST1H4E	0.271427	0.694	0.685	0.000163705	1	0
RNFT1	-0.331233	0.235	0.336	0.000164202	1	0
EIF4EBP1	-0.389562	0.16	0.245	0.000167123	1	0
ST7	-0.310966	0.255	0.359	0.000172429	1	0
TMEM273	-0.468421	0.182	0.264	0.000175376	1	0
PARP14	-0.271016	0.611	0.718	0.000176146	1	0
VGLL2	0.685797	0.194	0.136	0.00017799	1	0
CD80	-0.457796	0.116	0.19	0.000185149	1	0
CHRD	0.701675	0.189	0.132	0.000185464	1	0
CPXM1	0.726863	0.191	0.134	0.000186448	1	0
NCOA4	-0.29418	0.42	0.525	0.000188223	1	0
MNDA	-0.367291	0.229	0.324	0.00019096	1	0
LILRB3	-0.56	0.125	0.199	0.000193564	1	0
FGL2	-0.255771	0.64	0.736	0.00019628	1	0
GCA	-0.495276	0.224	0.311	0.000196463	1	0
PPP3CB	0.336196	0.642	0.61	0.000198832	1	0
BCAS4	0.565862	0.336	0.281	0.000202345	1	0
ADCY7	-0.310009	0.479	0.567	0.000203421	1	0
NCF1	-0.502473	0.167	0.246	0.000207222	1	0
PSEN1	-0.256468	0.372	0.494	0.000213019	1	0
CD300A	-0.430077	0.182	0.266	0.000216663	1	0
PLEKHA4	0.464048	0.334	0.268	0.000219045	1	0
SUSD6	-0.312944	0.391	0.491	0.00022478	1	0
NCKAP5	-0.258531	0.508	0.619	0.000225858	1	0
GRK3	-0.314721	0.352	0.457	0.00022704	1	0
NCKAP1L	-0.386781	0.345	0.449	0.000229334	1	0
ACOT13	-0.369969	0.264	0.362	0.000231375	1	0
AGPAT2	-0.262632	0.356	0.47	0.000235736	1	0
DTNA	0.329514	0.51	0.457	0.000236583	1	0
IGFLR1	-0.365963	0.237	0.326	0.000238707	1	0
MBD2	-0.301996	0.536	0.625	0.000241164	1	0
BMP2	-0.515415	0.134	0.208	0.00024245	1	0
TCN2	-0.357123	0.29	0.387	0.000242587	1	0
LRRN1	0.820789	0.136	0.086	0.00024275	1	0
TSPYL2	0.348091	0.495	0.449	0.000250656	1	0
SP110	-0.296802	0.343	0.454	0.000253786	1	0
ITGAE	-0.638965	0.07	0.129	0.000258434	1	0
JPT1	-0.345367	0.383	0.481	0.000260001	1	0
CORO1A	-0.253999	0.69	0.77	0.000260319	1	0
STK10	-0.277111	0.505	0.602	0.000264774	1	0
NDN	0.545648	0.29	0.227	0.000267367	1	0
CSF3R	-0.292008	0.479	0.571	0.000269321	1	0
TRAJ27	-0.634192	0.132	0.202	0.000272899	1	0
SP5	0.695137	0.2	0.143	0.000274511	1	0
PLPBP	-0.321781	0.244	0.34	0.000275287	1	0
IGHG3	-0.693372	0.317	0.415	0.00027743	1	0
LOX	0.848617	0.138	0.088	0.000281485	1	0
MPDZ	0.539569	0.308	0.247	0.0002815	1	0
HCLS1	-0.265165	0.538	0.634	0.000283103	1	0
TMC6	-0.266955	0.451	0.562	0.000285328	1	0
PCK2	-0.341732	0.178	0.258	0.000290095	1	0
IL13RA1	-0.337538	0.374	0.471	0.000292872	1	0
CSTA	-0.64017	0.114	0.18	0.000299413	1	0
SNAI2	0.63804	0.283	0.226	0.000300292	1	0
PPARG	-0.35779	0.325	0.423	0.000300727	1	0
INSYN1	0.93405	0.127	0.079	0.00030087	1	0
TNNC1	-0.486561	0.178	0.259	0.00030125	1	0
PNP	-0.405232	0.174	0.255	0.000303153	1	0
NT5DC3	0.602062	0.246	0.187	0.000307375	1	0
OGDH	-0.264937	0.417	0.528	0.000307866	1	0
ELP5	0.509975	0.341	0.277	0.000313048	1	0
PPP1R15B	-0.251557	0.47	0.583	0.000313531	1	0
ITGA11	0.592917	0.264	0.205	0.000314275	1	0
SLC66A3	-0.330022	0.312	0.41	0.000315873	1	0
FAM43A	0.587487	0.255	0.192	0.000315879	1	0
MAN1C1	0.425939	0.473	0.426	0.000317435	1	0
CDH11	0.372672	0.67	0.654	0.00032074	1	0
CMPK2	-0.419948	0.154	0.229	0.000323596	1	0
CXCR6	-0.925336	0.059	0.111	0.000324529	1	0
OSBPL8	0.315509	0.617	0.592	0.000328513	1	0
AR	0.896713	0.136	0.087	0.000328602	1	0
DLG5	0.388926	0.457	0.395	0.000330593	1	0
HSD17B4	-0.255911	0.407	0.517	0.000333134	1	0
SCN2B	0.68128	0.134	0.084	0.000333741	1	0
CD58	-0.336901	0.294	0.387	0.000334111	1	0
PWWP2B	-0.411116	0.224	0.312	0.000335043	1	0
EFCAB13	-0.385423	0.163	0.241	0.000339725	1	0
CCNH	-0.469108	0.176	0.254	0.000343763	1	0
HCST	-0.343535	0.317	0.411	0.000349596	1	0
VPS26C	-0.285744	0.246	0.338	0.000351407	1	0
RGS19	-0.294596	0.36	0.456	0.00035154	1	0
RRAGD	-0.325734	0.31	0.409	0.000351707	1	0
LONRF3	-0.552895	0.114	0.18	0.000353626	1	0
EMP2	-0.281258	0.648	0.73	0.0003547	1	0
BRSK1	0.838928	0.13	0.083	0.000356782	1	0
PHLDA1	0.401236	0.455	0.402	0.000360541	1	0
RARA	-0.30941	0.418	0.517	0.00037288	1	0
FAT1	0.688848	0.29	0.237	0.000373438	1	0
MTMR14	-0.447767	0.211	0.294	0.000374793	1	0
NINJ2	-0.713964	0.092	0.152	0.000374853	1	0
ARRDC1	-0.292453	0.358	0.461	0.000385829	1	0
CTTNBP2	0.681611	0.194	0.138	0.000387085	1	0
DENND1B	-0.456341	0.191	0.269	0.000390477	1	0
PLA2G15	-0.463224	0.16	0.235	0.000395516	1	0
TUBB2A	0.453156	0.317	0.257	0.000398792	1	0
SWAP70	-0.269878	0.369	0.47	0.000420695	1	0
FBLN5	0.434744	0.44	0.394	0.000421102	1	0
LLGL2	-0.33845	0.303	0.404	0.000422301	1	0
HSPA2	0.632359	0.281	0.224	0.000430377	1	0
FAM210B	0.306012	0.6	0.583	0.000447318	1	0
CLSTN1	0.262428	0.594	0.546	0.000450133	1	0
GAS2L3	-0.818112	0.057	0.106	0.00045357	1	0
RMDN1	-0.304214	0.273	0.369	0.000461759	1	0
SLC38A2	0.270301	0.653	0.633	0.000464077	1	0
CERCAM	0.548359	0.332	0.278	0.000464676	1	0
PTK2B	-0.308725	0.31	0.408	0.000467492	1	0
P3H3	0.512614	0.338	0.271	0.000469083	1	0
KCNK6	0.419836	0.422	0.368	0.000472346	1	0
ZDHHC12	-0.554425	0.112	0.177	0.000474826	1	0
FCGR3B	-0.47029	0.194	0.273	0.000475157	1	0
C11orf45	-0.922385	0.055	0.104	0.000475597	1	0
MFSD6	-0.433693	0.145	0.221	0.000480269	1	0
CTTN	0.279439	0.589	0.545	0.000483091	1	0
ME1	-0.351537	0.253	0.346	0.000486475	1	0
P2RY11	-0.354353	0.145	0.221	0.00048656	1	0
MS4A15	-0.451155	0.154	0.228	0.000486672	1	0
RAB11FIP5	0.615073	0.266	0.208	0.000489263	1	0
TPK1	-0.758444	0.072	0.127	0.000493794	1	0
SPNS1	-0.302045	0.299	0.396	0.0004974	1	0
SLC37A2	-0.451934	0.101	0.164	0.000498965	1	0
SCUBE1	-0.851025	0.062	0.113	0.000508251	1	0
BNC2	0.429921	0.394	0.331	0.000509501	1	0
SLMAP	0.311662	0.569	0.527	0.000519515	1	0
CHUK	-0.498436	0.123	0.189	0.000525597	1	0
MVD	-0.298811	0.297	0.397	0.000537675	1	0
SLC22A15	-0.319544	0.204	0.292	0.000538825	1	0
NFATC4	0.448655	0.406	0.347	0.000539931	1	0
CYB561D2	-0.383802	0.18	0.261	0.000544772	1	0
CREB3L1	0.325653	0.556	0.523	0.000546549	1	0
POLE3	-0.306973	0.273	0.369	0.000550853	1	0
PLEKHF2	-0.363849	0.253	0.344	0.00055161	1	0
PRELP	0.367898	0.517	0.474	0.000553645	1	0
RAB20	-0.410553	0.161	0.237	0.000557103	1	0
ALDH1A3	0.714009	0.191	0.137	0.00056047	1	0
SH2D3C	-0.341495	0.24	0.327	0.000561942	1	0
SASH3	-0.300615	0.4	0.492	0.000563235	1	0
ARHGAP15	-0.289406	0.328	0.427	0.000583499	1	0
STAT5A	-0.288254	0.488	0.582	0.000583515	1	0
UBASH3B	-0.539743	0.116	0.181	0.000584697	1	0
QPRT	0.562512	0.273	0.214	0.000588792	1	0
PDE3A	0.476436	0.305	0.24	0.000596248	1	0
EPCAM	-0.296978	0.369	0.472	0.000605923	1	0
ST14	-0.348158	0.215	0.301	0.000608371	1	0
CX3CR1	-0.472623	0.055	0.106	0.000617097	1	0
NCK1	-0.351962	0.264	0.352	0.000619706	1	0
GNA15	-0.381683	0.092	0.154	0.000621923	1	0
ATP13A4	-0.31864	0.47	0.561	0.000622269	1	0
AAAS	0.421589	0.396	0.344	0.000623078	1	0
TFPT	-0.358153	0.172	0.247	0.000626402	1	0
MAL2	-0.294292	0.394	0.504	0.000627969	1	0
MPDU1	-0.46471	0.165	0.237	0.000629572	1	0
LAPTM4B	0.331599	0.488	0.445	0.000629711	1	0
KLHL3	0.471797	0.279	0.217	0.00064538	1	0
C16orf70	-0.417051	0.198	0.277	0.000653018	1	0
ABI3	-0.408884	0.187	0.27	0.000661707	1	0
FLCN	0.287996	0.657	0.644	0.000670583	1	0
POPDC2	0.546947	0.29	0.23	0.00067236	1	0
ZNF331	-0.312405	0.233	0.318	0.000678824	1	0
BID	-0.379626	0.31	0.393	0.000687641	1	0
IL11RA	-0.401797	0.156	0.232	0.000698411	1	0
PFKM	0.412521	0.4	0.338	0.000701142	1	0
RBFOX2	0.261061	0.594	0.538	0.000709709	1	0
MFAP2	0.673568	0.24	0.184	0.000712227	1	0
TXLNB	0.907039	0.134	0.089	0.00071243	1	0
SLC39A11	-0.26626	0.361	0.459	0.000728908	1	0
GAB3	-0.359766	0.213	0.295	0.000733579	1	0
GNB5	0.531673	0.312	0.256	0.000737739	1	0
INHBA	-0.532913	0.176	0.25	0.000744039	1	0
NFASC	0.557755	0.24	0.181	0.000748349	1	0
MS4A4A	-0.492418	0.097	0.159	0.000748429	1	0
SNX2	-0.253052	0.407	0.5	0.00075022	1	0
APLN	-0.58123	0.073	0.128	0.000750525	1	0
NAALAD2	0.710607	0.139	0.092	0.000754178	1	0
SHISAL1	0.575466	0.246	0.188	0.000754208	1	0
SCN1B	0.453786	0.273	0.211	0.000759369	1	0
CCR5	-0.557798	0.081	0.136	0.000760259	1	0
RAB31	-0.250221	0.565	0.654	0.000761254	1	0
RNF144B	-0.298522	0.426	0.513	0.000762789	1	0
DUS2	-0.414223	0.081	0.139	0.0007641	1	0
RNF125	-0.439267	0.128	0.194	0.0007642	1	0
FOXA2	-0.509459	0.108	0.172	0.000764814	1	0
GLA	-0.327711	0.209	0.295	0.000766983	1	0
PLEKHM3	-0.462598	0.172	0.246	0.000772677	1	0
PTPRF	-0.275352	0.396	0.504	0.000778833	1	0
TMEM176B	-0.288892	0.328	0.431	0.000779288	1	0
IFNGR1	-0.331666	0.361	0.463	0.00078143	1	0
MGAT2	-0.423222	0.161	0.233	0.000786554	1	0
C8orf76	-0.366589	0.251	0.331	0.000788427	1	0
ARHGAP10	-0.283662	0.273	0.358	0.000795821	1	0
DHRS9	-0.435473	0.16	0.227	0.00080012	1	0
EPDR1	0.580724	0.244	0.186	0.000817965	1	0
CIAO1	-0.277339	0.382	0.482	0.000828025	1	0
KRT8	-0.26517	0.523	0.607	0.000836165	1	0
PXDN	0.499362	0.354	0.306	0.000837487	1	0
COL21A1	0.903186	0.123	0.08	0.000842816	1	0
RSAD2	-0.377743	0.183	0.258	0.000848478	1	0
MYOM1	0.802302	0.165	0.116	0.000852969	1	0
FAM110A	-0.439366	0.158	0.23	0.000853782	1	0
TOB2	0.33767	0.51	0.461	0.000859934	1	0
CCSER1	-0.670025	0.088	0.144	0.000860009	1	0
TWF2	-0.26442	0.294	0.39	0.000876039	1	0
MIB1	0.367852	0.446	0.409	0.000876827	1	0
ZDHHC14	0.636414	0.231	0.176	0.000904545	1	0
ZFYVE9	0.490734	0.312	0.254	0.000910779	1	0
KCNIP2	-0.477242	0.081	0.137	0.000913509	1	0
FOLR1	-0.288015	0.418	0.524	0.000914898	1	0
CADM1	-0.385494	0.281	0.359	0.000917259	1	0
PARP15	-0.290033	0.246	0.329	0.000922871	1	0
STAC3	-0.727893	0.066	0.116	0.000924696	1	0
GPC5	-0.643335	0.088	0.144	0.000927908	1	0
SCML1	-0.407077	0.231	0.314	0.000928102	1	0
SOAT1	-0.296231	0.31	0.404	0.000930459	1	0
DPH3	-0.313842	0.215	0.295	0.000938714	1	0
SNTA1	0.533202	0.264	0.207	0.000942983	1	0
SHC3	0.516874	0.398	0.355	0.000955168	1	0
ST3GAL5	-0.271596	0.343	0.442	0.000967357	1	0
GATA2	-0.477001	0.097	0.156	0.000974502	1	0
KATNAL1	0.637067	0.196	0.146	0.000982037	1	0
PLIN4	0.824406	0.152	0.104	0.000985733	1	0
TOM1L2	0.400079	0.4	0.353	0.000986382	1	0
FBXL22	0.775081	0.158	0.111	0.000988031	1	0
ANOS1	-0.302094	0.356	0.445	0.000990627	1	0
ADD3	0.344964	0.468	0.422	0.00100883	1	0
PYGL	-0.384623	0.147	0.215	0.00101058	1	0
EPHA3	1.0097	0.119	0.078	0.00101371	1	0
SYNJ1	-0.385894	0.18	0.254	0.00102473	1	0
SCX	-0.718853	0.07	0.12	0.00102726	1	0
EGR1	0.364041	0.431	0.376	0.00103341	1	0
IFNAR2	-0.260304	0.4	0.512	0.00103791	1	0
TMEM104	-0.413508	0.169	0.243	0.00104994	1	0
MCTP1	-0.308666	0.204	0.288	0.00105283	1	0
HES4	0.275016	0.532	0.491	0.00106615	1	0
SELENOS	-0.298969	0.292	0.38	0.00106618	1	0
CHIC1	0.582119	0.187	0.135	0.00109509	1	0
PRIM2	-0.478715	0.13	0.196	0.00111874	1	0
TMEM51	-0.347827	0.11	0.172	0.00112006	1	0
KCNJ15	-0.318096	0.336	0.423	0.0011315	1	0
UNC13D	-0.258868	0.229	0.316	0.00113951	1	0
VEPH1	-0.288859	0.244	0.33	0.00115295	1	0
DBN1	0.474608	0.38	0.333	0.00117188	1	0
OASL	-0.358555	0.171	0.245	0.0011837	1	0
YOD1	-0.51632	0.105	0.164	0.00120012	1	0
PRLR	0.353393	0.308	0.247	0.00120066	1	0
TP53BP1	0.473576	0.288	0.234	0.0012034	1	0
HSD3B7	-0.486111	0.066	0.117	0.00121961	1	0
SELPLG	-0.293192	0.29	0.381	0.00122235	1	0
NUP37	0.864146	0.116	0.075	0.0012251	1	0
PDE7B	0.573352	0.231	0.177	0.00125058	1	0
DHRS7	-0.296162	0.283	0.363	0.00126367	1	0
DYRK4	-0.55675	0.099	0.155	0.00127136	1	0
ERBB3	-0.305067	0.297	0.384	0.00127262	1	0
TTC28	0.618237	0.294	0.237	0.00132508	1	0
ELL2	-0.25464	0.459	0.553	0.00132717	1	0
IMP4	-0.263339	0.248	0.33	0.00133625	1	0
SEC63	0.267458	0.594	0.559	0.00134796	1	0
STK39	-0.290797	0.224	0.301	0.00135116	1	0
TRIM25	-0.345262	0.439	0.51	0.00137	1	0
CDIP1	0.407572	0.394	0.345	0.00137908	1	0
COPS8	0.42887	0.382	0.331	0.00138127	1	0
NID2	0.66152	0.112	0.071	0.00139098	1	0
SCRN1	0.524481	0.262	0.207	0.00140307	1	0
DMBT1	-0.448741	0.134	0.198	0.00140604	1	0
TRAF4	-0.342408	0.297	0.377	0.0014129	1	0
UBA2	0.264007	0.694	0.689	0.00142044	1	0
ITGA6	-0.286622	0.218	0.3	0.0014738	1	0
ZFYVE26	-0.322572	0.281	0.364	0.00147734	1	0
CXCL11	-0.443393	0.11	0.17	0.00147823	1	0
MED12L	0.647044	0.198	0.146	0.00149097	1	0
OSBPL11	-0.376722	0.189	0.261	0.00149584	1	0
SLC25A25	0.35138	0.47	0.431	0.00151964	1	0
PRKX	-0.252301	0.422	0.515	0.0015262	1	0
KLRC3	-0.320833	0.117	0.182	0.00152812	1	0
ZBTB41	-0.445727	0.105	0.161	0.00155339	1	0
FKBP15	-0.255498	0.288	0.379	0.00156774	1	0
EML2	-0.33088	0.273	0.355	0.00157616	1	0
LEMD3	0.731565	0.149	0.104	0.00158429	1	0
KLF5	-0.398302	0.306	0.385	0.00159964	1	0
CNTN1	0.72949	0.169	0.121	0.00160379	1	0
IL15	-0.418559	0.143	0.211	0.00161506	1	0
CCL19	-0.503119	0.288	0.367	0.00162631	1	0
CHI3L2	-0.455103	0.117	0.18	0.00162861	1	0
LRRC8D	-0.383498	0.167	0.236	0.0016305	1	0
NCS1	0.518552	0.29	0.238	0.0016374	1	0
TPD52L1	-0.406033	0.139	0.203	0.00165486	1	0
NDUFB9	-0.260606	0.431	0.518	0.00166699	1	0
IFI44L	-0.303969	0.281	0.366	0.00168716	1	0
SLC35F1	0.92251	0.117	0.077	0.00169622	1	0
SLC19A1	-0.324523	0.257	0.332	0.00171457	1	0
TFCP2L1	-0.591673	0.099	0.153	0.0017185	1	0
IFITM1	-0.264139	0.446	0.547	0.00173944	1	0
TVP23A	0.743767	0.194	0.148	0.0017573	1	0
IL18R1	-0.455169	0.081	0.134	0.00175979	1	0
PPM1K	0.404812	0.404	0.362	0.00176451	1	0
BCL7A	0.604224	0.237	0.189	0.00176646	1	0
NR2F1	0.274159	0.622	0.584	0.00176843	1	0
PTPRO	-0.470747	0.081	0.134	0.00179254	1	0
KCNA3	-0.280008	0.18	0.254	0.00179663	1	0
TPMT	-0.60868	0.061	0.106	0.00179979	1	0
ADAP2	-0.273995	0.325	0.413	0.00180084	1	0
ZNF710	-0.303166	0.319	0.402	0.00181751	1	0
KCNH2	0.87503	0.105	0.067	0.00182085	1	0
OAS2	-0.293473	0.406	0.483	0.00184473	1	0
ZNF32	0.405473	0.439	0.399	0.00185452	1	0
CCPG1	-0.267099	0.459	0.551	0.00186058	1	0
TRAJ35	-0.520804	0.128	0.189	0.00186226	1	0
ZNF180	-0.372317	0.16	0.228	0.00186336	1	0
CCDC112	-0.459576	0.094	0.148	0.00186406	1	0
ABCC9	0.562008	0.295	0.246	0.00187393	1	0
LRCH3	0.330313	0.461	0.419	0.00188443	1	0
TEAD3	0.493759	0.288	0.241	0.00188852	1	0
GAD1	0.828527	0.116	0.075	0.0018945	1	0
PHC1	0.425547	0.479	0.454	0.00191824	1	0
CRPPA	0.93618	0.13	0.09	0.00194005	1	0
IL17RD	0.695293	0.174	0.129	0.00194574	1	0
PLEKHJ1	-0.314973	0.281	0.364	0.00195467	1	0
PXMP4	-0.305869	0.158	0.228	0.00195584	1	0
TAGAP	-0.259983	0.198	0.272	0.0019568	1	0
GIT2	-0.271146	0.394	0.481	0.00196672	1	0
DNASE1L1	-0.327881	0.268	0.346	0.00196769	1	0
BIN2	-0.265569	0.378	0.464	0.00197793	1	0
DENND3	-0.295935	0.33	0.419	0.00198466	1	0
COL5A2	0.46425	0.369	0.325	0.00198643	1	0
CYP3A5	-0.466735	0.081	0.131	0.00200024	1	0
ATF5	-0.327257	0.229	0.305	0.00200098	1	0
ELOF1	-0.262097	0.394	0.496	0.00202412	1	0
MATK	-0.426415	0.139	0.205	0.00204569	1	0
RFXAP	-0.374981	0.209	0.281	0.00204684	1	0
GSKIP	-0.3793	0.161	0.228	0.00206456	1	0
BICD1	0.400538	0.4	0.352	0.00207392	1	0
COPZ2	0.716657	0.167	0.122	0.0020801	1	0
LPP	0.33829	0.583	0.567	0.00210275	1	0
RRAD	0.491467	0.284	0.231	0.00210388	1	0
MANBA	-0.256237	0.308	0.4	0.00211563	1	0
SRSF9	-0.380433	0.165	0.231	0.00211772	1	0
HACD4	-0.376562	0.086	0.141	0.00212882	1	0
CLEC4A	-0.370546	0.194	0.263	0.00213588	1	0
PDSS1	-0.511133	0.088	0.14	0.00217105	1	0
NTRK2	-0.682871	0.083	0.131	0.00217308	1	0
RCL1	-0.303395	0.194	0.267	0.00218046	1	0
TRAJ3	-0.436102	0.156	0.217	0.00220378	1	0
FRMD6	0.481809	0.262	0.207	0.00222395	1	0
ARL11	-0.668457	0.07	0.116	0.00223579	1	0
CLDN4	-0.255758	0.371	0.459	0.00224236	1	0
PSD3	-0.444276	0.105	0.161	0.0022539	1	0
BCAR1	0.347803	0.472	0.429	0.00225746	1	0
SVIL	0.325989	0.574	0.55	0.00226866	1	0
SORL1	-0.309103	0.299	0.379	0.00229411	1	0
TMEM238	-0.315253	0.217	0.288	0.00230854	1	0
AATK	-0.404103	0.127	0.185	0.00231303	1	0
LAT2	-0.337485	0.202	0.276	0.00231722	1	0
MYRF	-0.411147	0.169	0.234	0.00231812	1	0
HS6ST3	0.841932	0.121	0.082	0.00234364	1	0
COMMD8	-0.566135	0.077	0.126	0.00237552	1	0
RHBDF2	-0.327448	0.288	0.366	0.00238444	1	0
YIPF2	0.373431	0.356	0.3	0.0024003	1	0
ADRB2	-0.348519	0.213	0.286	0.00240567	1	0
EPS8L2	-0.265928	0.317	0.41	0.00241541	1	0
CPPED1	-0.361551	0.206	0.278	0.00242326	1	0
TTLL4	-0.459917	0.099	0.153	0.00245654	1	0
AGFG1	-0.305385	0.288	0.364	0.00247872	1	0
DOP1B	-0.250728	0.158	0.228	0.0025053	1	0
GLB1	-0.270087	0.314	0.399	0.00253002	1	0
SPRED1	-0.272018	0.382	0.476	0.0025519	1	0
HTATIP2	-0.302638	0.246	0.323	0.00256581	1	0
LRRC4B	0.688503	0.169	0.124	0.00256647	1	0
TMEM132A	0.860645	0.101	0.064	0.00257623	1	0
SLC12A9	-0.305026	0.244	0.319	0.00259682	1	0
PDE1A	0.732901	0.183	0.14	0.00262361	1	0
SIDT2	-0.369779	0.161	0.226	0.00266787	1	0
ICAM5	-0.484701	0.193	0.254	0.00268979	1	0
CERT1	-0.358742	0.281	0.358	0.00269369	1	0
VPS16	-0.290918	0.266	0.341	0.00270857	1	0
WRAP73	-0.287589	0.277	0.35	0.00273036	1	0
ACP2	-0.256158	0.327	0.417	0.00278721	1	0
GALNT12	-0.340129	0.117	0.175	0.00278973	1	0
FAAH2	-0.346771	0.154	0.219	0.00283712	1	0
KIZ	0.544297	0.286	0.239	0.00284415	1	0
NT5E	0.506075	0.255	0.204	0.00287082	1	0
SDK1	0.475183	0.22	0.168	0.00290179	1	0
PDE5A	0.41784	0.27	0.22	0.00295029	1	0
C8orf88	0.691074	0.149	0.106	0.00295782	1	0
DDR2	0.626144	0.224	0.178	0.00303647	1	0
TNFSF14	-0.346749	0.154	0.214	0.00303661	1	0
GUCD1	-0.295858	0.292	0.374	0.00314713	1	0
DCHS1	0.437491	0.338	0.29	0.00317391	1	0
NECTIN3	0.56847	0.202	0.156	0.00322472	1	0
SESN3	0.429264	0.321	0.271	0.00324109	1	0
SNX24	-0.449516	0.16	0.219	0.00327844	1	0
OBSL1	0.281078	0.62	0.609	0.00329352	1	0
CTNNBIP1	-0.250246	0.398	0.48	0.00329542	1	0
IPO5	0.288916	0.481	0.448	0.00330341	1	0
CORO6	0.523692	0.228	0.18	0.00332291	1	0
LAMB3	-0.408546	0.198	0.263	0.0033354	1	0
LACTB	-0.275877	0.233	0.315	0.00337325	1	0
THY1	0.691636	0.16	0.117	0.0034373	1	0
TTC39A	-0.483406	0.136	0.191	0.00343959	1	0
HK2	-0.372775	0.183	0.247	0.00344484	1	0
ZNF444	0.368935	0.426	0.383	0.00344492	1	0
ANKMY2	-0.342924	0.167	0.231	0.00345622	1	0
ZNF226	0.420594	0.371	0.328	0.00345759	1	0
CHL1	-0.577468	0.068	0.111	0.00346007	1	0
ZNF888	-0.690096	0.062	0.104	0.00348882	1	0
RRP1	-0.297947	0.25	0.324	0.00349475	1	0
MAP4K5	0.324827	0.519	0.49	0.00352044	1	0
CCDC136	0.638303	0.189	0.144	0.00354812	1	0
CRYZL1	0.40539	0.358	0.31	0.003563	1	0
EPRS	-0.260662	0.235	0.305	0.00364504	1	0
FAM49B	-0.26123	0.398	0.485	0.00364655	1	0
GPR171	-0.379753	0.121	0.178	0.00366835	1	0
PIK3C2B	-0.257287	0.301	0.387	0.00368132	1	0
CACNA1H	0.317753	0.259	0.205	0.00371439	1	0
MMP28	-0.323508	0.176	0.241	0.00373668	1	0
LONRF1	0.454036	0.363	0.331	0.00374373	1	0
AADAC	-0.392255	0.143	0.203	0.00375498	1	0
RAB11FIP1	-0.261595	0.352	0.436	0.00376331	1	0
PPP1R16A	-0.339475	0.143	0.206	0.00379496	1	0
LRRC39	0.710653	0.116	0.078	0.00381419	1	0
AGAP2	-0.32793	0.273	0.348	0.00382684	1	0
PLEKHG5	0.460751	0.286	0.24	0.00384159	1	0
TRAPPC13	-0.308657	0.202	0.272	0.00384616	1	0
DPYSL3	0.308042	0.545	0.528	0.00385186	1	0
GCNT2	-0.390983	0.172	0.232	0.0038741	1	0
RNASE6	-0.416933	0.103	0.155	0.00388371	1	0
SRP54	0.343248	0.428	0.387	0.00398017	1	0
FBXO17	0.524653	0.261	0.215	0.00401402	1	0
PHLDB1	0.258193	0.594	0.593	0.00405303	1	0
ZNF248	0.364177	0.413	0.369	0.0040624	1	0
SLC16A9	0.853949	0.119	0.083	0.00406501	1	0
ARMC7	-0.342949	0.22	0.286	0.00407626	1	0
R3HCC1L	-0.261809	0.308	0.387	0.00407868	1	0
DAAM1	0.357409	0.521	0.497	0.00408833	1	0
C14orf28	-0.634136	0.064	0.107	0.00410089	1	0
TXLNA	0.27068	0.594	0.597	0.00410177	1	0
POLH	-0.363016	0.09	0.14	0.00411914	1	0
SLAMF6	-0.2721	0.141	0.202	0.00413101	1	0
SLC8B1	-0.277038	0.305	0.38	0.0041353	1	0
THOC1	-0.413327	0.084	0.131	0.00414383	1	0
CDRT4	-0.339065	0.127	0.183	0.00414704	1	0
TRPM2	-0.404748	0.174	0.236	0.00415783	1	0
SYNE3	-0.380984	0.15	0.211	0.0041924	1	0
FSCN1	0.475628	0.301	0.256	0.00419561	1	0
FLYWCH2	-0.386915	0.077	0.123	0.00420098	1	0
FAAH	-0.359292	0.228	0.296	0.00425115	1	0
CNEP1R1	-0.29153	0.295	0.374	0.00426337	1	0
SNX20	-0.259561	0.305	0.389	0.00429812	1	0
LRIG2	-0.399444	0.136	0.191	0.00429979	1	0
MAGI3	-0.368986	0.196	0.262	0.00433247	1	0
ZBTB48	-0.290582	0.202	0.271	0.00437895	1	0
GALNT18	-0.323216	0.152	0.212	0.00446999	1	0
AHCYL2	-0.299581	0.497	0.58	0.00448124	1	0
ABCF2	-0.385316	0.16	0.221	0.00449911	1	0
MAGED1	0.269346	0.494	0.45	0.00452888	1	0
WWC1	-0.272569	0.147	0.205	0.00453553	1	0
CCSAP	-0.323839	0.259	0.33	0.00456781	1	0
TMEM255A	-0.48622	0.095	0.144	0.00457995	1	0
ITGAL	-0.269582	0.224	0.296	0.00464912	1	0
TSPAN6	0.555077	0.194	0.151	0.00469267	1	0
RSPO3	0.715433	0.125	0.086	0.00474282	1	0
BZW2	-0.313627	0.127	0.183	0.00474797	1	0
P2RX1	-0.477635	0.099	0.149	0.0047698	1	0
PSMD3	-0.283298	0.35	0.429	0.00477409	1	0
ABCD1	-0.42908	0.081	0.125	0.00480569	1	0
DDX60L	-0.33887	0.222	0.287	0.00481402	1	0
CASP8	-0.28371	0.33	0.409	0.00482407	1	0
ENPP2	0.57177	0.191	0.148	0.00484392	1	0
TSC22D1	-0.284328	0.505	0.595	0.00484823	1	0
C19orf38	-0.672435	0.064	0.104	0.00485323	1	0
PLA2R1	0.543848	0.213	0.169	0.00487779	1	0
FRAT2	-0.300217	0.149	0.209	0.00493949	1	0
BOC	0.394797	0.323	0.274	0.0050578	1	0
GPAT3	-0.553599	0.094	0.141	0.00510703	1	0
IGSF8	-0.288209	0.277	0.352	0.00513671	1	0
FBXL7	0.402361	0.336	0.287	0.00517918	1	0
ERP27	-0.435354	0.088	0.135	0.00519573	1	0
ATF7IP2	-0.423465	0.079	0.123	0.00521582	1	0
HLA-DQB1	-0.291839	0.174	0.238	0.00522687	1	0
DAPK3	0.257758	0.545	0.515	0.00523355	1	0
PMEPA1	0.438485	0.387	0.355	0.00525432	1	0
ARL17B	0.347998	0.437	0.401	0.00526763	1	0
PLOD2	0.573864	0.262	0.225	0.00531317	1	0
TOR4A	-0.330426	0.117	0.171	0.00538534	1	0
SLC7A2	0.398204	0.283	0.234	0.00539589	1	0
ORAI2	-0.367234	0.191	0.251	0.00541621	1	0
ZBTB9	-0.452463	0.081	0.125	0.00555085	1	0
CDKL1	0.461767	0.156	0.113	0.0056049	1	0
GALNT6	-0.321699	0.105	0.157	0.005605	1	0
CD69	-0.608447	0.075	0.118	0.00560557	1	0
SYCP2L	0.884275	0.103	0.07	0.00563318	1	0
FABP4	-0.365128	0.183	0.245	0.00565115	1	0
IGF1	0.550529	0.204	0.161	0.00565447	1	0
WDR19	0.580691	0.217	0.175	0.00566701	1	0
MXRA8	0.307214	0.538	0.515	0.00568551	1	0
CLIP2	0.518757	0.306	0.267	0.00572864	1	0
NXPE3	-0.290006	0.165	0.226	0.00579956	1	0
DCK	-0.277185	0.299	0.38	0.00580432	1	0
MAPK12	0.427289	0.297	0.253	0.00586836	1	0
TMEM63B	-0.26217	0.407	0.487	0.00587429	1	0
ARHGAP44	-0.29187	0.182	0.246	0.00590639	1	0
GPR161	0.842793	0.141	0.104	0.00592289	1	0
VEGFC	-0.41703	0.108	0.159	0.00594286	1	0
TNC	0.537056	0.494	0.465	0.00597462	1	0
GET1	0.454229	0.266	0.22	0.00600523	1	0
IDNK	-0.424573	0.112	0.161	0.00601115	1	0
PCDHGB7	0.64483	0.207	0.167	0.00604053	1	0
SEPSECS	-0.374873	0.163	0.224	0.00608073	1	0
TNIP3	-0.328646	0.086	0.133	0.00608617	1	0
HOMER2	-0.465107	0.061	0.1	0.00616613	1	0
TBC1D16	0.485809	0.264	0.22	0.00618282	1	0
PTGDR	-0.276756	0.189	0.257	0.00619366	1	0
MSANTD3	0.374122	0.453	0.427	0.00620186	1	0
EID3	-0.299204	0.262	0.334	0.00622482	1	0
NMI	-0.253677	0.295	0.369	0.00626187	1	0
ALDH1B1	0.414305	0.317	0.274	0.00628747	1	0
NAA35	0.465759	0.299	0.254	0.00630546	1	0
NFIX	0.258791	0.576	0.562	0.0063105	1	0
SNX8	-0.358414	0.161	0.221	0.0063392	1	0
HDAC6	0.364484	0.431	0.39	0.0063485	1	0
SERPINB8	-0.264234	0.147	0.206	0.00637318	1	0
C2orf69	-0.287029	0.239	0.303	0.00640583	1	0
ACOT2	-0.342034	0.209	0.269	0.00644142	1	0
PLEKHA5	0.384327	0.306	0.264	0.00657292	1	0
ENTPD7	0.439277	0.317	0.278	0.00657649	1	0
OVCH2	-0.368638	0.068	0.11	0.00657783	1	0
SHC2	0.393327	0.398	0.368	0.0065996	1	0
GRIK5	0.674413	0.106	0.073	0.00669681	1	0
GXYLT2	0.354049	0.385	0.342	0.00675228	1	0
CFAP221	-0.319418	0.172	0.234	0.00689983	1	0
PAPSS1	-0.254266	0.361	0.44	0.00690091	1	0
PPP2R3B	0.392819	0.363	0.325	0.00693075	1	0
DIPK2A	-0.326553	0.147	0.201	0.00702903	1	0
GK5	0.343701	0.446	0.413	0.00709101	1	0
CMKLR1	-0.472756	0.09	0.135	0.00721777	1	0
NNMT	0.295079	0.532	0.491	0.00725523	1	0
ACSS3	0.271024	0.356	0.306	0.00726079	1	0
RAB25	-0.290925	0.191	0.252	0.00728373	1	0
EDNRA	0.461597	0.338	0.299	0.00738167	1	0
MCF2L	-0.323456	0.183	0.244	0.00746043	1	0
CCR4	-0.521072	0.064	0.104	0.00747589	1	0
METTL24	0.311263	0.29	0.237	0.0074848	1	0
ZNF154	0.51307	0.206	0.164	0.00749994	1	0
SULF2	0.289246	0.407	0.36	0.00750459	1	0
FGD5	-0.250706	0.36	0.434	0.00751694	1	0
RERG	0.427875	0.275	0.235	0.00752283	1	0
STK33	0.49634	0.253	0.212	0.00764369	1	0
LACTB2	-0.300507	0.086	0.132	0.00765651	1	0
GIMAP7	-0.263499	0.125	0.179	0.0077368	1	0
PIP5K1A	-0.252815	0.209	0.275	0.00774166	1	0
IMPA1	-0.332653	0.125	0.178	0.00779602	1	0
SIGLEC7	-0.562598	0.068	0.107	0.00789768	1	0
GNGT2	-0.375258	0.077	0.12	0.00793905	1	0
ECT2	-0.336953	0.119	0.169	0.00796014	1	0
HSPB8	0.335796	0.464	0.427	0.00796841	1	0
MEIS3	0.514173	0.25	0.208	0.0079917	1	0
ANK2	0.350134	0.321	0.279	0.00801945	1	0
SPHK2	-0.259618	0.204	0.269	0.00804804	1	0
G6PC3	-0.261857	0.222	0.288	0.00805559	1	0
TMEM98	0.332295	0.393	0.348	0.00805578	1	0
FAM78A	-0.340076	0.172	0.23	0.00809984	1	0
HLA-DOB	-0.393136	0.105	0.151	0.008149	1	0
RABIF	-0.335045	0.196	0.254	0.00815034	1	0
NECAB1	-0.510637	0.066	0.105	0.00815806	1	0
TUB	0.606785	0.18	0.138	0.00837327	1	0
CEP85	-0.455266	0.128	0.178	0.00839098	1	0
DCLK2	0.734769	0.128	0.094	0.00849694	1	0
REL	-0.29085	0.261	0.327	0.00854715	1	0
TWSG1	0.423939	0.301	0.263	0.0085863	1	0
SLC4A4	-0.799612	0.128	0.175	0.00861159	1	0
KLF16	-0.355024	0.163	0.219	0.00865002	1	0
FZD7	0.542971	0.229	0.188	0.00865663	1	0
SHROOM4	-0.28314	0.224	0.29	0.0086797	1	0
PARVB	-0.346277	0.16	0.214	0.00868656	1	0
PRDM5	0.27478	0.486	0.456	0.0086901	1	0
NAA25	-0.320162	0.191	0.25	0.0087821	1	0
ARNTL	-0.262556	0.222	0.289	0.00883217	1	0
CAMSAP1	-0.438291	0.079	0.121	0.00893126	1	0
NFKBIE	-0.302693	0.273	0.342	0.00895901	1	0
PADI2	-0.418571	0.07	0.109	0.00899431	1	0
GADD45A	0.384465	0.4	0.366	0.00904433	1	0
C1QTNF6	0.563264	0.196	0.156	0.00908377	1	0
CFAP36	0.478482	0.226	0.186	0.00910683	1	0
PAM	0.261444	0.578	0.55	0.00915888	1	0
MMAA	-0.390708	0.073	0.113	0.00920062	1	0
TMEM71	-0.292839	0.119	0.168	0.00920355	1	0
SYNE4	-0.40749	0.083	0.125	0.00921677	1	0
BHLHE41	-0.332766	0.242	0.303	0.00922556	1	0
SLC47A1	-0.333097	0.189	0.25	0.00925649	1	0
ZNF445	0.426244	0.299	0.261	0.00926703	1	0
STARD10	0.268372	0.494	0.463	0.00927502	1	0
NAT14	0.461431	0.24	0.197	0.00930899	1	0
ECM2	0.3681	0.444	0.413	0.00933064	1	0
MUC20	-0.299513	0.171	0.231	0.00935789	1	0
CDK14	-0.327615	0.165	0.224	0.00940027	1	0
ICA1L	0.655751	0.172	0.135	0.00951526	1	0
PTPMT1	-0.317802	0.207	0.267	0.0095326	1	0
HEPH	0.356881	0.237	0.195	0.00960718	1	0
ESD	0.261507	0.615	0.594	0.00967551	1	0
MTX1	-0.376304	0.088	0.132	0.00975542	1	0
CENPW	0.651525	0.158	0.121	0.00977995	1	0
PECR	-0.446958	0.077	0.118	0.00979878	1	0
RETREG1	0.555361	0.165	0.126	0.00990463	1	0
GGH	-0.567267	0.081	0.121	0.00990813	1	0
WASHC2A	-0.259277	0.235	0.303	0.00999457	1	0
SFTPB	0.588	1	1	2.98574959024592E-89	5.35733048977826E-85	1
AGER	0.819014	0.968	0.924	1.95909361682281E-61	3.51520167666517E-57	1
SLPI	0.869508	0.996	0.987	2.09049076678298E-55	3.7509675828387E-51	1
OGN	-1.25772	0.763	0.922	3.35078471294228E-52	6.01231301043234E-48	1
MUC1	0.705517	0.97	0.931	1.80305328482315E-49	3.23521850895819E-45	1
SLC34A2	0.559963	0.985	0.974	2.22223380243074E-46	3.98735411170147E-42	1
AQP1	0.648268	0.955	0.896	3.56233032736901E-39	6.39188930639822E-35	1
SFTPC	0.457644	1	1	3.66752975033587E-39	6.58064863102765E-35	1
NAPSA	0.624504	0.957	0.898	2.6126279908523E-37	4.68783840398629E-33	1
ACTA2	-0.821608	0.987	0.997	2.03428551755976E-36	3.65011850415748E-32	1
MYL9	-0.756448	1	0.998	1.77535472530778E-35	3.18551898361975E-31	1
CLIC5	0.912549	0.806	0.67	1.04358741269361E-32	1.87250889459614E-28	1
MYLK	-0.817459	0.963	0.989	3.5101221998476E-32	6.29821226318655E-28	1
TAGLN	-0.780499	0.938	0.988	1.75353956465563E-31	3.1463760408616E-27	1
CTSK	-0.858387	0.772	0.908	3.10271144631789E-31	5.56719514812819E-27	1
LMO7	0.754127	0.858	0.759	7.15791086470219E-31	1.28434394645351E-26	1
IGFN1	-1.27619	0.499	0.72	2.52466865638781E-29	4.53001297015665E-25	1
SLC39A8	0.706589	0.873	0.799	1.14920179526504E-28	2.06201278124405E-24	1
CNN1	-1.06485	0.6	0.799	1.31884033236593E-28	2.3663952083642E-24	1
KCNMA1	-0.911001	0.63	0.831	3.15893138102702E-28	5.66807057697678E-24	1
AQP4	0.771606	0.809	0.656	7.41250985236799E-28	1.33002664281039E-23	1
SFRP4	-0.948383	0.591	0.797	9.23856134849513E-28	1.65767506276048E-23	1
GPRC5A	0.702866	0.867	0.804	1.35271158116616E-27	2.42717039008645E-23	1
TMOD1	-1.11332	0.589	0.779	1.90289403080906E-27	3.4143627594807E-23	1
VIPR1	0.928251	0.733	0.592	2.08267676491323E-25	3.7369469192838E-21	1
LAMP3	0.62693	0.877	0.797	2.11696606954088E-25	3.79847221857721E-21	1
EPAS1	0.477381	0.953	0.927	3.16044061056335E-25	5.67077858753383E-21	1
BCAM	0.643019	0.83	0.735	7.74833406357962E-25	1.39028358102809E-20	1
HLA-E	0.271484	1	0.999	9.21315835479537E-25	1.65311700360093E-20	1
ITGA8	-1.27621	0.275	0.531	1.97098237042461E-24	3.53653366725287E-20	1
CYB5A	0.588648	0.888	0.867	5.00879416941281E-24	8.98727937817741E-20	1
SDC4	0.563019	0.908	0.862	7.55100808435142E-24	1.35487738057518E-19	1
LPCAT1	0.573066	0.886	0.876	2.92357196679381E-23	5.24576518001813E-19	1
PDLIM7	-0.686275	0.701	0.868	3.07335239393009E-23	5.51451620042876E-19	1
SFTPD	0.591887	0.888	0.842	2.03739833689474E-22	3.65570383589023E-18	1
SFTA3	0.612713	0.852	0.77	7.9792300379778E-22	1.43171324571436E-17	1
SELENBP1	0.624253	0.86	0.783	1.65910569995618E-21	2.97693335743137E-17	1
C1orf116	0.726611	0.783	0.681	6.31693895354248E-21	1.13344835643413E-16	1
EMP2	0.681626	0.781	0.698	6.3484819305012E-21	1.13910811278983E-16	1
PECAM1	0.484657	0.927	0.91	6.37004915550735E-21	1.14297791997268E-16	1
ABCA3	0.709352	0.768	0.657	8.8799300343829E-21	1.59332584606932E-16	1
MRVI1	-0.951448	0.611	0.778	1.20451245093805E-20	2.16125669071815E-16	1
RTKN2	0.835735	0.727	0.619	2.18008769194265E-20	3.9117313456527E-16	1
RNASE1	0.394162	0.957	0.939	4.10798805386549E-20	7.37096296505085E-16	1
MATN2	-1.01222	0.366	0.601	4.51377032100087E-20	8.09905808697187E-16	1
TBL1X	-0.872728	0.394	0.639	5.65730368221816E-20	1.0150899997004E-15	1
NCKAP5	0.754641	0.708	0.571	8.23713801923303E-20	1.47798967479098E-15	1
INMT	0.730127	0.697	0.584	8.9340126670363E-20	1.60302989284632E-15	1
PIGR	0.872583	0.677	0.534	9.50711465279709E-20	1.70586158215138E-15	1
CDH5	0.626215	0.819	0.742	1.18948912880146E-19	2.13430034380846E-15	1
GREM1	-0.84445	0.598	0.78	1.19707473612079E-19	2.14791119902154E-15	1
PTGER3	-1.21142	0.217	0.448	2.02159036607616E-19	3.62733959385046E-15	1
ACTN1	-0.556468	0.802	0.911	2.06860332831456E-19	3.71169495199481E-15	1
ANTXR2	-0.71977	0.535	0.754	3.98670734373397E-19	7.15334898686186E-15	1
ARMC9	-0.905487	0.46	0.675	5.44363645100438E-19	9.76751688403716E-15	1
A2M	0.276198	1	0.994	5.54941754207158E-19	9.95731989573904E-15	1
LGALS1	-0.344023	0.946	0.989	9.63825245979704E-19	1.72939163886138E-14	1
CAV2	0.649052	0.772	0.707	1.02279307660071E-18	1.83519761734465E-14	1
FCN3	0.624999	0.804	0.729	1.35911358087897E-18	2.43865749817113E-14	1
IFI27	0.439274	0.959	0.903	1.54880919462122E-18	2.77902833790885E-14	1
SLC22A31	0.880776	0.566	0.41	2.00238517086235E-18	3.59287971207831E-14	1
ICAM1	0.399489	0.951	0.934	2.14653142206153E-18	3.85152133060501E-14	1
GBP4	0.631334	0.789	0.708	2.20649821845271E-18	3.9591197533697E-14	1
TNFAIP8L3	-1.02956	0.325	0.547	3.54794479018805E-18	6.36607733703441E-14	1
S100A14	0.715783	0.757	0.652	4.86776621749936E-18	8.7342329240591E-14	1
TIMP2	-0.393533	0.944	0.98	6.31825295435421E-18	1.13368412759978E-13	1
CYP1B1	-0.995293	0.265	0.492	1.56444283925361E-17	2.80707978647275E-13	1
ANO3	-1.04486	0.312	0.531	1.61059498606585E-17	2.88989058349795E-13	1
FLNA	-0.384103	0.998	1	2.32942112313618E-17	4.17968032124324E-13	1
AEBP1	-0.516989	0.914	0.961	2.69048394872133E-17	4.82753534919069E-13	1
CAV1	0.574046	0.804	0.725	2.94876278417236E-17	5.29096506364047E-13	1
THBD	0.799244	0.667	0.526	3.20312642705009E-17	5.74736974805598E-13	1
ALDH1A2	-1.5382	0.084	0.273	4.26078393866609E-17	7.64512462114857E-13	1
ATP13A4	0.854917	0.637	0.521	5.25810348819847E-17	9.43461508887451E-13	1
COL14A1	-0.848827	0.4	0.616	5.6400729197548E-17	1.0119982839916E-12	1
SYNPO2	-0.703537	0.615	0.772	9.77837937561069E-17	1.75453461136583E-12	1
SELENOM	-0.571838	0.781	0.871	1.80754281070185E-16	3.24327406524233E-12	1
CLEC3B	0.593515	0.776	0.714	3.64263775094973E-16	6.5359849165291E-12	1
HAND2	-0.945227	0.305	0.524	3.70503161045819E-16	6.64793821864513E-12	1
NECAB2	-1.54658	0.105	0.291	5.24805093659227E-16	9.41657779552752E-12	1
IGHA1	-0.651268	0.656	0.819	7.4175559836229E-16	1.33093207014146E-11	1
NKX2-1	0.567937	0.766	0.673	9.31553762473792E-16	1.67148691600673E-11	1
TNFSF10	0.436812	0.931	0.883	1.35092878897886E-15	2.42397152606476E-11	1
C3	0.353332	0.948	0.931	1.51962954278783E-15	2.72667128862421E-11	1
IGKC	-0.620585	0.86	0.929	1.56275531029861E-15	2.8040518532688E-11	1
ATRNL1	-1.04876	0.217	0.423	1.59480457927512E-15	2.86155785659335E-11	1
EEF1G	-0.256069	0.978	0.994	3.42647040061074E-15	6.14811583981586E-11	1
ADAMTS5	-1.35896	0.155	0.34	3.55775935402719E-15	6.383687608931E-11	1
HSPB1	-0.314539	0.978	0.995	3.62592711137729E-15	6.50600101594427E-11	1
PALLD	-0.61802	0.602	0.777	3.98764323346922E-15	7.15502825381381E-11	1
PRUNE2	-0.858283	0.366	0.557	4.91435071443254E-15	8.81781948690630E-11	1
TPM2	-0.49341	0.976	0.987	5.0511617729123E-15	9.06329956913654E-11	1
TSPAN13	0.745092	0.641	0.537	5.37089351820906E-15	9.63699423972252E-11	1
RAMP3	0.611933	0.813	0.732	5.54101227086707E-15	9.94223831761679E-11	1
FBXO32	-0.779964	0.409	0.62	6.47399784159439E-15	1.16162943271728E-10	1
LGI2	-1.33775	0.159	0.349	8.85981714875542E-15	1.58971699100118E-10	1
MITF	-0.856485	0.314	0.522	9.69425768717126E-15	1.73944065680914E-10	1
KRT7	0.600844	0.71	0.607	9.71444536849074E-15	1.74306293246829E-10	1
FGF7	-0.995418	0.28	0.482	1.15435156456535E-14	2.0712530122996E-10	1
COL1A1	-0.491274	0.927	0.969	1.50829269564306E-14	2.70632958379233E-10	1
VCL	-0.626946	0.652	0.809	1.79473972170741E-14	3.2203014826596E-10	1
ATP8A1	0.689292	0.684	0.57	2.06260227877658E-14	3.70092726880881E-10	1
BAG2	-0.885009	0.31	0.512	2.10362089533441E-14	3.77452697249853E-10	1
GPNMB	-0.416834	0.83	0.928	2.17710249053685E-14	3.90637499877027E-10	1
KRT8	0.68232	0.677	0.57	2.6699066927852E-14	4.79061357886448E-10	1
SLC9A3R2	0.571508	0.74	0.68	3.4144434187745E-14	6.12653582630708E-10	1
CAVIN2	0.629343	0.705	0.608	3.54856203756291E-14	6.36718486399912E-10	1
S1PR3	-0.966725	0.226	0.418	4.73598211083971E-14	8.49777270147969E-10	1
TMPRSS2	0.76049	0.503	0.358	5.41201057203942E-14	9.71077056941034E-10	1
COX6C	-0.453057	0.718	0.866	5.92923960608483E-14	1.0638834625198E-09	1
CLIC4	-0.418593	0.849	0.935	5.93971118116103E-14	1.06576237723572E-09	1
TGFBR3	-0.870806	0.29	0.494	6.26602232301915E-14	1.12431238541933E-09	1
ESR1	-0.987439	0.247	0.439	6.35008073752259E-14	1.13939498673368E-09	1
ADIRF	0.616857	0.72	0.642	6.43589232152807E-14	1.15479215925178E-09	1
GPX3	0.373629	0.923	0.892	8.6229209420491E-14	1.54721070463187E-09	1
SMAD6	0.593929	0.677	0.578	8.9090078072464E-14	1.59854327085422E-09	1
CLDN18	0.851911	0.486	0.357	1.16461538307651E-13	2.08966938185418E-09	1
ADAMTS19	-1.10088	0.191	0.371	1.67808673678646E-13	3.01099103181594E-09	1
NR4A1	-0.772529	0.57	0.719	1.95468658848506E-13	3.50729414571874E-09	1
GBP2	-0.446711	0.783	0.885	2.05980645376456E-13	3.69591071998975E-09	1
SYTL4	-0.976161	0.256	0.444	2.29304036807264E-13	4.11440233243275E-09	1
FOLR1	0.742676	0.594	0.482	2.85844540586739E-13	5.12890859174786E-09	1
PPP1R12C	-0.442285	0.796	0.914	3.93799790325213E-13	7.06594963780529E-09	1
MMP14	-0.435211	0.714	0.861	4.11677067244427E-13	7.38672161756675E-09	1
ATP11A	0.44681	0.809	0.778	7.66155205123865E-13	1.37471228455375E-08	1
MRGPRF	-0.83156	0.316	0.499	1.0366342800503E-12	1.86003288869426E-08	1
VEGFA	0.58824	0.69	0.607	1.12839607496414E-12	2.02468107730816E-08	1
SIAH2	-0.937423	0.209	0.397	1.23103681537464E-12	2.20884935782671E-08	1
GEM	-0.692659	0.381	0.585	1.88521625478278E-12	3.38264352595674E-08	1
ISOC1	-0.880621	0.269	0.44	3.04272428394848E-12	5.45956018268876E-08	1
PCP4	-1.07159	0.247	0.421	3.23554668760619E-12	5.80554142157179E-08	1
SH3PXD2B	-0.772651	0.282	0.477	3.27352898361577E-12	5.87369305530178E-08	1
CCL21	-0.929789	0.284	0.468	3.39881664360653E-12	6.09849670362319E-08	1
SOD3	-0.602754	0.794	0.874	3.48805141811696E-12	6.25861065952726E-08	1
SFTA2	0.532965	0.742	0.665	4.15086587026111E-12	7.44789863100952E-08	1
PPP1R12B	-0.478638	0.794	0.898	4.47185585569735E-12	8.02385096187776E-08	1
JCHAIN	-0.556129	0.383	0.581	4.80283401521562E-12	8.61772507350138E-08	1
PRLR	-1.25522	0.131	0.288	6.13614373542406E-12	1.10100827044714E-07	1
ERBB3	0.803302	0.473	0.343	6.6273939064944E-12	1.18915328864229E-07	1
COL6A3	-0.365778	0.908	0.963	6.83315807570563E-12	1.22607355352386E-07	1
LMOD1	-0.690573	0.454	0.626	7.55826527179075E-12	1.35617953771741E-07	1
EPS8L2	0.799	0.492	0.368	8.06136615406127E-12	1.44645092902321E-07	1
THBS2	-0.70111	0.389	0.57	8.09066931167717E-12	1.45170879459423E-07	1
FBLN1	-0.446834	0.845	0.913	1.08280755019073E-11	1.94288158730723E-07	1
CRYAB	-0.648711	0.533	0.694	1.10675242144998E-11	1.98584586980769E-07	1
DHCR24	0.595661	0.729	0.664	1.32295631948199E-11	2.37378052404653E-07	1
ANXA3	0.748297	0.548	0.44	1.3263389829416E-11	2.37985003709211E-07	1
LIMCH1	0.565037	0.68	0.591	1.54984456687904E-11	2.78088610635106E-07	1
ARID5B	-0.661563	0.288	0.484	1.61394242279485E-11	2.89589688922079E-07	1
CX3CL1	0.598441	0.585	0.458	2.10582127629119E-11	3.77847511604928E-07	1
SERPINF1	-0.560968	0.581	0.729	2.23388571602368E-11	4.00826114026129E-07	1
COL6A2	-0.31792	0.948	0.977	2.50271106069871E-11	4.4906144562117E-07	1
NRGN	0.626435	0.649	0.563	2.6726577092172E-11	4.79554972764843E-07	1
USP53	-0.695925	0.391	0.574	2.79972229125677E-11	5.02354170720202E-07	1
KANK2	-0.553095	0.68	0.804	3.34113699985749E-11	5.99500211884429E-07	1
SEMA3C	-0.847182	0.249	0.424	5.45115085897476E-11	9.78099998625842E-07	1
COL6A1	-0.391462	0.837	0.914	5.84369102663668E-11	1.04853348090942E-06	1
PDLIM4	-0.889716	0.161	0.323	6.89018410712442E-11	1.23630573434134E-06	1
ELF3	0.765971	0.503	0.387	7.07525739864354E-11	1.26951343503861E-06	1
HOPX	0.49203	0.759	0.675	8.36686133853386E-11	1.50126592997313E-06	1
PTPRF	0.670328	0.568	0.462	8.51643874482878E-11	1.52810460398463E-06	1
MEIS2	-0.734595	0.404	0.564	8.54781284213081E-11	1.53373405826353E-06	1
TPM1	-0.43178	0.944	0.983	9.37265183385418E-11	1.68173491854846E-06	1
BCAT1	-0.530372	0.406	0.592	1.01776629623694E-10	1.82617806533794E-06	1
SLC8A1	-0.616972	0.374	0.558	1.02445140800735E-10	1.83817316138758E-06	1
EFNA1	0.538441	0.742	0.669	1.23373074538251E-10	2.21368307643983E-06	1
COL3A1	-0.356551	0.966	0.988	1.24702595397778E-10	2.23753866922234E-06	1
MMP2	-0.365733	0.867	0.931	1.25599078179981E-10	2.2536242597834E-06	1
PRR15L	1.0869	0.308	0.193	1.30958519152921E-10	2.34978870916085E-06	1
NFE2L1	-0.401937	0.748	0.873	2.05187543778043E-10	3.68168009800943E-06	1
FAM162A	-0.595516	0.252	0.427	2.11208272539981E-10	3.78971003418488E-06	1
RGCC	0.38911	0.865	0.861	2.32711775379157E-10	4.17554738562821E-06	1
CALD1	-0.424226	0.847	0.915	2.44081832302038E-10	4.37956031699546E-06	1
SPON2	-0.441761	0.727	0.856	3.03427300006037E-10	5.44439604400832E-06	1
IGFBP5	-0.800256	0.342	0.521	3.42625491304904E-10	6.14772919048389E-06	1
PLN	-0.856514	0.224	0.39	3.75481677114125E-10	6.73726773245874E-06	1
TACSTD2	0.794387	0.465	0.348	3.75681663706032E-10	6.74085609187734E-06	1
TMEM158	-1.37801	0.077	0.203	3.79061751794846E-10	6.80150501245492E-06	1
PDE3A	-0.961644	0.135	0.28	4.0963345550794E-10	7.35005309217896E-06	1
RUBCNL	-0.789583	0.185	0.344	4.2439279334699E-10	7.61487989102504E-06	1
IGKV4-1	-1.53727	0.127	0.264	4.56422030130941E-10	8.18958048663948E-06	1
COL16A1	-0.560752	0.529	0.671	4.87994715250767E-10	8.75608917574451E-06	1
LHFPL6	-0.556642	0.57	0.722	5.74785925961462E-10	1.03133838695265E-05	1
FKBP5	-0.511468	0.355	0.545	7.13939031007408E-10	1.28102080333659E-05	1
C4BPA	0.575848	0.654	0.57	7.18748467742096E-10	1.28965037566964E-05	1
PKD2	-0.475806	0.499	0.667	7.72535693548055E-10	1.38616079493328E-05	1
HOXD11	-1.27546	0.082	0.207	9.13891131749024E-10	1.63979485769727E-05	1
NELL2	-0.694717	0.335	0.5	1.02378633028723E-09	1.83697981243438E-05	1
APOE	-0.343413	0.987	0.992	1.24334106699462E-09	2.23092687650844E-05	1
MALL	0.585538	0.63	0.538	1.25724599316463E-09	2.2558764855353E-05	1
HSPB6	-0.607849	0.404	0.574	1.37271585309662E-09	2.46306405521127E-05	1
EPCAM	0.635116	0.531	0.432	1.3801537776001E-09	2.47640992314786E-05	1
ADGRF5	0.544524	0.688	0.626	1.4735705283355E-09	2.64402759899238E-05	1
ADAMTS1	-0.889649	0.239	0.387	1.55299192738712E-09	2.7865334153107E-05	1
LBH	0.265688	0.935	0.946	1.58593201342991E-09	2.84563781169729E-05	1
GALNT5	0.915681	0.31	0.202	1.86582954520234E-09	3.34785795295657E-05	1
P2RY14	-0.712609	0.314	0.465	1.91077247759981E-09	3.42849905655735E-05	1
PDE7B	-1.34418	0.088	0.21	2.13978226164488E-09	3.83941131206941E-05	1
TCEAL4	-0.411253	0.746	0.861	2.2840690010415E-09	4.09830500856876E-05	1
LMO3	0.385886	0.83	0.811	2.50631103503955E-09	4.49707389017146E-05	1
SLC7A2	-1.14454	0.135	0.268	2.73098512143743E-09	4.90020660339518E-05	1
ADAM12	-1.09473	0.112	0.241	2.74838620031142E-09	4.93142935921878E-05	1
FILIP1L	-0.509039	0.54	0.696	2.76692019613537E-09	4.96468490792569E-05	1
RAB23	-0.843648	0.219	0.37	2.78313053463663E-09	4.9937711182985E-05	1
IGHG2	-0.690922	0.31	0.484	2.82770796128528E-09	5.07375639493417E-05	1
PKIG	-0.465849	0.837	0.892	2.83353679374612E-09	5.08421506901867E-05	1
LRRC36	0.788502	0.43	0.336	2.83736151284847E-09	5.09107776250401E-05	1
MYH14	0.631516	0.527	0.438	3.0007528567226E-09	5.38425085081736E-05	1
CYP4B1	0.765944	0.523	0.438	3.02957956945969E-09	5.43597462148152E-05	1
ITPKB	-0.49539	0.348	0.527	3.03053367898319E-09	5.43768658019954E-05	1
SNHG32	-0.411805	0.677	0.797	3.10727907268508E-09	5.57539084011884E-05	1
MAST4	0.447493	0.718	0.643	3.22501160109361E-09	5.78663831584227E-05	1
CPA6	-0.953703	0.153	0.294	3.22599457389602E-09	5.78840206394162E-05	1
CACNA2D2	0.632673	0.538	0.451	4.01061407974432E-09	7.19624484328524E-05	1
PFKP	-0.539182	0.37	0.539	4.07512200270331E-09	7.31199140945054E-05	1
SULF2	-0.557607	0.237	0.399	4.12625636495987E-09	7.40374179564749E-05	1
IGHJ6	-0.991832	0.327	0.493	4.54690472132816E-09	8.15851114147911E-05	1
MICAL2	0.387713	0.785	0.743	4.56651475764668E-09	8.19369742964543E-05	1
ESAM	0.606023	0.578	0.495	4.61639212981685E-09	8.28319239853037E-05	1
CALCRL	0.572468	0.566	0.473	4.61676138609235E-09	8.28385495506551E-05	1
CLDN4	0.669069	0.523	0.422	5.08811482292207E-09	9.12960442676908E-05	1
CAP2	-1.14003	0.112	0.236	5.46573457157647E-09	9.80716754177966E-05	1
GASK1B	-0.704429	0.273	0.433	5.58354832507179E-09	0.000100186	1
RGL3	0.906954	0.312	0.207	5.82933071675979E-09	0.000104596	1
LRRK2	0.516545	0.675	0.596	5.88972785495189E-09	0.000105679	1
NT5E	-1.01502	0.11	0.237	6.23842207709809E-09	0.000111936	1
NBL1	-0.324216	0.916	0.966	6.56472128431982E-09	0.000117791	1
ATP6V0A1	-0.48023	0.43	0.605	7.19065317933571E-09	0.000129022	1
WARS	0.268964	0.968	0.951	7.33467821339159E-09	0.000131606	1
CCNG1	-0.533922	0.338	0.506	1.17430746581849E-08	0.000210706	1
HSPB7	-0.757909	0.23	0.378	1.20743512658307E-08	0.00021665	1
TMEM200B	-0.874902	0.144	0.28	1.21423248758131E-08	0.00021787	1
SPTBN1	0.364389	0.841	0.822	1.29181569962628E-08	0.00023179	1
MAN1C1	-0.645289	0.31	0.463	1.29357021423634E-08	0.000232105	1
KLHL13	-1.4808	0.054	0.155	1.32022547025694E-08	0.000236888	1
DAPK2	0.594079	0.546	0.451	1.32151019281067E-08	0.000237119	1
AHNAK2	-0.682758	0.211	0.36	1.33430404480513E-08	0.000239414	1
WSB1	0.254265	0.948	0.975	1.39012888604922E-08	0.000249431	1
BMERB1	-0.680429	0.353	0.5	1.5095888298398E-08	0.000270866	1
CCN1	-0.511127	0.712	0.807	1.51917741319241E-08	0.000272586	1
IGFBP6	-1.39906	0.103	0.222	1.68148096993088E-08	0.000301708	1
BST2	0.377089	0.884	0.853	1.74084296683603E-08	0.000312359	1
C4orf48	-0.625526	0.191	0.344	1.79934133361074E-08	0.000322856	1
BNC2	-0.626228	0.219	0.372	1.86610122133686E-08	0.000334835	1
PDE1A	-1.36485	0.065	0.168	2.01822480108465E-08	0.00036213	1
PGR	-0.6711	0.219	0.368	2.33156538342778E-08	0.000418353	1
SHH	1.42247	0.14	0.066	2.49300338769589E-08	0.00044732	1
CSDC2	-0.880529	0.187	0.32	2.50847908967774E-08	0.000450096	1
RBM24	-0.931948	0.112	0.232	2.77322878970644E-08	0.0004976	1
WFDC2	0.525035	0.615	0.547	2.80887752147315E-08	0.000503997	1
PPP1R14A	0.690629	0.501	0.412	2.8184951167606E-08	0.000505723	1
EGFL7	0.450094	0.686	0.625	2.9205116733079E-08	0.000524027	1
MARC2	0.639349	0.445	0.349	2.97382508509971E-08	0.000533593	1
LONRF2	-1.03053	0.097	0.211	3.02618285879833E-08	0.000542988	1
DNMT3A	-0.666447	0.198	0.337	3.1135183099054E-08	0.000558659	1
FABP5	0.43029	0.759	0.712	3.51833206205604E-08	0.000631294	1
HDAC9	-0.746602	0.215	0.355	3.57731667390508E-08	0.000641878	1
DNAJB5	-1.05982	0.101	0.216	3.61737073602987E-08	0.000649065	1
VGLL2	-1.32605	0.065	0.166	4.04583892083795E-08	0.000725945	1
FXYD3	0.626148	0.495	0.403	4.2430855117551E-08	0.000761337	1
EYA2	-1.1972	0.065	0.166	4.27759514386224E-08	0.000767529	1
ID1	0.396944	0.826	0.814	4.29252079146744E-08	0.000770207	1
DGKB	-1.47222	0.034	0.122	4.83394697724375E-08	0.000867355	1
KLHL3	-0.831403	0.131	0.252	5.07834096674439E-08	0.000911207	1
C19orf33	0.56755	0.531	0.45	5.07971533097252E-08	0.000911453	1
PEX5L	-1.6552	0.028	0.111	5.08771739016723E-08	0.000912889	1
RAMP2	0.600983	0.589	0.525	5.09268364343315E-08	0.00091378	1
CEBPD	0.32658	0.845	0.848	5.67590519234929E-08	0.00101843	1
HOXA10	-0.796525	0.204	0.335	5.77727720607429E-08	0.00103662	1
ANOS1	0.622895	0.501	0.41	5.91000828390986E-08	0.00106043	1
LLGL2	0.745733	0.454	0.367	5.97771727609471E-08	0.00107258	1
PLAAT3	-0.4915	0.282	0.437	6.36232383963068E-08	0.00114159	1
CORO1C	-0.311446	0.733	0.858	6.60685863879356E-08	0.00118547	1
MS4A15	0.920401	0.292	0.195	6.77587821674949E-08	0.0012158	1
PI15	-1.2164	0.049	0.144	7.01484807856613E-08	0.00125867	1
FYCO1	-0.517179	0.381	0.532	7.5089080467415E-08	0.00134732	1
MTUS2	-1.51979	0.047	0.138	7.66201196511116E-08	0.00137479	1
ANXA5	-0.25129	0.862	0.935	7.66914706457783E-08	0.00137608	1
CLSTN2	-1.33921	0.073	0.174	7.68245098919357E-08	0.00137846	1
MFGE8	-0.389577	0.645	0.783	8.6661440652615E-08	0.00155497	1
PGM2L1	-0.934262	0.092	0.202	9.14141900924216E-08	0.00164024	1
CRIP2	0.480618	0.654	0.607	9.4745539131374E-08	0.00170002	1
PPP1R14C	0.596739	0.578	0.508	9.67714886683128E-08	0.00173637	1
UPK3B	1.06606	0.198	0.113	9.88593864410008E-08	0.00177383	1
ESYT2	-0.316646	0.796	0.901	1.18095376410429E-07	0.00211899	1
RAMP1	-0.601234	0.359	0.508	1.2546966812815E-07	0.0022513	1
CNN3	-0.360759	0.862	0.909	1.26856216929444E-07	0.00227618	1
HSD17B6	0.682029	0.499	0.423	1.31714069084724E-07	0.00236335	1
ARHGEF38	0.680847	0.443	0.357	1.42640551020344E-07	0.0025594	1
CLDN7	0.620504	0.512	0.428	1.43041376866626E-07	0.00256659	1
TBC1D1	-0.470437	0.331	0.493	1.43997310224532E-07	0.00258374	1
UNC13B	0.531599	0.553	0.492	1.50077628671464E-07	0.00269284	1
ITGA11	-0.931552	0.125	0.238	1.50448709677084E-07	0.0026995	1
UBR4	-0.348875	0.492	0.664	1.53282881912845E-07	0.00275035	1
STXBP3	-0.484131	0.351	0.503	1.58532984169398E-07	0.00284456	1
TGFB1I1	-0.431589	0.415	0.578	1.60544963743449E-07	0.00288066	1
HIST1H4E	-0.427954	0.578	0.71	1.62925735219818E-07	0.00292338	1
TCIM	0.468498	0.609	0.547	1.73861936064136E-07	0.0031196	1
CSTB	-0.30221	0.944	0.968	1.76463488641655E-07	0.00316628	1
CADM1	0.695607	0.419	0.326	1.77874220981885E-07	0.0031916	1
PTGFRN	-0.760271	0.176	0.303	1.91419154515861E-07	0.00343463	1
MEIS3	-0.853924	0.123	0.238	1.91428430560498E-07	0.0034348	1
ITGB6	0.444071	0.634	0.591	1.94622243038547E-07	0.00349211	1
THSD4	-0.656021	0.305	0.44	1.97520463477283E-07	0.00354411	1
HSPA5	0.274125	0.901	0.869	2.12380760979499E-07	0.00381075	1
DACT3	-0.745462	0.191	0.32	2.13835044852791E-07	0.00383684	1
C8orf88	-1.45547	0.045	0.13	2.14064717752295E-07	0.00384096	1
CCL14	-0.723407	0.245	0.383	2.17257783686897E-07	0.00389826	1
AK1	0.405563	0.77	0.747	2.34394797606574E-07	0.00420575	1
CTPS1	-0.937698	0.12	0.232	2.39388266071737E-07	0.00429534	1
CPE	-0.679903	0.297	0.434	2.45339246420489E-07	0.00440212	1
NEDD4L	0.647342	0.518	0.451	2.49672068327129E-07	0.00447987	1
HTRA1	-0.446777	0.422	0.575	2.59814772872703E-07	0.00466186	1
TWISTNB	-0.672415	0.256	0.39	2.61277232452089E-07	0.0046881	1
MAF	-0.324027	0.551	0.701	2.82330631855349E-07	0.00506586	1
SPINT2	0.387307	0.738	0.685	2.8381418831121E-07	0.00509248	1
RBPMS	-0.326975	0.776	0.868	2.86254315823697E-07	0.00513626	1
CACNA1H	-0.898861	0.125	0.236	2.92662623979473E-07	0.00525125	1
NIBAN1	-0.419977	0.404	0.572	2.94007370796638E-07	0.00527537	1
CXCL17	0.644691	0.566	0.502	2.95314771547474E-07	0.00529883	1
HOXD10	-0.734092	0.194	0.321	3.05941177480249E-07	0.0054895	1
SLC2A12	-0.859397	0.174	0.295	3.32342048830149E-07	0.00596321	1
QPRT	-0.73014	0.131	0.247	3.45402751727307E-07	0.00619756	1
CRTAC1	0.638898	0.4	0.313	3.54534547459874E-07	0.00636141	1
KITLG	0.622061	0.445	0.359	3.79010542522926E-07	0.00680059	1
PTAFR	-0.669844	0.176	0.304	3.89560814770509E-07	0.00698989	1
GPRC5B	-0.565116	0.206	0.341	4.04313101758033E-07	0.00725459	1
PPP1R3B	-0.688461	0.211	0.338	4.20687271147057E-07	0.00754839	1
MAP3K20	-0.471312	0.617	0.731	4.49316294142048E-07	0.00806208	1
AKIRIN2	-0.438098	0.318	0.475	4.61848102130227E-07	0.00828694	1
SDC1	0.669242	0.445	0.361	4.70988272132068E-07	0.00845094	1
DPYSL2	0.340603	0.796	0.772	5.10799488581209E-07	0.00916528	1
NFATC4	-0.490694	0.243	0.384	5.57585297806488E-07	0.0100048	1
NKD2	0.472667	0.548	0.463	5.58350572501193E-07	0.0100185	1
HOXA11	-1.03898	0.056	0.143	5.70912725748627E-07	0.0102439	1
NEDD9	0.585165	0.538	0.475	5.9064560678703E-07	0.010598	1
COL1A2	-0.291807	0.981	0.993	6.2102296147777E-07	0.011143	1
IDO1	0.477248	0.594	0.531	6.33140399804261E-07	0.0113604	1
WSCD2	-0.86741	0.118	0.223	6.88408282636999E-07	0.0123521	1
JPH2	-0.761906	0.189	0.313	6.95888172149161E-07	0.0124863	1
SUSD2	0.549083	0.563	0.496	7.43608874540821E-07	0.0133426	1
COL4A5	-0.427029	0.295	0.438	8.25936657018095E-07	0.0148198	1
GPC3	0.612741	0.482	0.406	8.58966283602865E-07	0.0154124	1
PATJ	0.480089	0.656	0.638	9.73368202647796E-07	0.0174651	1
PPM1K	-0.530796	0.258	0.395	9.87983448747075E-07	0.0177274	1
LY86	-0.608974	0.168	0.288	1.0151059479509E-06	0.018214	1
RBMS2	0.410719	0.673	0.622	1.10321448478628E-06	0.019795	1
SNCAIP	-0.95662	0.097	0.195	1.12774176402536E-06	0.0202351	1
RASSF8	-0.847764	0.084	0.179	1.13421058606953E-06	0.0203511	1
ZMPSTE24	-0.366386	0.57	0.702	1.14892992320139E-06	0.0206152	1
DDR1	0.527101	0.531	0.463	1.19081740577531E-06	0.0213668	1
VDAC3	-0.316834	0.622	0.741	1.19375141050686E-06	0.0214195	1
TBC1D24	0.64227	0.473	0.407	1.22572097502966E-06	0.0219931	1
FBLIM1	-0.460319	0.417	0.557	1.30323406533231E-06	0.0233839	1
ABR	-0.282281	0.637	0.78	1.33768945098191E-06	0.0240022	1
P3H3	-0.658845	0.187	0.307	1.34981455641529E-06	0.0242197	1
ALS2CL	0.624223	0.424	0.347	1.361341544659E-06	0.0244266	1
SYNE1	0.457352	0.615	0.57	1.37203235922301E-06	0.0246184	1
SNTB2	-0.611903	0.226	0.352	1.41485392078305E-06	0.0253867	1
ITPR3	0.527213	0.527	0.456	1.48779691395646E-06	0.0266955	1
TFRC	-0.407231	0.398	0.531	1.56335812723854E-06	0.0280513	1
TTC39B	-0.458476	0.381	0.516	1.59148219220002E-06	0.028556	1
ACVRL1	0.444506	0.641	0.613	1.59574922095933E-06	0.0286325	1
TTC7B	-0.47237	0.428	0.569	1.60670757699678E-06	0.0288292	1
UHRF1BP1	-0.625944	0.196	0.321	1.66537238028912E-06	0.0298818	1
GGTLC1	0.985731	0.2	0.124	1.70322094778691E-06	0.0305609	1
SRF	-0.401632	0.415	0.57	1.71418828940782E-06	0.0307577	1
ABCC9	-0.763025	0.163	0.276	1.72597180218495E-06	0.0309691	1
BOC	-0.661686	0.185	0.306	1.75506274120209E-06	0.0314911	1
PGGHG	0.408466	0.695	0.664	1.82173574052343E-06	0.0326874	1
ARID5A	-0.430052	0.439	0.575	1.84214485810382E-06	0.0330536	1
MSANTD3	-0.465103	0.316	0.458	1.85056023403295E-06	0.0332046	1
MYRF	0.888257	0.286	0.206	1.86780593423111E-06	0.033514	1
NANS	-0.435603	0.273	0.409	1.89307417955573E-06	0.0339674	1
OSBPL8	-0.392683	0.488	0.621	1.89933573915702E-06	0.0340798	1
CLIC3	0.622429	0.419	0.342	1.94735088872114E-06	0.0349413	1
CSF3R	0.454488	0.578	0.546	1.95136516733959E-06	0.0350133	1
CACNA1C	-0.549001	0.241	0.369	1.97623311601073E-06	0.0354596	1
CCND2	-0.37875	0.492	0.63	2.06904575811262E-06	0.0371249	1
GAS1	-0.794613	0.161	0.272	2.08362461875517E-06	0.0373865	1
PCDH7	-0.643505	0.232	0.355	2.12490448819589E-06	0.0381272	1
BTNL9	1.07114	0.206	0.13	2.23843549025434E-06	0.0401642	1
GNLY	0.36404	0.733	0.677	2.33163021263523E-06	0.0418364	1
PRX	0.830321	0.271	0.188	2.38918935513583E-06	0.0428692	1
COL5A2	-0.49097	0.228	0.358	2.39647766705619E-06	0.043	1
LIX1L	-0.41109	0.342	0.483	2.61011536448539E-06	0.0468333	1
SYNJ2	-0.688839	0.108	0.206	2.65979105652785E-06	0.0477246	1
COX4I2	0.686417	0.428	0.354	2.70194508703267E-06	0.048481	1
EMILIN1	-0.314167	0.645	0.75	2.8007052152756E-06	0.0502531	1
TCEAL1	-0.471939	0.273	0.414	2.90317785515663E-06	0.0520917	1
ARAP3	0.661538	0.422	0.341	2.91476264726211E-06	0.0522996	1
ADGRA2	-0.523259	0.28	0.409	2.96791689148401E-06	0.0532533	1
NIBAN2	0.379043	0.725	0.715	2.97089346187015E-06	0.0533067	1
FXYD1	-0.394144	0.449	0.589	2.99035297407564E-06	0.0536559	1
BHLHE41	-0.579789	0.194	0.311	3.11073376922945E-06	0.0558159	1
KCNAB1	-1.14935	0.06	0.141	3.15029187269461E-06	0.0565257	1
CCDC85A	0.903437	0.194	0.118	3.16047970860978E-06	0.0567085	1
ANPEP	-0.432518	0.327	0.466	3.41505593427641E-06	0.0612763	1
ANP32B	-0.268294	0.548	0.706	3.42884652418408E-06	0.0615238	1
PALM3	0.806599	0.299	0.219	3.45364310796916E-06	0.0619687	1
SPTB	-0.807528	0.099	0.195	3.47917471044148E-06	0.0624268	1
JAZF1	-0.405672	0.355	0.492	3.49531645450766E-06	0.0627165	1
GLIPR2	-0.324199	0.639	0.764	3.51286444000659E-06	0.0630313	1
FZD7	-0.725498	0.114	0.215	3.63415702725653E-06	0.0652077	1
MBOAT1	-0.485611	0.292	0.43	3.71113945039936E-06	0.066589	1
PTGIS	-0.556946	0.305	0.432	4.06189584563778E-06	0.0728826	1
NCAM1	-1.08259	0.058	0.137	4.16024664477036E-06	0.0746473	1
GGT5	-0.924196	0.071	0.156	4.16861369342403E-06	0.0747974	1
HECA	-0.258587	0.505	0.66	4.1788552449127E-06	0.0749812	1
MTSS2	-0.363523	0.514	0.66	4.18376491708782E-06	0.0750693	1
FBH1	-0.355865	0.413	0.56	4.18781681104282E-06	0.075142	1
EPB41L5	0.70322	0.327	0.241	4.23730441835249E-06	0.07603	1
NRIP1	-0.393759	0.325	0.462	4.28298631926869E-06	0.0768496	1
CD93	0.471356	0.604	0.561	4.28329595560574E-06	0.0768552	1
XRN2	-0.412898	0.422	0.564	4.45937714292982E-06	0.0800146	1
KCNK5	0.897657	0.226	0.149	4.58710040198964E-06	0.0823063	1
NAT14	-0.791843	0.125	0.224	4.64915078599837E-06	0.0834197	1
SNCA	-0.632985	0.157	0.268	4.74280923701448E-06	0.0851002	1
BCAS4	-0.593409	0.196	0.313	4.81527166018447E-06	0.0864004	1
HAS3	0.717688	0.323	0.238	4.8212046544804E-06	0.0865069	1
TIMP1	-0.295038	0.72	0.811	4.88550544930123E-06	0.0876606	1
SCGB3A2	0.80219	0.63	0.591	4.93248689896962E-06	0.0885036	1
ARRDC3	0.328503	0.748	0.751	5.03722244753272E-06	0.0903829	1
ABCB5	-0.727947	0.138	0.241	5.1129286482918E-06	0.0917413	1
FLNC	-0.838196	0.086	0.177	5.21579353407337E-06	0.093587	1
SULF1	-0.841457	0.194	0.304	5.33920707035899E-06	0.0958014	1
CCDC80	-0.516833	0.353	0.476	5.3767830053014E-06	0.0964756	1
PRKCZ	0.599246	0.402	0.32	5.78767316288226E-06	0.103848	1
LRRN4CL	-0.668369	0.086	0.176	5.80216270328839E-06	0.104108	1
APOC1	-0.425759	0.875	0.888	5.83867348237712E-06	0.104763	1
ATP8B2	-0.489271	0.385	0.504	5.85616217338043E-06	0.105077	1
ZNF521	-0.685297	0.144	0.248	5.90195474875436E-06	0.105899	1
SSR3	-0.317267	0.609	0.729	6.02497798486656E-06	0.108106	1
MYO5A	-0.412792	0.359	0.498	6.14287404400117E-06	0.110222	1
TRERF1	-0.421562	0.226	0.352	6.60556251570799E-06	0.118524	1
NOA1	-0.614472	0.112	0.211	6.62426365307448E-06	0.118859	1
PPP1CB	-0.272381	0.634	0.744	6.79750813458943E-06	0.121968	1
SCRN1	-0.595432	0.133	0.237	6.84898200790838E-06	0.122891	1
ABCG1	-0.463438	0.243	0.372	6.85075012191703E-06	0.122923	1
AC119396.1	-0.860949	0.08	0.165	7.14013010220935E-06	0.128115	1
RNF144A	-0.571447	0.172	0.281	7.17405883385606E-06	0.128724	1
CPVL	-0.345424	0.363	0.508	7.24765013325822E-06	0.130045	1
MMRN1	-0.983594	0.062	0.141	7.89094615774478E-06	0.141587	1
ATP9A	-0.507718	0.219	0.341	8.08227931787815E-06	0.14502	1
TSPAN12	0.785373	0.277	0.199	8.08919121433667E-06	0.145144	1
ATF3	-0.474821	0.34	0.468	8.38498243386062E-06	0.150452	1
HOXD4	-0.897032	0.082	0.165	8.59869450010573E-06	0.154286	1
AAAS	-0.428766	0.252	0.378	8.66740042906466E-06	0.155519	1
MAL2	0.508854	0.527	0.471	9.30483369632338E-06	0.166957	1
CTBS	-0.502432	0.213	0.325	9.66383263323696E-06	0.173398	1
KIAA1755	-1.29346	0.043	0.112	9.70571110742722E-06	0.17415	1
CCL19	-0.710413	0.254	0.372	9.982755743642E-06	0.179121	1
CD55	0.388123	0.677	0.648	1.00087195186754E-05	0.179586	1
CTXN1	-1.35948	0.037	0.102	1.01688639944764E-05	0.18246	1
AMPD2	-0.594419	0.135	0.236	1.02757450018917E-05	0.184378	1
ATP8B1	-0.43664	0.292	0.425	1.03323329498308E-05	0.185393	1
PPP1R1A	-0.95639	0.049	0.123	1.03407792575648E-05	0.185545	1
TTYH3	-0.410775	0.303	0.434	1.05591465592644E-05	0.189463	1
PLA2G7	-0.460251	0.299	0.425	1.08837389349766E-05	0.195287	1
TP53INP2	-0.563219	0.189	0.302	1.09826841221744E-05	0.197062	1
GALNT18	0.70748	0.265	0.186	1.13682863076991E-05	0.203981	1
SNTA1	-0.643916	0.138	0.236	1.13813197616826E-05	0.204215	1
CLIP3	-0.606321	0.151	0.254	1.16847708665635E-05	0.20966	1
MFF	-0.312672	0.424	0.579	1.22963604618457E-05	0.220634	1
COL15A1	-0.549023	0.168	0.273	1.23407216383361E-05	0.22143	1
GLB1L	-1.02993	0.062	0.138	1.25300450967298E-05	0.224827	1
TVP23A	-0.737558	0.088	0.173	1.26445218071817E-05	0.226881	1
GNS	-0.296879	0.553	0.69	1.26978521187346E-05	0.227838	1
FGFR1	-0.352935	0.523	0.647	1.28311075387682E-05	0.230229	1
CFTR	0.733185	0.312	0.238	1.29193410636107E-05	0.231812	1
ACP5	-0.317389	0.839	0.868	1.30254359537402E-05	0.233715	1
ITPK1	-0.390362	0.396	0.528	1.3077736529606E-05	0.234654	1
GDNF	-0.915614	0.071	0.15	1.32079228268454E-05	0.23699	1
UNC5D	-1.3262	0.037	0.102	1.33545693133934E-05	0.239621	1
RSPO1	-0.826992	0.056	0.13	1.34226855545011E-05	0.240843	1
PLA2R1	-0.68912	0.105	0.194	1.41453558415731E-05	0.25381	1
SHC1	-0.421726	0.37	0.506	1.45110874542948E-05	0.260372	1
TCEAL7	-0.962761	0.054	0.126	1.455590014283E-05	0.261177	1
LPP	-0.357392	0.462	0.594	1.45943627112379E-05	0.261867	1
VEGFD	-0.553591	0.542	0.63	1.4957891382489E-05	0.268389	1
VEPH1	0.618104	0.372	0.299	1.55160777104646E-05	0.278405	1
OSBPL1A	-0.478946	0.234	0.355	1.59771521006222E-05	0.286678	1
MDK	-0.376793	0.443	0.58	1.62336848090643E-05	0.291281	1
PIANP	-1.01068	0.073	0.15	1.62769305550592E-05	0.292057	1
AFDN	0.286445	0.744	0.727	1.63125943984624E-05	0.292697	1
ARSB	-0.429341	0.275	0.394	1.67945743127329E-05	0.301345	1
KCNJ15	0.498258	0.456	0.394	1.68986956020271E-05	0.303213	1
PBX3	-0.339068	0.372	0.508	1.76935913976005E-05	0.317476	1
SYCE1	-1.02845	0.067	0.141	1.78349336088096E-05	0.320012	1
GRAMD2A	0.992132	0.196	0.127	1.79613778891851E-05	0.322281	1
PLTP	-0.389935	0.355	0.484	1.80539186718944E-05	0.323941	1
CRACR2B	0.630829	0.426	0.367	1.80580450397641E-05	0.324016	1
AQP3	0.479578	0.548	0.494	1.82286645039535E-05	0.327077	1
CHRD	-0.675415	0.077	0.158	1.83500974749741E-05	0.329256	1
NRG1	-0.663417	0.125	0.217	1.87497302705212E-05	0.336426	1
MOSPD1	-0.46765	0.189	0.306	1.94134587887844E-05	0.348336	1
BCL2	-0.45111	0.318	0.447	1.94358629574439E-05	0.348738	1
IGSF9B	-0.81067	0.071	0.15	1.97105133331517E-05	0.353666	1
TM4SF19	-0.545041	0.224	0.328	1.97285416245141E-05	0.353989	1
BAX	-0.297314	0.419	0.553	1.98360486844403E-05	0.355918	1
C16orf89	0.549024	0.557	0.526	1.99957638404305E-05	0.358784	1
HOXD9	-0.70076	0.118	0.209	2.00771259687653E-05	0.360244	1
CDC42EP1	0.353867	0.68	0.648	2.02127989216143E-05	0.362678	1
IL17RD	-0.936867	0.075	0.152	2.04715870459125E-05	0.367322	1
FAM184A	0.547982	0.437	0.368	2.05583128453902E-05	0.368878	1
TCF7	-0.651957	0.172	0.276	2.05951703636366E-05	0.369539	1
AATK	0.825343	0.232	0.16	2.08066184874208E-05	0.373333	1
TPRG1	-0.562922	0.181	0.286	2.13069741874979E-05	0.382311	1
IGLC1	-0.812102	0.28	0.393	2.16958686747847E-05	0.389289	1
SLC2A4	-0.741258	0.144	0.236	2.18173774598671E-05	0.391469	1
PNPLA2	0.336473	0.787	0.769	2.21793781187544E-05	0.397965	1
ACOXL	0.52317	0.538	0.497	2.25691567438506E-05	0.404958	1
PXK	-0.394991	0.308	0.439	2.27297046544319E-05	0.407839	1
BHLHE40	-0.277464	0.417	0.56	2.34131214269203E-05	0.420102	1
ADAMTS14	-1.12894	0.06	0.131	2.45745302909359E-05	0.440941	1
CASZ1	0.647193	0.363	0.287	2.46038511153879E-05	0.441467	1
NECAB3	0.529901	0.445	0.375	2.46535305781083E-05	0.442358	1
TRPC1	-0.79463	0.118	0.206	2.48922375934571E-05	0.446641	1
ANGPTL2	-0.405576	0.29	0.416	2.51393158888358E-05	0.451075	1
FHL2	-0.73009	0.157	0.253	2.54817788599015E-05	0.45722	1
RPF2	-0.65125	0.14	0.234	2.57019802359942E-05	0.461171	1
ADGRL2	0.502929	0.497	0.433	2.65842601410935E-05	0.477001	1
FRG1	-0.31855	0.385	0.52	2.67618339803091E-05	0.480188	1
HS6ST3	-0.898571	0.039	0.101	2.74853282854548E-05	0.493169	1
PPP1CC	-0.267448	0.523	0.666	2.75183153103874E-05	0.493761	1
LRFN5	-1.08358	0.039	0.102	2.79333571969468E-05	0.501208	1
TTC39A	0.767899	0.239	0.167	2.80929232769646E-05	0.504071	1
DENND3	0.652805	0.445	0.391	2.84826484784608E-05	0.511064	1
ALDH1A3	-0.677891	0.084	0.163	2.85562880793513E-05	0.512385	1
MBIP	0.453705	0.531	0.474	2.87455568156644E-05	0.515782	1
FMOD	-0.42633	0.462	0.57	2.89717390107855E-05	0.51984	1
PRDM8	-0.70241	0.08	0.157	2.90726064085919E-05	0.52165	1
LIN7A	-0.660606	0.127	0.217	2.92197318531292E-05	0.52429	1
[truncated: 12,231 more rows]
