# Supplementary material for: Targeting fibroblast–endothelial cell interactions in LAM pathogenesis using 3D spheroid models and spatial transcriptomics
Source: JCI Insight. 2025 Feb 4;10(6):e187899. doi: 10.1172/jci.insight.187899 (PMC11949067; doi:10.1172/jci.insight.187899)
Supplement: Supplemental data set 3 [file jciinsight-10-187899-s149.xlsx]

## Sheet: all_DEGs_across_clusters
p_val	avg_log2FC	pct.1	pct.2	p_val_adj	cluster	gene
0	0.664878	1	0.999	0	0	ACTA2
8.42979314659675E-290	0.561152	1	1	1.68595862931935E-286	0	MYL9
2.78135962965728E-252	0.611361	1	0.991	5.56271925931455E-249	0	MYLK
2.34728437953202E-241	0.656345	1	0.992	4.69456875906404E-238	0	TAGLN
1.22651914240696E-209	0.608074	1	0.996	2.45303828481391E-206	0	TPM2
6.08410388361261E-209	0.641239	0.996	0.956	1.21682077672252E-205	0	OGN
2.17672332954771E-208	0.803328	0.999	0.988	4.35344665909542E-205	0	COL3A1
8.18344889473865E-196	0.576838	0.999	0.991	1.63668977894773E-192	0	TPM1
5.67778565820843E-194	0.714463	0.998	0.996	1.13555713164169E-190	0	COL1A2
1.86576314798312E-189	3.37536	0.256	0.025	3.73152629596623E-186	0	ACTC1
3.98685450457237E-180	-0.820003	1	1	7.97370900914473E-177	0	LYZ
1.97129133365512E-178	-0.723924	1	1	3.94258266731024E-175	0	CTSD
6.85661682537672E-172	0.618369	0.996	0.981	1.37132336507534E-168	0	COL6A2
6.205687572931E-167	0.88338	0.993	0.96	1.2411375145862E-163	0	COL1A1
1.73981055518837E-161	0.370516	1	1	3.47962111037673E-158	0	FLNA
1.99156490292627E-158	0.617714	0.993	0.974	3.98312980585254E-155	0	AEBP1
1.03650049160215E-155	-0.535023	1	1	2.0730009832043E-152	0	FTL
1.55513922962873E-143	-0.431556	1	1	3.11027845925747E-140	0	HLA-DRA
5.01444366968086E-140	0.656551	0.987	0.913	1.00288873393617E-136	0	CALD1
1.09183075122243E-136	0.645446	0.984	0.957	2.18366150244487E-133	0	COL6A3
1.45250384514175E-133	0.576425	0.993	0.965	2.9050076902835E-130	0	NBL1
6.55780568455874E-132	0.649899	0.982	0.916	1.31156113691175E-128	0	SPARCL1
4.43996178861554E-127	-0.674923	0.987	0.993	8.87992357723108E-124	0	TYROBP
3.09350824692311E-119	-1.0515	0.98	0.984	6.18701649384623E-116	0	CHIT1
6.85961961973032E-117	0.860529	0.91	0.789	1.37192392394606E-113	0	SFRP4
9.28485793308396E-116	-0.587606	0.986	0.995	1.85697158661679E-112	0	CTSZ
1.33425257104793E-114	0.681789	0.976	0.937	2.66850514209587E-111	0	FBLN1
2.50681605826848E-114	0.693197	0.934	0.847	5.01363211653695E-111	0	GREM1
4.45529532346189E-111	-0.63187	0.996	0.996	8.91059064692377E-108	0	APOE
7.14440435056599E-111	0.637106	0.917	0.781	1.4288808701132E-107	0	MRVI1
2.42301289422043E-109	0.632998	0.93	0.819	4.84602578844086E-106	0	CNN1
2.42492644698167E-108	0.590869	0.981	0.936	4.84985289396335E-105	0	MMP2
1.6652051529029E-107	0.548832	0.99	0.968	3.3304103058058E-104	0	PTGDS
3.31216644693595E-106	0.618735	0.906	0.768	6.62433289387189E-103	0	TMOD1
2.27302887806395E-105	-0.806426	0.936	0.972	4.5460577561279E-102	0	CAPG
2.49933694470691E-105	0.55068	0.983	0.966	4.99867388941381E-102	0	LUM
9.35473892386916E-104	-0.903108	0.867	0.953	1.87094778477383E-100	0	CCL18
1.49357847864214E-103	-0.768804	0.945	0.967	2.98715695728429E-100	0	IFI30
2.06250779961774E-102	0.51714	0.979	0.928	4.12501559923548E-99	0	SOD3
3.51106464280889E-100	-0.514549	0.996	0.997	7.02212928561777E-97	0	CTSB
2.16222623580497E-99	0.375528	0.999	0.997	4.32445247160994E-96	0	HSPB1
5.17773816255404E-99	0.587168	0.962	0.914	1.03554763251081E-95	0	TCF21
2.40624488570428E-97	-0.609292	0.976	0.991	4.81248977140855E-94	0	CSTB
8.73314082271244E-97	0.677047	0.949	0.838	1.74662816454249E-93	0	DES
8.92382217623447E-96	-0.70813	0.931	0.969	1.78476443524689E-92	0	PGD
5.52484879099733E-92	-0.515509	0.974	0.986	1.10496975819947E-88	0	HLA-DQA1
5.8779956654073E-92	0.606086	0.946	0.842	1.17559913308146E-88	0	SYNPO2
3.71833055051984E-91	-0.819138	0.916	0.951	7.43666110103969E-88	0	ITGAX
8.45153927975699E-90	0.520704	0.971	0.925	1.6903078559514E-86	0	PKIG
1.05661132077736E-89	-0.88026	0.83	0.919	2.11322264155472E-86	0	LIPA
3.44146921813323E-89	0.637632	0.933	0.877	6.88293843626647E-86	0	SPON2
2.63158871349981E-88	-0.818281	0.865	0.939	5.26317742699961E-85	0	ACP5
9.92039284880678E-87	-0.749594	0.916	0.954	1.98407856976136E-83	0	S100A9
1.40512797446714E-85	0.541708	0.969	0.918	2.81025594893428E-82	0	SELENOM
2.33143223102098E-85	0.66318	0.128	0.017	4.66286446204196E-82	0	KIAA1210
7.04153679976119E-85	0.544259	0.964	0.899	1.40830735995224E-81	0	PDLIM7
1.22923652278351E-84	1.38066	0.327	0.078	2.45847304556701E-81	0	TMEM132B
1.37760747198829E-84	0.525136	0.965	0.927	2.75521494397658E-81	0	COL6A1
1.20106638468682E-83	0.990325	0.196	0.032	2.40213276937364E-80	0	ZNF98
1.72645677363849E-83	-0.683504	0.918	0.951	3.45291354727697E-80	0	CTSS
4.47176124915737E-83	0.424022	0.978	0.942	8.94352249831475E-80	0	CTSK
6.14489596626735E-83	-0.540206	0.974	0.986	1.22897919325347E-79	0	S100A11
5.95016208578387E-82	0.542686	0.91	0.819	1.19003241715677E-78	0	PALLD
3.1089404231042E-81	0.582116	0.857	0.696	6.21788084620839E-78	0	IGFN1
8.95291747197846E-81	-0.726529	0.93	0.952	1.79058349439569E-77	0	CD68
5.98617646028563E-80	-0.850725	0.83	0.92	1.19723529205713E-76	0	GM2A
1.54147263122112E-79	0.56739	0.171	0.089	3.08294526244225E-76	0	GRIN2B
2.09083675923506E-79	0.818661	0.835	0.662	4.18167351847011E-76	0	COL14A1
1.09284376377026E-78	-0.677892	0.912	0.954	2.18568752754053E-75	0	CYBB
5.02893851954315E-78	-0.894439	0.765	0.892	1.00578770390863E-74	0	FGR
2.42775016071795E-77	-0.612316	0.928	0.969	4.8555003214359E-74	0	ITGB2
4.6949871838456E-76	-0.489962	0.993	0.991	9.3899743676912E-73	0	C1QB
7.67087987477663E-76	-0.583808	0.892	0.956	1.53417597495533E-72	0	LGALS3
1.04968732229155E-73	-0.690723	0.925	0.949	2.0993746445831E-70	0	FBP1
1.92429352252785E-73	0.546929	0.936	0.852	3.84858704505569E-70	0	KANK2
2.80741610951595E-73	-0.776621	0.838	0.916	5.61483221903189E-70	0	APOC1
3.18829858282602E-73	0.451778	0.958	0.91	6.37659716565203E-70	0	RARRES2
1.70688419311401E-72	2.33631	0.202	0.013	3.41376838622802E-69	0	NPBWR2
2.17277552781449E-72	0.404037	0.971	0.945	4.34555105562898E-69	0	CNN3
2.24634156096782E-72	0.432293	0.01	0.205	4.49268312193563E-69	0	C1QL3
3.12405417937911E-71	1.49323	0.246	0.091	6.24810835875823E-68	0	KRTAP19-8
1.74490217106286E-70	-0.843381	0.078	0.281	3.48980434212572E-67	0	CCDC197
4.42898885283654E-69	-0.885789	0.816	0.886	8.85797770567308E-66	0	MARCO
1.25506669078393E-68	0.719692	0.811	0.642	2.51013338156786E-65	0	MATN2
4.13072246351705E-68	0.674826	0.875	0.704	8.26144492703411E-65	0	LMOD1
6.02556470086383E-68	-0.638301	0.918	0.963	1.20511294017277E-64	0	GRN
1.17556462635927E-67	-0.516244	0.961	0.981	2.35112925271855E-64	0	TXN
1.83178773255596E-67	0.518894	0.914	0.828	3.66357546511192E-64	0	LHFPL6
9.26420807281127E-66	-0.385694	0.987	0.993	1.85284161456225E-62	0	S100A10
1.84453342285883E-65	0.45793	0.19	0.029	3.68906684571767E-62	0	VIL1
2.22017177745657E-65	0.41824	0.974	0.931	4.44034355491313E-62	0	PPP1R12B
3.10149726440304E-65	0.741475	0.798	0.609	6.20299452880609E-62	0	PRUNE2
5.71551352771458E-65	0.511674	0.939	0.87	1.14310270554292E-61	0	TCEAL4
2.24842781925222E-64	0.688752	0.841	0.719	4.49685563850444E-61	0	COL16A1
5.1919557206473E-63	-0.408191	0.988	0.993	1.03839114412946E-59	0	LAPTM5
1.98082165137192E-61	0.772147	0.782	0.593	3.96164330274383E-58	0	RAMP1
5.53424641067444E-61	0.573664	0.897	0.813	1.10684928213489E-57	0	CCN1
1.08669564768519E-60	0.3336	0.989	0.985	2.17339129537038E-57	0	APP
1.14258589030018E-60	-0.616981	0.871	0.93	2.28517178060037E-57	0	FCER1G
5.68268327739438E-60	0.433217	0.958	0.91	1.13653665547888E-56	0	RBPMS
1.65188446488163E-59	-0.562655	0.865	0.926	3.30376892976325E-56	0	CYBA
7.45253233331951E-59	-0.903391	0.003	0.121	1.4905064666639E-55	0	OR1G1
1.0715199195141E-58	0.582013	0.834	0.742	2.1430398390282E-55	0	CRYAB
1.3401754762383E-58	-0.917823	0.07	0.253	2.68035095247659E-55	0	GAL
1.58756610045308E-58	-0.616988	0.865	0.932	3.17513220090615E-55	0	SPI1
1.70336424913652E-58	0.521795	0.939	0.859	3.40672849827303E-55	0	MFGE8
2.10401889178887E-58	-0.570732	0.844	0.914	4.20803778357775E-55	0	HLA-DMB
2.69426075774414E-57	0.448572	0.903	0.853	5.38852151548827E-54	0	VCL
1.00668163412223E-56	0.620977	0.798	0.648	2.01336326824446E-53	0	ANO3
1.5654205662197E-55	1.84706	0.142	0.019	3.1308411324394E-52	0	PSG11
2.7430738593342E-55	0.775505	0.88	0.83	5.48614771866841E-52	0	C7
3.05493859911519E-55	0.544852	0.835	0.736	6.10987719823039E-52	0	ARMC9
4.12901257878598E-55	0.334189	0.98	0.963	8.25802515757195E-52	0	SELENOP
5.80356343493486E-55	0.899174	0.754	0.604	1.16071268698697E-51	0	HSPB6
1.43090440980914E-54	1.99458	0.354	0.109	2.86180881961827E-51	0	HAS1
3.40959688568514E-54	-0.512206	0.876	0.946	6.81919377137028E-51	0	TYMP
7.36840023995738E-53	-0.666132	0.721	0.851	1.47368004799148E-49	0	TNFAIP2
1.32405575427336E-52	-0.843161	0.696	0.817	2.64811150854672E-49	0	KYNU
5.3752299475616E-52	0.456917	0.889	0.789	1.07504598951232E-48	0	MAP3K20
7.63197597698143E-52	-0.663458	0.841	0.908	1.52639519539629E-48	0	CYP27A1
2.62424509308989E-51	0.688559	0.807	0.65	5.24849018617977E-48	0	FBLIM1
3.12651214847539E-51	-0.593827	0.887	0.935	6.25302429695078E-48	0	IFI6
4.82751090441212E-51	-0.490959	0.089	0.183	9.65502180882424E-48	0	SPINK1
3.84646752228042E-50	0.487658	0.902	0.825	7.69293504456085E-47	0	EMILIN1
1.06856977837301E-49	0.932843	0.729	0.56	2.13713955674602E-46	0	MMP11
3.52420480986128E-49	0.563219	0.818	0.693	7.04840961972255E-46	0	TBL1X
6.20057971912092E-49	-0.648603	0.83	0.906	1.24011594382418E-45	0	MS4A7
1.10852445958262E-48	-0.481691	0.987	0.992	2.21704891916523E-45	0	SLPI
1.34619403605767E-48	-1.16584	0.36	0.586	2.69238807211534E-45	0	PLA2G7
1.88198361160492E-48	0.472103	0.901	0.837	3.76396722320984E-45	0	C11orf96
2.37257924485034E-48	-0.846651	0.618	0.75	4.74515848970068E-45	0	TREM2
3.16113237126377E-48	0.440285	0.923	0.871	6.32226474252754E-45	0	MMP14
1.54993352797788E-47	0.436696	0.204	0.055	3.09986705595576E-44	0	L1CAM
3.07616332201142E-47	0.672713	0.739	0.61	6.15232664402283E-44	0	THBS2
8.53162238021238E-47	0.403996	0.89	0.816	1.70632447604248E-43	0	ANTXR2
3.40753161510886E-46	-0.800257	0.733	0.824	6.81506323021772E-43	0	SLC11A1
4.66726466168831E-46	0.677137	0.747	0.607	9.33452932337662E-43	0	MEIS2
8.54701590971963E-46	-0.53952	0.778	0.899	1.70940318194393E-42	0	SRGN
1.11860549217048E-45	0.671273	0.773	0.652	2.23721098434096E-42	0	HTRA1
2.33318429517988E-45	0.332263	0.951	0.931	4.66636859035976E-42	0	CLIC4
8.02260734592233E-45	-0.82085	0.563	0.732	1.60452146918447E-41	0	GCHFR
1.70657804193636E-44	0.361388	0.957	0.94	3.41315608387272E-41	0	ACTN1
5.05691617517701E-44	-0.536197	0.816	0.915	1.0113832350354E-40	0	CCDC88A
6.1223936069016E-44	-0.678518	0.816	0.887	1.22447872138032E-40	0	CIR1
8.23085996171487E-44	0.576373	0.776	0.67	1.64617199234297E-40	0	FBXO32
2.81324873427933E-43	0.293694	0.101	0.068	5.62649746855866E-40	0	TMEM89
5.45857196633605E-43	-0.734072	0.738	0.828	1.09171439326721E-39	0	VSIG4
6.78397286304107E-43	1.39486	0.247	0.083	1.35679457260822E-39	0	C2orf66
1.04747257392318E-42	0.447236	0.899	0.845	2.09494514784637E-39	0	GJA1
1.23255096121203E-42	0.494157	0.826	0.723	2.46510192242405E-39	0	FILIP1L
1.24142761651562E-42	0.590412	0.856	0.729	2.48285523303124E-39	0	THBS1
1.70457800219015E-42	-1.24054	0.554	0.672	3.40915600438031E-39	0	TM4SF19
2.1227735018176E-42	0.297767	0.174	0.04	4.24554700363519E-39	0	OR10AD1
2.44709577027851E-42	-0.660952	0.789	0.856	4.89419154055702E-39	0	PLAUR
2.99482152634501E-42	0.777131	0.678	0.554	5.98964305269001E-39	0	HAND2
4.87944619559996E-42	0.486177	0.87	0.764	9.75889239119991E-39	0	DMPK
7.48296524887462E-42	0.661752	0.726	0.607	1.49659304977492E-38	0	MRGPRF
8.43409541361705E-42	1.86524	0.232	0.072	1.68681908272341E-38	0	KLHDC8A
1.15088625692438E-41	0.649356	0.759	0.63	2.30177251384875E-38	0	FMOD
1.518081477531E-41	-1.6869	0.188	0.358	3.036162955062E-38	0	CACNG6
1.96991738106421E-41	-0.665653	0.022	0.111	3.93983476212843E-38	0	MEIOC
3.56649467575603E-41	1.89149	0.174	0.043	7.13298935151207E-38	0	IGF2BP1
5.29000642681667E-41	0.374916	0.926	0.881	1.05800128536333E-37	0	SLC40A1
5.5198049031062E-41	0.637816	0.726	0.611	1.10396098062124E-37	0	ITGA8
1.67327034160801E-40	0.452899	0.872	0.817	3.34654068321603E-37	0	PBX1
2.07935665101536E-40	1.09841	0.635	0.479	4.15871330203072E-37	0	CCL21
6.81500783672346E-40	-0.794334	0.647	0.751	1.36300156734469E-36	0	OLR1
1.60293211517476E-39	0.650039	0.733	0.565	3.20586423034952E-36	0	PLN
4.0706460006259E-39	-0.474987	0.875	0.904	8.14129200125181E-36	0	SGK1
7.26833912205151E-39	0.37801	0.928	0.872	1.4536678244103E-35	0	GBP2
8.49265737794998E-39	0.614661	0.716	0.611	1.69853147559E-35	0	TNFAIP8L3
1.16414025104119E-38	0.588934	0.784	0.661	2.32828050208237E-35	0	FXYD1
1.79572127567968E-38	1.43038	0.157	0.095	3.59144255135935E-35	0	KCNJ3
1.92422083256748E-38	0.512217	0.16	0.103	3.84844166513496E-35	0	C4orf50
2.03855295503639E-38	-1.06274	0.202	0.103	4.07710591007278E-35	0	PLEKHG4B
4.05435967729681E-38	-0.477468	0.841	0.898	8.10871935459362E-35	0	ADA2
9.76226699938938E-38	-0.505917	0.857	0.901	1.95245339987788E-34	0	LTA4H
1.01538721117843E-37	-0.768329	0.529	0.702	2.03077442235686E-34	0	KLHL6
1.107833181226E-37	-0.611627	0.733	0.836	2.21566636245199E-34	0	S100A8
2.61850509633005E-37	0.456461	0.824	0.713	5.2370101926601E-34	0	VEGFD
4.98359286862536E-37	-1.17449	0.557	0.634	9.96718573725072E-34	0	SPP1
5.2090990576023E-37	0.755716	0.659	0.477	1.04181981152046E-33	0	PTGIS
1.74782940725176E-36	0.60975	0.789	0.687	3.49565881450353E-33	0	PLPP1
1.99354109312326E-36	-0.429116	0.912	0.951	3.98708218624651E-33	0	CRIP1
2.75596021017726E-36	-1.13427	0.026	0.105	5.51192042035453E-33	0	OR52N5
3.86572463833977E-36	-0.430927	0.884	0.932	7.73144927667955E-33	0	SCPEP1
1.58129595828186E-35	-0.620385	0.65	0.763	3.16259191656373E-32	0	TFRC
1.9685371405805E-35	-0.629086	0.562	0.737	3.93707428116101E-32	0	PTPN6
2.58360872841167E-35	-0.969565	0.402	0.587	5.16721745682333E-32	0	SLC1A3
3.77220616769247E-35	0.654787	0.692	0.55	7.54441233538493E-32	0	BAG2
1.12575447542144E-34	-0.777991	0.547	0.69	2.25150895084287E-31	0	NPL
1.51382870092012E-34	-0.737395	0.517	0.692	3.02765740184024E-31	0	TFEC
1.70939969316191E-34	-0.662072	0.608	0.726	3.41879938632383E-31	0	IGSF6
1.72112202801991E-34	-0.383715	0.967	0.968	3.44224405603981E-31	0	AGER
3.86725551507423E-34	0.365224	0.118	0.199	7.73451103014847E-31	0	ABHD12B
4.52668637727727E-34	0.319136	0.949	0.929	9.05337275455453E-31	0	PPP1R12C
5.01026134075722E-34	-0.653654	0.115	0.061	1.00205226815144E-30	0	BHMG1
8.01844567176069E-34	-0.956714	0.477	0.629	1.60368913435214E-30	0	OSCAR
1.41915582200415E-33	0.687715	0.643	0.504	2.83831164400829E-30	0	SH3PXD2B
1.72871145714188E-33	0.900832	0.254	0.183	3.45742291428376E-30	0	PHYHIP
2.4186688499758E-33	0.786451	0.599	0.453	4.8373376999516E-30	0	HSPB7
4.59068202954731E-33	0.597964	0.724	0.625	9.18136405909463E-30	0	LAMB1
5.64348893039283E-33	-0.75964	0.095	0.29	1.12869778607857E-29	0	TMC1
5.92841492719478E-33	0.761834	0.303	0.103	1.18568298543896E-29	0	TDRD12
1.28428180698631E-32	-0.414054	0.114	0.233	2.56856361397262E-29	0	SYCE1L
2.36281800983806E-32	-1.32395	0.193	0.325	4.72563601967612E-29	0	CERKL
3.71502853116365E-32	-0.519665	0.695	0.833	7.43005706232731E-29	0	NABP1
4.26885871520888E-32	-2.67529	0.027	0.131	8.53771743041776E-29	0	WFDC6
5.92173895541124E-32	-0.7963	0.461	0.633	1.18434779108225E-28	0	C5AR1
6.76339152924682E-32	-0.659135	0.709	0.781	1.35267830584936E-28	0	NCF2
8.67394705524327E-32	-0.421031	0.849	0.899	1.73478941104865E-28	0	LSP1
1.32058508686277E-31	-0.465934	0.754	0.857	2.64117017372554E-28	0	CD53
1.49704929750253E-31	0.761272	0.71	0.632	2.99409859500507E-28	0	CCDC80
2.66255895285973E-31	0.598006	0.282	0.13	5.32511790571945E-28	0	SLC38A3
3.40707256623603E-31	-0.745373	0.6	0.718	6.81414513247206E-28	0	MRC1
4.2748938804746E-31	0.631161	0.705	0.631	8.54978776094921E-28	0	GEM
8.3143225773222E-31	-1.28645	0.137	0.188	1.66286451546444E-27	0	ENO4
1.05777697891108E-30	0.879238	0.27	0.06	2.11555395782217E-27	0	E2F6
1.17226339032392E-30	1.01186	0.151	0.047	2.34452678064783E-27	0	GDF6
1.18500459667333E-30	-0.400717	0.966	0.968	2.37000919334666E-27	0	GPNMB
2.27252566769866E-30	0.515087	0.754	0.64	4.54505133539733E-27	0	BMERB1
7.61604562347064E-30	0.451212	0.841	0.793	1.52320912469413E-26	0	ANTXR1
7.86401137094679E-30	1.08968	0.253	0.108	1.57280227418936E-26	0	LMX1B
1.19389307258533E-29	0.649659	0.722	0.643	2.38778614517066E-26	0	PDLIM3
1.194003732586E-29	0.792355	0.585	0.446	2.38800746517201E-26	0	ADAMTS19
2.37152784212988E-29	0.641913	0.334	0.173	4.74305568425975E-26	0	NKX3-2
2.46119514267611E-29	-0.769414	0.436	0.596	4.92239028535222E-26	0	ANPEP
3.881701449849E-29	0.657522	0.115	0.027	7.76340289969799E-26	0	DMP1
3.90499996300942E-29	0.705261	0.629	0.465	7.80999992601885E-26	0	ISOC1
4.47963593925513E-29	0.469024	0.654	0.578	8.95927187851026E-26	0	PTGER3
4.84388678671078E-29	-3.05996	0.037	0.156	9.68777357342157E-26	0	CCL7
6.76961662772786E-29	0.418588	0.804	0.738	1.35392332554557E-25	0	PHLDB2
6.81992932606485E-29	-0.926247	0.43	0.581	1.36398586521297E-25	0	HS3ST2
9.64537736677094E-29	-0.605922	0.598	0.725	1.92907547335419E-25	0	THEMIS2
1.02268114624422E-28	0.323137	0.904	0.853	2.04536229248844E-25	0	DSTN
1.11510806203808E-28	0.50212	0.745	0.657	2.23021612407616E-25	0	TGFB1I1
1.19077877323386E-28	-0.411827	0.872	0.917	2.38155754646772E-25	0	CD52
1.35006978292357E-28	0.615759	0.623	0.499	2.70013956584714E-25	0	SPEG
1.41207744785301E-28	-0.317791	0.952	0.961	2.82415489570603E-25	0	MUC1
1.43176428259596E-28	0.649962	0.129	0.011	2.86352856519191E-25	0	ZIC2
1.4823266810352E-28	-0.619974	0.579	0.717	2.9646533620704E-25	0	ABCC3
2.15421514127915E-28	0.421932	0.865	0.803	4.3084302825583E-25	0	COL4A1
2.50959618889299E-28	-0.931095	0.17	0.295	5.01919237778598E-25	0	HS3ST6
3.09221745085306E-28	-0.794032	0.52	0.633	6.18443490170612E-25	0	HK3
3.35389358553005E-28	-0.469239	0.718	0.827	6.70778717106009E-25	0	HLA-DOA
4.22291283864108E-28	-0.600431	0.624	0.736	8.44582567728216E-25	0	LAIR1
4.68950772336607E-28	-0.619696	0.642	0.741	9.37901544673214E-25	0	APOBR
4.73307791540356E-28	-1.37602	0.228	0.363	9.46615583080712E-25	0	EFCAB12
6.48166103418656E-28	0.663854	0.574	0.442	1.29633220683731E-24	0	ESR1
8.38657851588658E-28	-0.622097	0.584	0.717	1.67731570317732E-24	0	CD163
1.07839378977211E-27	-0.39643	0.004	0.117	2.15678757954422E-24	0	SLC34A1
1.68050348090332E-27	-0.687895	0.074	0.144	3.36100696180664E-24	0	TRPM6
2.28006183579405E-27	-0.515906	0.663	0.779	4.5601236715881E-24	0	PARVG
2.40958714153166E-27	-0.416219	0.827	0.887	4.81917428306332E-24	0	CD37
2.78968473929386E-27	-0.425127	0.793	0.861	5.57936947858771E-24	0	FCGR3A
3.79673940694061E-27	1.25131	0.107	0.049	7.59347881388122E-24	0	OR1E2
3.85855560474567E-27	-0.495357	0.742	0.826	7.71711120949135E-24	0	MYD88
1.06721840617103E-26	0.346651	0.867	0.826	2.13443681234205E-23	0	FXYD6
1.28460629410849E-26	0.768265	0.548	0.392	2.56921258821698E-23	0	CSDC2
1.60621789192908E-26	0.721359	0.636	0.536	3.21243578385816E-23	0	P2RY14
1.77068056454753E-26	0.421893	0.781	0.724	3.54136112909506E-23	0	MTSS2
1.8175360072852E-26	2.09261	0.367	0.166	3.63507201457039E-23	0	NPY1R
1.87991663368839E-26	-0.986048	0.311	0.501	3.75983326737677E-23	0	CLEC12A
2.28597589227337E-26	-0.798913	0.443	0.588	4.57195178454675E-23	0	SLAMF8
2.84117264603973E-26	-0.402678	0.844	0.9	5.68234529207946E-23	0	TGFBI
4.8659635037288E-26	1.4871	0.204	0.064	9.73192700745761E-23	0	INSYN2A
4.93514575399496E-26	0.679254	0.655	0.535	9.87029150798993E-23	0	TWISTNB
6.75778174859352E-26	0.436909	0.809	0.729	1.3515563497187E-22	0	CCN2
7.14414769619684E-26	-0.507065	0.698	0.788	1.42882953923937E-22	0	SLC15A3
8.72848456072026E-26	-0.648899	0.642	0.716	1.74569691214405E-22	0	ALOX5
1.0785038111057E-25	0.677226	0.63	0.501	2.1570076222114E-22	0	ASPN
1.39593178525886E-25	1.02361	0.136	0.026	2.79186357051772E-22	0	CELF4
2.19895151470926E-25	-0.931627	0.411	0.542	4.39790302941852E-22	0	APOC2
2.35397811168041E-25	-1.66791	0.256	0.412	4.70795622336082E-22	0	CHST9
2.73618510081037E-25	0.573943	0.675	0.557	5.47237020162074E-22	0	SYTL4
5.33351450411672E-25	-0.647432	0.483	0.652	1.06670290082334E-21	0	G6PD
7.74466354803874E-25	-0.55952	0.584	0.718	1.54893270960775E-21	0	PLK3
1.43943900679286E-24	1.17062	0.195	0.075	2.87887801358572E-21	0	DIO3
1.6405851819322E-24	0.39725	0.804	0.78	3.2811703638644E-21	0	NR4A1
1.72543264316862E-24	-0.857006	0.489	0.578	3.45086528633724E-21	0	BCL2A1
1.75354635754467E-24	-0.333481	0.883	0.935	3.50709271508934E-21	0	SDC4
1.91970077810611E-24	-0.310578	0.953	0.962	3.83940155621222E-21	0	C1QC
2.01462418207426E-24	0.864216	0.113	0.056	4.02924836414852E-21	0	RYR3
2.33657494901074E-24	1.26556	0.191	0.127	4.67314989802148E-21	0	IGHD
2.67023307575858E-24	-0.46562	0.659	0.765	5.34046615151716E-21	0	SLCO2B1
2.87851438326141E-24	-2.96801	0.053	0.137	5.75702876652282E-21	0	CRISP2
3.0465987605727E-24	-1.65461	0.041	0.142	6.09319752114539E-21	0	KCNJ16
3.60866813284108E-24	-0.409514	0.815	0.88	7.21733626568216E-21	0	GPCPD1
4.13142523987348E-24	-0.395911	0.837	0.895	8.26285047974695E-21	0	GPRC5A
7.1960146583042E-24	-0.631974	0.584	0.681	1.43920293166084E-20	0	SNX10
7.44804613542824E-24	0.435323	0.758	0.69	1.48960922708565E-20	0	SMTN
1.39341492571524E-23	0.777996	0.536	0.386	2.78682985143048E-20	0	ALDH1A2
1.79049725570431E-23	0.28065	0.938	0.921	3.58099451140862E-20	0	COX6C
1.801680877433E-23	0.613463	0.638	0.495	3.603361754866E-20	0	ALDH1B1
2.01220369613586E-23	0.842315	0.728	0.659	4.02440739227171E-20	0	IGFBP5
3.91894002571681E-23	-0.498831	0.598	0.73	7.83788005143362E-20	0	CPM
4.12714296709106E-23	1.83517	0.194	0.03	8.25428593418212E-20	0	TMEM179
4.14057987551179E-23	-0.449835	0.656	0.761	8.28115975102358E-20	0	C1orf116
4.51154233209949E-23	-0.501773	0.647	0.744	9.02308466419898E-20	0	SERPINA1
6.6260969649672E-23	-0.815897	0.181	0.297	1.32521939299344E-19	0	UGT1A4
8.88707403621184E-23	-2.19931	0.251	0.34	1.77741480724237E-19	0	TEKT4
1.14869739679671E-22	-0.846086	0.28	0.456	2.29739479359342E-19	0	TLR8
1.33364510089975E-22	-1.12273	0.355	0.472	2.66729020179951E-19	0	HES2
1.6030262689565E-22	0.605763	0.679	0.588	3.20605253791299E-19	0	ADAMTS1
1.78888448809173E-22	1.6205	0.117	0.016	3.57776897618345E-19	0	SIM1
2.60473895227517E-22	0.712377	0.605	0.504	5.20947790455034E-19	0	ANGPTL2
2.82131155287213E-22	0.745622	0.55	0.419	5.64262310574427E-19	0	PGR
3.09073110152182E-22	0.672263	0.723	0.622	6.18146220304364E-19	0	TNC
3.98759313738378E-22	0.456244	0.663	0.547	7.97518627476756E-19	0	TGFBR3
4.38562798000337E-22	0.577952	0.569	0.46	8.77125596000674E-19	0	ATRNL1
5.23979908429816E-22	-0.409392	0.685	0.808	1.04795981685963E-18	0	AQP4
5.64494935387128E-22	-0.709852	0.291	0.498	1.12898987077426E-18	0	SCNN1A
6.91349306596408E-22	0.456433	0.783	0.69	1.38269861319282E-18	0	MCAM
6.95397865009696E-22	-0.475987	0.589	0.707	1.39079573001939E-18	0	CLEC7A
1.00805909904064E-21	0.707442	0.525	0.388	2.01611819808129E-18	0	HOXD10
1.20838110139974E-21	-0.84051	0.362	0.499	2.41676220279948E-18	0	PTAFR
1.27425626078141E-21	-0.723519	0.688	0.738	2.54851252156283E-18	0	CHI3L1
1.28584925850784E-21	-0.976945	0.475	0.568	2.57169851701569E-18	0	MCEMP1
1.45815444122394E-21	-0.398801	0.82	0.871	2.91630888244789E-18	0	C1QA
1.45865301955892E-21	0.408485	0.772	0.684	2.91730603911783E-18	0	PAWR
1.57835436690023E-21	-0.873684	0.468	0.579	3.15670873380045E-18	0	HTRA4
2.70806880481054E-21	0.685426	0.68	0.592	5.41613760962109E-18	0	ACTG2
3.80204061019375E-21	0.521628	0.719	0.598	7.60408122038751E-18	0	PKD1
3.80389142639925E-21	-2.42496	0.011	0.138	7.6077828527985E-18	0	SHD
3.95290621426902E-21	0.479435	0.288	0.179	7.90581242853804E-18	0	RFLNA
5.99528745385301E-21	-1.30375	0.163	0.115	1.1990574907706E-17	0	VAT1L
7.27478775787853E-21	-0.259481	0.936	0.967	1.45495755157571E-17	0	ICAM1
7.32956439321858E-21	0.703965	0.638	0.571	1.46591287864372E-17	0	CPE
9.25751501847938E-21	-0.484901	0.619	0.762	1.85150300369588E-17	0	KRT8
1.11652955046686E-20	0.749272	0.118	0.058	2.23305910093371E-17	0	MEOX1
1.14977155318318E-20	0.449876	0.691	0.599	2.29954310636635E-17	0	FGF7
1.15246571510504E-20	-0.552038	0.573	0.682	2.30493143021007E-17	0	C1orf162
1.22795020114523E-20	0.546553	0.639	0.51	2.45590040229047E-17	0	PCDH7
2.06041056004677E-20	-0.308812	0.895	0.946	4.12082112009354E-17	0	CYB5A
2.35877542480646E-20	-0.606803	0.437	0.584	4.71755084961292E-17	0	GLRX
2.4871174105099E-20	0.332619	0.856	0.828	4.9742348210198E-17	0	SERPINF1
3.53221194728746E-20	0.626223	0.331	0.21	7.06442389457491E-17	0	GAL3ST1
3.55238426786447E-20	-0.519552	0.554	0.682	7.10476853572895E-17	0	MPP1
3.7486418834233E-20	-0.980806	0.407	0.495	7.49728376684659E-17	0	AQP9
3.96162506987598E-20	-1.44384	0.237	0.375	7.92325013975195E-17	0	DYNLRB2
5.96721647549456E-20	-0.681919	0.491	0.6	1.19344329509891E-16	0	ITGAM
6.97718024245268E-20	0.677765	0.534	0.424	1.39543604849054E-16	0	HOXA10
7.88577891214458E-20	-0.504864	0.679	0.738	1.57715578242892E-16	0	STX11
8.32742395655007E-20	0.47779	0.714	0.645	1.66548479131001E-16	0	ENAH
8.4150362947563E-20	0.927783	0.259	0.164	1.68300725895126E-16	0	MYO3B
1.00148436566243E-19	0.375041	0.796	0.742	2.00296873132485E-16	0	PKD2
1.07543786482584E-19	1.49296	0.1	0.037	2.15087572965167E-16	0	DNAH8
1.11636720749389E-19	0.617184	0.58	0.421	2.23273441498779E-16	0	BOC
1.34498196678916E-19	0.684751	0.582	0.423	2.68996393357831E-16	0	SLC2A12
1.49148872068636E-19	0.377862	0.819	0.761	2.98297744137271E-16	0	FGFR1
2.05391920086783E-19	0.426592	0.804	0.731	4.10783840173566E-16	0	DUSP1
3.45879391875062E-19	-0.725124	0.537	0.626	6.91758783750125E-16	0	EGR2
3.48228373086777E-19	-0.507326	0.607	0.691	6.96456746173553E-16	0	ZNF385A
4.80102761701811E-19	0.697879	0.554	0.433	9.60205523403622E-16	0	WFDC1
5.62900417146733E-19	0.945315	0.27	0.143	1.12580083429347E-15	0	ALOX12
8.37834455303716E-19	0.424341	0.705	0.631	1.67566891060743E-15	0	NR2F1
9.07755330706135E-19	0.526676	0.635	0.534	1.81551066141227E-15	0	NELL2
9.5292946929296E-19	0.63895	0.564	0.458	1.90585893858592E-15	0	AHNAK2
9.78182252580977E-19	0.399416	0.758	0.707	1.95636450516195E-15	0	CCND2
1.03349947094109E-18	0.555801	0.339	0.189	2.06699894188218E-15	0	TRAV16
1.19379419502584E-18	-0.548408	0.597	0.68	2.38758839005169E-15	0	EMILIN2
1.22621029925708E-18	1.05182	0.108	0.049	2.45242059851416E-15	0	RTL3
1.32280745717841E-18	0.837743	0.327	0.163	2.64561491435681E-15	0	TRAV10
1.36267541837092E-18	-0.794017	0.226	0.331	2.72535083674183E-15	0	C1orf194
1.39387741078495E-18	-0.592839	0.533	0.65	2.78775482156991E-15	0	UBD
1.44942476165733E-18	0.551337	0.138	0.072	2.89884952331466E-15	0	MYL1
1.49871402651644E-18	0.589859	0.23	0.146	2.99742805303287E-15	0	C18orf63
1.67588149984419E-18	0.646904	0.589	0.452	3.35176299968838E-15	0	FHL2
3.16272754098971E-18	1.07141	0.288	0.158	6.32545508197941E-15	0	RET
3.32607744607854E-18	-0.480429	0.536	0.642	6.65215489215708E-15	0	ALDH1A1
3.48396887954886E-18	-0.429776	0.601	0.717	6.96793775909772E-15	0	ALCAM
3.95812099229722E-18	0.47087	0.673	0.562	7.91624198459443E-15	0	ITM2C
5.06086084238779E-18	0.60594	0.607	0.537	1.01217216847756E-14	0	MAP1B
5.55536880023467E-18	-0.444371	0.57	0.685	1.11107376004693E-14	0	UBXN11
6.56528309905116E-18	-1.57531	0.233	0.307	1.31305661981023E-14	0	DYDC1
8.52687568073461E-18	-1.32448	0.284	0.436	1.70537513614692E-14	0	TCTEX1D4
1.01205351969042E-17	-0.665215	0.376	0.515	2.02410703938083E-14	0	CSF2RA
1.04414705207031E-17	-0.428255	0.642	0.731	2.08829410414063E-14	0	RASSF4
1.06250543575241E-17	-0.333687	0.773	0.849	2.12501087150482E-14	0	GLIPR2
1.09264282549052E-17	0.517297	0.615	0.528	2.18528565098104E-14	0	S1PR3
1.18998391665698E-17	0.617698	0.55	0.434	2.37996783331396E-14	0	FBXL7
1.21904491535327E-17	-0.710844	0.494	0.569	2.43808983070655E-14	0	IFITM10
1.3727912293026E-17	-1.70063	0.399	0.495	2.74558245860521E-14	0	CFAP43
1.69909006831015E-17	0.549274	0.633	0.55	3.39818013662031E-14	0	COL4A5
1.74120345914178E-17	0.26407	0.883	0.815	3.48240691828356E-14	0	KCNMA1
1.83243584474304E-17	-0.409589	0.669	0.745	3.66487168948607E-14	0	KRT7
1.86585064609792E-17	-1.12494	0.373	0.487	3.73170129219584E-14	0	CXCL8
1.95590798017288E-17	0.740913	0.494	0.368	3.91181596034577E-14	0	ADAMTS2
2.47043584930038E-17	0.828178	0.476	0.336	4.94087169860075E-14	0	IL17RD
3.41355112814956E-17	-0.973729	0.15	0.083	6.82710225629912E-14	0	GJB6
3.68905778233324E-17	0.633361	0.611	0.501	7.37811556466647E-14	0	GUCY1A2
3.82452531193938E-17	0.289003	0.909	0.887	7.64905062387875E-14	0	TIMP1
4.14056282459682E-17	0.7217	0.511	0.354	8.28112564919364E-14	0	CLIP3
4.2511337940872E-17	0.416267	0.751	0.713	8.50226758817441E-14	0	DEPP1
4.64597949797305E-17	-0.812531	0.432	0.505	9.29195899594611E-14	0	PRAM1
7.27386515989603E-17	-0.652881	0.097	0.339	1.45477303197921E-13	0	SMIM22
7.74285547393726E-17	-1.60162	0.43	0.507	1.54857109478745E-13	0	PTPRT
8.0372938249922E-17	-1.28183	0.044	0.151	1.60745876499844E-13	0	ZP3
8.04059036554724E-17	-0.418192	0.602	0.701	1.60811807310945E-13	0	MYO1F
8.26278291421936E-17	-0.552239	0.53	0.618	1.65255658284387E-13	0	HMOX1
8.86871671610045E-17	0.543038	0.539	0.403	1.77374334322009E-13	0	CPA6
9.29165694364812E-17	0.636966	0.538	0.376	1.85833138872962E-13	0	DNAJB5
9.64093177728717E-17	-0.581445	0.511	0.601	1.92818635545743E-13	0	MSR1
1.09520827469327E-16	0.335373	0.772	0.715	2.19041654938654E-13	0	EPN2
1.2306681379756E-16	0.481506	0.737	0.685	2.46133627595119E-13	0	GUCY1A1
1.30264729958848E-16	0.688619	0.57	0.474	2.60529459917695E-13	0	TMEM200A
1.33361396452255E-16	0.767928	0.22	0.087	2.6672279290451E-13	0	OR11H1
1.62423807958182E-16	1.0991	0.135	0.026	3.24847615916364E-13	0	HOXB8
1.8096229689584E-16	0.271063	0.265	0.164	3.61924593791679E-13	0	HIST1H4J
1.94308082075973E-16	-1.02983	0.471	0.525	3.88616164151947E-13	0	BIRC7
2.07453887915416E-16	0.584948	0.562	0.476	4.14907775830832E-13	0	RAB23
2.08010882799236E-16	0.3801	0.899	0.886	4.16021765598471E-13	0	VWF
2.08942859398489E-16	1.87904	0.136	0.04	4.17885718796979E-13	0	EPPIN
2.21928107576865E-16	0.495795	0.133	0.082	4.4385621515373E-13	0	TAS2R1
2.32413043337125E-16	-0.735167	0.359	0.488	4.64826086674249E-13	0	SLAMF7
2.43354468262906E-16	0.79208	0.507	0.397	4.86708936525812E-13	0	RBM24
2.45354598950455E-16	0.473897	0.202	0.098	4.9070919790091E-13	0	MCIDAS
2.54508615395877E-16	0.569586	0.571	0.511	5.09017230791753E-13	0	CACNA1C
2.90812121938228E-16	-0.538216	0.099	0.141	5.81624243876455E-13	0	C1orf127
3.0701679922545E-16	-0.420832	0.604	0.71	6.140335984509E-13	0	ATP13A4
4.18302848715722E-16	0.832269	0.143	0.063	8.36605697431445E-13	0	ST8SIA2
4.19680787966958E-16	-0.531134	0.369	0.527	8.39361575933915E-13	0	KLF5
4.51682923479796E-16	0.376935	0.718	0.629	9.03365846959592E-13	0	GOLM1
5.50407781647153E-16	0.565421	0.569	0.446	1.10081556329431E-12	0	DBN1
5.53647752181084E-16	-0.594189	0.337	0.507	1.10729550436217E-12	0	SPATA18
6.04541638383256E-16	-0.471946	0.533	0.654	1.20908327676651E-12	0	RMDN3
6.30239023418473E-16	0.400035	0.564	0.501	1.26047804683695E-12	0	PCP4
8.29771772464962E-16	-0.349707	0.743	0.841	1.65954354492992E-12	0	DHCR24
1.02790321427288E-15	0.590821	0.548	0.39	2.05580642854576E-12	0	RERG
1.18462577727388E-15	-0.924439	0.098	0.114	2.36925155454776E-12	0	KRT14
1.20977620519099E-15	0.644977	0.526	0.414	2.41955241038197E-12	0	ITGA11
1.34547403057238E-15	-0.692416	0.292	0.445	2.69094806114477E-12	0	HAVCR2
1.52549786532828E-15	-0.456985	0.616	0.68	3.05099573065656E-12	0	ALDH3B1
1.75804643526901E-15	-0.55997	0.512	0.583	3.51609287053803E-12	0	SLC31A2
1.83332639978593E-15	0.795706	0.443	0.301	3.66665279957185E-12	0	MED12L
1.84867848567614E-15	-0.312409	0.828	0.877	3.69735697135228E-12	0	LMO7
2.24572070265615E-15	0.802521	0.525	0.421	4.4914414053123E-12	0	PLAT
2.66958578906671E-15	0.682314	0.573	0.49	5.33917157813343E-12	0	GPRC5B
3.21067523355369E-15	0.626802	0.57	0.491	6.42135046710737E-12	0	PDLIM4
3.28880766854099E-15	-0.568464	0.487	0.583	6.57761533708197E-12	0	WDFY4
3.6364378555797E-15	0.520957	0.631	0.537	7.2728757111594E-12	0	MSRB3
4.2822305593953E-15	0.543151	0.545	0.44	8.5644611187906E-12	0	PRLR
4.9316248752849E-15	0.491723	0.619	0.516	9.86324975056981E-12	0	ABCA8
5.1939855324928E-15	-0.308854	0.796	0.85	1.03879710649856E-11	0	PTPRE
5.49691319885697E-15	0.822242	0.285	0.131	1.09938263977139E-11	0	C12orf54
5.95203506690218E-15	0.373174	0.754	0.71	1.19040701338044E-11	0	WFS1
6.0635739597254E-15	0.591102	0.552	0.462	1.21271479194508E-11	0	JPH2
6.18792261158613E-15	0.406158	0.588	0.507	1.23758452231723E-11	0	LGI2
6.2630152079764E-15	-0.580863	0.485	0.559	1.25260304159528E-11	0	CXCL16
6.65484872987134E-15	0.881461	0.482	0.405	1.33096974597427E-11	0	CCL14
6.73280840899257E-15	-0.766199	0.255	0.414	1.34656168179851E-11	0	ANKRD37
7.57755603284629E-15	1.11831	0.29	0.21	1.51551120656926E-11	0	PLCXD3
8.91035975107192E-15	0.527814	0.614	0.52	1.78207195021438E-11	0	OLFML3
9.23334607309131E-15	0.440835	0.746	0.663	1.84666921461826E-11	0	DPYSL3
9.38776835733796E-15	0.404407	0.675	0.612	1.87755367146759E-11	0	USP53
1.00160753645998E-14	-0.761571	0.313	0.245	2.00321507291997E-11	0	FOXJ1
1.02342036804193E-14	-1.07491	0.304	0.403	2.04684073608385E-11	0	EFHB
1.07167416879283E-14	0.648047	0.617	0.533	2.14334833758566E-11	0	COL15A1
1.37683650199196E-14	0.528586	0.584	0.48	2.75367300398392E-11	0	DACT3
1.51999690552197E-14	-1.31597	0.411	0.475	3.03999381104395E-11	0	CCDC113
1.7174217028155E-14	0.845126	0.406	0.243	3.43484340563101E-11	0	HOXA11
1.84732023918758E-14	-0.506116	0.303	0.481	3.69464047837515E-11	0	SHROOM3
3.02678337718356E-14	-0.731133	0.536	0.581	6.05356675436712E-11	0	TREM1
3.16963243318191E-14	0.79497	0.157	0.137	6.33926486636381E-11	0	LAMP5
3.32510405481325E-14	-0.264811	0.087	0.158	6.6502081096265E-11	0	SLC6A13
3.32730067457047E-14	-3.71821	0.047	0.197	6.65460134914094E-11	0	PSAT1
3.4128647642168E-14	-0.648626	0.115	0.197	6.8257295284336E-11	0	ECEL1
3.60135128552245E-14	0.826186	0.423	0.286	7.20270257104491E-11	0	FABP7
4.33836127856192E-14	0.604762	0.594	0.542	8.67672255712384E-11	0	ADGRA2
4.4058771154061E-14	0.821631	0.175	0.088	8.8117542308122E-11	0	SLC1A6
5.44711425251458E-14	-1.82389	0.125	0.251	1.08942285050292E-10	0	SPATA4
5.79441358758925E-14	0.329223	0.75	0.719	1.15888271751785E-10	0	YAP1
5.94422862637076E-14	0.347674	0.794	0.757	1.18884572527415E-10	0	SUN1
5.99321928753196E-14	0.464527	0.606	0.56	1.19864385750639E-10	0	CYP1B1
7.06053097635452E-14	0.75167	0.466	0.387	1.4121061952709E-10	0	HSPB2
7.10587318996576E-14	-1.37226	0.083	0.168	1.42117463799315E-10	0	SLC23A1
7.37080944036643E-14	-1.26967	0.315	0.433	1.47416188807329E-10	0	DOC2A
7.57027831447431E-14	0.839953	0.36	0.188	1.51405566289486E-10	0	ATP2B2
7.84023981447415E-14	0.563638	0.148	0.081	1.56804796289483E-10	0	COCH
8.08424571053215E-14	0.51987	0.574	0.449	1.61684914210643E-10	0	HDAC9
9.19278955703957E-14	0.735656	0.463	0.32	1.83855791140791E-10	0	SCARA5
1.22896454907299E-13	-0.626858	0.393	0.513	2.45792909814597E-10	0	FCGR1B
1.53894338514747E-13	0.661038	0.547	0.501	3.07788677029494E-10	0	PDE3A
1.62835139419279E-13	-1.62757	0.376	0.455	3.25670278838559E-10	0	SPAG17
1.68138493111205E-13	0.500704	0.583	0.435	3.36276986222409E-10	0	SLC12A2
1.72390653725662E-13	0.259469	0.844	0.79	3.44781307451325E-10	0	ATP2B4
1.81679887794284E-13	-0.747147	0.314	0.442	3.63359775588568E-10	0	CCDC189
1.91356435965984E-13	0.461836	0.614	0.573	3.82712871931968E-10	0	ATP8B2
2.93464470883069E-13	-0.343829	0.752	0.802	5.86928941766139E-10	0	S100A14
3.59614369062487E-13	-1.34781	0.394	0.449	7.19228738124974E-10	0	ARMC4
3.81840691437038E-13	-0.312344	0.037	0.16	7.63681382874077E-10	0	DNAH2
4.08370889122286E-13	-0.364424	0.661	0.752	8.16741778244571E-10	0	C4BPA
4.51539664109047E-13	-0.398908	0.624	0.676	9.03079328218093E-10	0	PLEK
5.07264617113486E-13	-0.432774	0.543	0.644	1.01452923422697E-09	0	CLDN4
5.68216906543003E-13	0.735703	0.482	0.368	1.13643381308601E-09	0	TRIM63
5.97713515400909E-13	0.685639	0.182	0.078	1.19542703080182E-09	0	ASZ1
6.62611333224795E-13	-1.21899	0.439	0.52	1.32522266644959E-09	0	CCDC78
6.86131484214804E-13	-0.435752	0.125	0.176	1.37226296842961E-09	0	SPTA1
6.87088625819795E-13	-0.929177	0.403	0.459	1.37417725163959E-09	0	DNASE2B
8.60114661342488E-13	-1.0393	0.143	0.067	1.72022932268498E-09	0	CTXN3
8.85342528020894E-13	0.686627	0.465	0.359	1.77068505604179E-09	0	MEIS3
8.96489695911498E-13	-0.541159	0.344	0.477	1.792979391823E-09	0	MREG
9.21855742457203E-13	-0.361172	0.589	0.686	1.84371148491441E-09	0	MAL2
9.51461471486031E-13	0.483097	0.6	0.528	1.90292294297206E-09	0	SULF2
1.01435975140138E-12	-0.389435	0.504	0.608	2.02871950280276E-09	0	IFT57
1.0957281196683E-12	-0.347914	0.615	0.737	2.1914562393366E-09	0	RTKN2
1.23803845442141E-12	-0.524891	0.435	0.534	2.47607690884282E-09	0	MNDA
1.2400653673208E-12	0.818515	0.465	0.329	2.4801307346416E-09	0	ACKR1
1.2947123016915E-12	0.695985	0.475	0.366	2.58942460338301E-09	0	PEG3
1.33430517295768E-12	-0.374554	0.717	0.784	2.66861034591536E-09	0	FDX1
1.95946781382865E-12	-0.460261	0.332	0.481	3.9189356276573E-09	0	CCDC125
1.99630917726068E-12	0.417538	0.638	0.554	3.99261835452136E-09	0	GASK1B
2.2433676970376E-12	-0.359075	0.107	0.224	4.48673539407521E-09	0	SLFN14
2.43278905892643E-12	-1.67063	0.179	0.334	4.86557811785285E-09	0	AGBL2
2.46569377385934E-12	-0.60976	0.415	0.497	4.93138754771869E-09	0	CCR1
2.54803274287759E-12	-1.53604	0.308	0.402	5.09606548575517E-09	0	SPEF1
2.58403540193055E-12	-0.43742	0.49	0.609	5.1680708038611E-09	0	IRF8
2.78466779658594E-12	0.630222	0.482	0.405	5.56933559317188E-09	0	SLC2A4
3.46693591853212E-12	0.534537	0.209	0.084	6.93387183706424E-09	0	ZCCHC12
3.64027538551201E-12	0.53648	0.577	0.505	7.28055077102402E-09	0	RUBCNL
4.01085664864654E-12	-0.400062	0.576	0.672	8.02171329729307E-09	0	FXYD3
4.0545919870019E-12	-0.534771	0.246	0.338	8.10918397400379E-09	0	C1orf189
4.32954791348623E-12	-0.357517	0.651	0.735	8.65909582697247E-09	0	PPP1R14C
4.81372303145527E-12	-1.95987	0.253	0.379	9.62744606291053E-09	0	MARCH10
6.15303403569491E-12	-0.74445	0.274	0.398	1.23060680713898E-08	0	CLDN3
6.20440829556269E-12	-0.542863	0.256	0.398	1.24088165911254E-08	0	DHRS9
6.29527815619883E-12	0.908926	0.422	0.388	1.25905563123977E-08	0	FAP
6.44240679923305E-12	-0.318714	0.751	0.829	1.28848135984661E-08	0	GNLY
7.8104289263043E-12	-0.998829	0.272	0.369	1.56208578526086E-08	0	FBXO15
8.41020225270226E-12	0.609342	0.548	0.438	1.68204045054045E-08	0	LDOC1
8.79408508599489E-12	-0.456206	0.514	0.612	1.75881701719898E-08	0	ALOX5AP
9.94245168192734E-12	-0.250671	0.835	0.873	1.98849033638547E-08	0	SLC39A8
1.05833743390223E-11	-0.370723	0.599	0.679	2.11667486780445E-08	0	NR1H3
1.41713340761968E-11	0.311416	0.741	0.665	2.83426681523937E-08	0	NIBAN1
1.9469257786679E-11	0.352515	0.688	0.632	3.89385155733579E-08	0	PARVA
2.01065255505208E-11	0.27617	0.793	0.778	4.02130511010416E-08	0	HIST1H4E
2.03544525875541E-11	-0.440345	0.334	0.185	4.07089051751081E-08	0	PKP2
2.2963318095286E-11	-0.933838	0.385	0.447	4.5926636190572E-08	0	DCSTAMP
2.63641732339367E-11	-0.318	0.56	0.677	5.27283464678733E-08	0	NEDD4L
2.93026631980219E-11	0.402534	0.604	0.562	5.86053263960438E-08	0	THSD4
3.02274837764835E-11	-0.348224	0.525	0.65	6.04549675529669E-08	0	IDO1
3.27638758916278E-11	-0.307859	0.721	0.76	6.55277517832557E-08	0	FABP5
3.48629152631208E-11	-1.4513	0.29	0.347	6.97258305262417E-08	0	FABP6
3.58096448468871E-11	-0.316545	0.753	0.787	7.16192896937743E-08	0	CLIC5
4.44294943610819E-11	-0.425714	0.536	0.643	8.88589887221639E-08	0	TMC5
4.463846520135E-11	0.720065	0.157	0.058	8.92769304027E-08	0	TACR3
4.58685090620866E-11	-2.01598	0.231	0.293	9.17370181241733E-08	0	CWH43
4.8987480610743E-11	-0.996787	0.404	0.48	9.79749612214859E-08	0	CFAP45
4.91653708369445E-11	0.971872	0.123	0.034	9.83307416738889E-08	0	IL3
5.1217551231453E-11	0.297592	0.154	0.214	1.02435102462906E-07	0	STRA6
5.50698001084942E-11	-0.483285	0.385	0.507	1.10139600216988E-07	0	CLDN18
6.17940129950919E-11	-0.706331	0.473	0.512	1.23588025990184E-07	0	PLBD1
6.36366842192525E-11	-0.555203	0.425	0.545	1.27273368438505E-07	0	LRRC36
6.47394198311684E-11	-0.451741	0.037	0.131	1.29478839662337E-07	0	CCL1
6.62370424279364E-11	0.33219	0.723	0.697	1.32474084855873E-07	0	TTC7B
7.18655634621434E-11	0.260023	0.827	0.771	1.43731126924287E-07	0	PTP4A3
7.67521674997269E-11	0.359047	0.677	0.631	1.53504334999454E-07	0	FYCO1
8.0307981574832E-11	-0.870126	0.244	0.317	1.60615963149664E-07	0	SRD5A2
8.73243807550324E-11	-1.24073	0.464	0.504	1.74648761510065E-07	0	EFCAB1
9.55537218075295E-11	-0.349977	0.592	0.694	1.91107443615059E-07	0	PSENEN
9.92366621133104E-11	-1.54591	0.285	0.34	1.98473324226621E-07	0	MYLK3
9.96739742187268E-11	-1.64526	0.378	0.457	1.99347948437454E-07	0	DRC1
1.04363420522876E-10	-0.326052	0.788	0.832	2.08726841045752E-07	0	KIAA0930
1.2216034017541E-10	-0.290892	0.658	0.753	2.44320680350821E-07	0	TSPAN13
1.37385621005224E-10	0.844177	0.436	0.34	2.74771242010447E-07	0	UNC5D
1.48227702213139E-10	-1.00501	0.214	0.372	2.96455404426278E-07	0	NEK10
1.54880599208879E-10	-1.51751	0.33	0.431	3.09761198417758E-07	0	TTLL10
1.72418836215738E-10	0.679523	0.405	0.304	3.44837672431477E-07	0	HOXD9
1.84675053638918E-10	0.357866	0.594	0.493	3.69350107277836E-07	0	KCNMB1
1.86589790067065E-10	-0.272985	0.727	0.813	3.7317958013413E-07	0	NKX2-1
1.89631947236343E-10	0.434286	0.597	0.541	3.79263894472687E-07	0	TPST1
1.93499640189797E-10	-0.425053	0.458	0.548	3.86999280379594E-07	0	FCGR2B
2.07897107197896E-10	-0.585699	0.267	0.383	4.15794214395792E-07	0	C6orf132
2.31628025026023E-10	-0.648205	0.439	0.49	4.63256050052046E-07	0	C15orf48
2.32906850286911E-10	-0.409532	0.565	0.633	4.65813700573822E-07	0	C19orf33
2.40992225918161E-10	0.807888	0.419	0.347	4.81984451836323E-07	0	ADAM12
2.43671120109506E-10	-0.530416	0.219	0.373	4.87342240219011E-07	0	LRRC4
2.97920621265887E-10	-0.340749	0.604	0.67	5.95841242531773E-07	0	FPR3
2.99437574154219E-10	-0.667956	0.153	0.328	5.98875148308438E-07	0	MNS1
3.34283655120241E-10	0.306162	0.73	0.661	6.68567310240482E-07	0	ARID5A
3.45728401244889E-10	-1.31692	0.026	0.144	6.91456802489777E-07	0	CYP4A11
3.59766696593189E-10	-1.41584	0.27	0.367	7.19533393186378E-07	0	AKAP14
4.61698851269403E-10	0.379203	0.457	0.358	9.23397702538805E-07	0	IGFBP6
4.92103964170379E-10	0.377129	0.589	0.495	9.84207928340758E-07	0	TCEAL9
4.9494682525459E-10	0.468336	0.53	0.44	9.8989365050918E-07	0	ISLR
5.09390888237177E-10	0.503004	0.526	0.44	1.01878177647435E-06	0	COL5A2
5.23940746157887E-10	-1.15771	0.135	0.105	1.04788149231577E-06	0	COL11A1
5.24840509840262E-10	-0.537836	0.201	0.319	1.04968101968052E-06	0	TREML1
6.62401301836395E-10	0.594877	0.109	0.128	1.32480260367279E-06	0	KCNS1
7.2164153695575E-10	0.828036	0.409	0.305	1.4432830739115E-06	0	CPXM1
7.21654697287977E-10	-1.78787	0.256	0.374	1.44330939457595E-06	0	C9orf135
7.87340741375101E-10	0.473732	0.529	0.446	1.5746814827502E-06	0	PTGFRN
8.58655978234643E-10	0.601308	0.547	0.505	1.71731195646929E-06	0	PRSS23
9.17058069189369E-10	-1.06908	0.232	0.336	1.83411613837874E-06	0	MAK
9.38070632296012E-10	0.675741	0.503	0.386	1.87614126459202E-06	0	PLA1A
9.6758743619181E-10	0.528853	0.503	0.447	1.93517487238362E-06	0	KLHL3
9.85016296599219E-10	0.375644	0.669	0.669	1.97003259319844E-06	0	BACE2
1.00477399319542E-09	-0.296365	0.559	0.682	2.00954798639085E-06	0	CIB1
1.00489742061468E-09	0.302875	0.744	0.709	2.00979484122936E-06	0	FAM102A
1.024409627712E-09	0.550409	0.577	0.521	2.048819255424E-06	0	AKAP12
1.14975156018022E-09	0.608755	0.159	0.114	2.29950312036044E-06	0	SYCE2
1.1672972573153E-09	-0.445324	0.643	0.658	2.3345945146306E-06	0	SLC26A11
1.27369288930804E-09	1.46639	0.246	0.192	2.54738577861607E-06	0	OTC
1.60159910684051E-09	-0.294367	0.114	0.055	3.20319821368103E-06	0	KRTAP12-4
1.60500929623097E-09	0.4665	0.561	0.477	3.21001859246195E-06	0	PGM2L1
1.63083333805606E-09	0.495193	0.484	0.343	3.26166667611213E-06	0	NPM2
1.72107379231511E-09	-0.407397	0.459	0.546	3.44214758463023E-06	0	SCEL
1.90886855386819E-09	-0.44477	0.336	0.458	3.81773710773637E-06	0	CMTM4
1.96381153599648E-09	0.461261	0.246	0.191	3.92762307199296E-06	0	KLK1
2.18246728797984E-09	-0.667184	0.221	0.364	4.36493457595967E-06	0	CCDC157
2.5211507654253E-09	-1.53043	0.318	0.371	5.04230153085061E-06	0	CFAP77
2.5433375340886E-09	-0.464875	0.25	0.391	5.0866750681772E-06	0	MMP7
2.57011825281614E-09	-0.87588	0.474	0.552	5.14023650563229E-06	0	MAPK15
2.80177437208115E-09	0.370084	0.652	0.593	5.6035487441623E-06	0	PPL
3.10520571013473E-09	-0.735115	0.3	0.409	6.21041142026945E-06	0	COL8A2
3.12679538566183E-09	0.712511	0.36	0.219	6.25359077132365E-06	0	CCL11
3.43301694751337E-09	-1.07429	0.443	0.483	6.86603389502674E-06	0	SNTN
3.61552351441136E-09	0.552428	0.559	0.501	7.23104702882273E-06	0	IGFBP2
3.67353768294757E-09	0.365614	0.659	0.62	7.34707536589515E-06	0	TRIM2
3.74554150201033E-09	1.21173	0.343	0.259	7.49108300402066E-06	0	FAM181B
3.82378970928598E-09	0.349318	0.66	0.62	7.64757941857196E-06	0	MDK
4.0216674241349E-09	0.698641	0.452	0.392	8.04333484826979E-06	0	HOXD4
4.06738893613677E-09	0.710884	0.5	0.436	8.13477787227354E-06	0	SNCAIP
4.12186727370737E-09	0.358001	0.651	0.634	8.24373454741473E-06	0	MXRA8
4.53929747001859E-09	0.276655	0.652	0.62	9.07859494003719E-06	0	LAPTM4B
4.7684671629041E-09	-1.60746	0.472	0.508	9.53693432580819E-06	0	TMEM190
5.09322614037614E-09	-0.560844	0.288	0.402	1.01864522807523E-05	0	LRTOMT
6.17178564376157E-09	0.697066	0.44	0.385	1.23435712875231E-05	0	BHMT2
6.6458658656595E-09	-0.400374	0.537	0.608	1.3291731731319E-05	0	PPARG
6.78124603921058E-09	-0.485689	0.262	0.383	1.35624920784212E-05	0	BBOF1
7.00036509318974E-09	0.638095	0.45	0.371	1.40007301863795E-05	0	ZNF521
7.07783203790825E-09	0.278377	0.35	0.28	1.41556640758165E-05	0	ITIH3
7.18082920094052E-09	0.314094	0.654	0.623	1.4361658401881E-05	0	SYNM
7.89191727407011E-09	0.75731	0.341	0.235	1.57838345481402E-05	0	PLD5
8.11024499739142E-09	0.8016	0.424	0.356	1.62204899947828E-05	0	FLNC
8.13697440437302E-09	-0.660437	0.216	0.292	1.6273948808746E-05	0	FGG
8.13881561485086E-09	-0.866077	0.305	0.391	1.62776312297017E-05	0	TTLL9
9.33723041607102E-09	-0.56872	0.206	0.357	1.8674460832142E-05	0	PAQR5
1.17946052888999E-08	-0.712093	0.32	0.428	2.35892105777998E-05	0	IQUB
1.25828154740884E-08	-1.55341	0.189	0.327	2.51656309481768E-05	0	CHST6
1.31889602923727E-08	0.542439	0.138	0.083	2.63779205847454E-05	0	PRAMEF33
1.3312929518936E-08	-0.561786	0.261	0.391	2.6625859037872E-05	0	MORN3
1.38589186508071E-08	0.406122	0.55	0.427	2.77178373016142E-05	0	PFN2
1.4867825686471E-08	0.731479	0.102	0.075	2.9735651372942E-05	0	NANOG
1.5022909440289E-08	0.37225	0.618	0.575	3.00458188805779E-05	0	KCNK6
1.52071236428769E-08	-1.77984	0.341	0.41	3.04142472857539E-05	0	CCDC33
1.5288526101523E-08	0.597147	0.455	0.386	3.0577052203046E-05	0	ADRA1A
1.56360216329486E-08	0.443865	0.584	0.518	3.12720432658973E-05	0	TSPAN2
1.7939653426181E-08	0.386046	0.598	0.583	3.58793068523619E-05	0	MAN1C1
1.83381697257455E-08	-0.279667	0.165	0.219	3.6676339451491E-05	0	LY6G6F
1.90233606319406E-08	-0.539233	0.323	0.417	3.80467212638811E-05	0	MAATS1
1.9672131647427E-08	-0.432308	0.443	0.522	3.9344263294854E-05	0	MORN2
2.19904211876725E-08	-0.907977	0.395	0.433	4.3980842375345E-05	0	SLC7A11
2.21855814338191E-08	0.403787	0.638	0.596	4.43711628676382E-05	0	NNMT
2.25186567559073E-08	-0.305882	0.198	0.328	4.50373135118146E-05	0	MYCBPAP
2.47325007150828E-08	-0.477996	0.508	0.558	4.94650014301656E-05	0	RSAD2
2.79766937695533E-08	-0.678417	0.323	0.401	5.59533875391067E-05	0	TNNT3
3.01137008195987E-08	-0.38061	0.474	0.546	6.02274016391975E-05	0	CADM1
3.88256420001177E-08	0.414981	0.518	0.51	7.76512840002353E-05	0	ADAMTS5
4.19497079147069E-08	0.510517	0.561	0.537	8.38994158294137E-05	0	SULF1
4.71073479687588E-08	1.36843	0.121	0.075	9.42146959375177E-05	0	LRRIQ4
5.27042339981668E-08	0.564517	0.459	0.386	0.000105408	0	RGS11
5.49920482684894E-08	-1.28727	0.388	0.446	0.000109984	0	FAM81B
5.86772283886223E-08	-0.347841	0.703	0.755	0.000117354	0	SCGB3A2
5.93860359454037E-08	-1.00376	0.084	0.113	0.000118772	0	LCN10
6.14344554090133E-08	0.260876	0.693	0.671	0.000122869	0	OSBPL8
6.33910605591212E-08	0.739716	0.416	0.344	0.000126782	0	DCLK1
6.46482298904136E-08	-1.57254	0.174	0.304	0.000129296	0	TNNI3
6.65286147373873E-08	0.471961	0.508	0.448	0.000133057	0	RNF144A
6.93741625211627E-08	-0.282752	0.414	0.521	0.000138748	0	MORN1
7.06124416402791E-08	0.376946	0.583	0.544	0.000141225	0	CFL2
7.50648413400187E-08	-0.979257	0.471	0.527	0.00015013	0	CCDC17
7.58109925247677E-08	0.379154	0.607	0.533	0.000151622	0	VCAN
7.6210155739414E-08	-0.316291	0.544	0.609	0.00015242	0	ANOS1
7.82400514495521E-08	-0.296498	0.467	0.547	0.00015648	0	FMNL3
8.37908911185986E-08	-0.429054	0.325	0.429	0.000167582	0	AGR3
8.44875337783257E-08	0.728197	0.018	0.114	0.000168975	0	COL28A1
8.4940332210303E-08	0.660313	0.435	0.37	0.000169881	0	PDE7B
9.22745716810577E-08	0.32691	0.685	0.661	0.000184549	0	JAZF1
1.09728749790732E-07	-1.14321	0.449	0.492	0.000219457	0	LRRC46
1.1461683303602E-07	-0.451656	0.453	0.525	0.000229234	0	CTSE
1.15692833813386E-07	-0.561015	0.15	0.302	0.000231386	0	ZNF497
1.18230880961664E-07	-1.33473	0.449	0.476	0.000236462	0	DNAI1
1.22244047396247E-07	0.548832	0.169	0.111	0.000244488	0	BCAS1
1.26502809876409E-07	0.947591	0.373	0.293	0.000253006	0	RSPO3
1.31408711923945E-07	-0.433009	0.484	0.545	0.000262817	0	TACSTD2
1.37524328388143E-07	0.765238	0.418	0.351	0.000275049	0	GDNF
1.39162954668606E-07	-1.07748	0.327	0.4	0.000278326	0	DNAH6
1.4116268136659E-07	0.764594	0.433	0.382	0.000282325	0	ADAM33
1.43388051653249E-07	-0.253967	0.636	0.709	0.000286776	0	LRRK2
1.55910361445443E-07	0.56198	0.121	0.138	0.000311821	0	CYP2A6
1.57841038238621E-07	-0.315858	0.511	0.589	0.000315682	0	SLC22A31
1.65057477964803E-07	-0.784729	0.212	0.332	0.000330115	0	TRIP13
1.70116841515925E-07	-0.406781	0.341	0.428	0.000340234	0	LRRC56
1.81335328868417E-07	-0.710327	0.237	0.359	0.000362671	0	CCL4L2
1.99861889887739E-07	0.291779	0.196	0.117	0.000399724	0	REG1A
2.1234706749582E-07	0.25438	0.716	0.66	0.000424694	0	MRC2
2.13570535168663E-07	-0.87356	0.367	0.408	0.000427141	0	KLK13
2.2092947192549E-07	-0.320534	0.276	0.402	0.000441859	0	DENND1C
2.22996565970112E-07	0.810386	0.315	0.265	0.000445993	0	TACR1
2.53574898637209E-07	-0.325731	0.19	0.319	0.00050715	0	MS4A2
2.54195995346298E-07	-0.885467	0.279	0.354	0.000508392	0	RIBC2
2.57502171636455E-07	0.704529	0.395	0.309	0.000515004	0	KCNH8
2.60876922806695E-07	-0.424139	0.101	0.159	0.000521754	0	DIO1
2.82713429079276E-07	-0.629473	0.374	0.444	0.000565427	0	C21orf58
3.02994388666018E-07	-0.308394	0.43	0.539	0.000605989	0	JPT2
3.04349199612929E-07	0.387855	0.495	0.447	0.000608698	0	BNC2
3.07283880912414E-07	-0.480712	0.456	0.508	0.000614568	0	ADAMTSL4
3.28387411207873E-07	-0.915387	0.369	0.302	0.000656775	0	ANKRD66
3.29789475669278E-07	0.353016	0.508	0.477	0.000659579	0	NECAB2
3.35742111398134E-07	0.386797	0.682	0.62	0.000671484	0	SORBS1
3.41523337240021E-07	-0.376056	0.436	0.498	0.000683047	0	HAGHL
3.47057405388415E-07	0.781368	0.383	0.325	0.000694115	0	PI15
3.5781050145902E-07	-0.948536	0.3	0.435	0.000715621	0	ZMYND10
3.61946219036069E-07	-0.730117	0.286	0.366	0.000723892	0	DTHD1
3.70264363386299E-07	0.517623	0.49	0.477	0.000740529	0	TMEM200B
3.79810677160876E-07	0.562001	0.1	0.149	0.000759621	0	OR7C1
3.90183955585278E-07	-0.321036	0.442	0.501	0.000780368	0	SIRPA
3.96944745582881E-07	0.619633	0.438	0.372	0.000793889	0	SHISAL1
4.02731009870449E-07	-0.615675	0.322	0.425	0.000805462	0	LRRC23
4.34939268962273E-07	0.288554	0.138	0.066	0.000869879	0	CDH15
5.05925513128916E-07	-0.654423	0.423	0.454	0.00101185	0	WDR49
5.31825358503687E-07	0.699064	0.088	0.179	0.00106365	0	SLURP2
5.48907183789418E-07	-0.554731	0.281	0.37	0.00109781	0	GIPR
5.5020265085495E-07	-1.49681	0.093	0.108	0.00110041	0	C1orf158
5.60219531271166E-07	-2.92982	0.073	0.137	0.00112044	0	C6orf58
5.95761859691167E-07	-0.387417	0.392	0.463	0.00119152	0	SLC47A1
6.37315266062033E-07	-1.33157	0.411	0.458	0.00127463	0	C11orf88
6.3900783995074E-07	0.499257	0.479	0.418	0.00127802	0	POPDC2
6.47591283521583E-07	-0.402222	0.35	0.293	0.00129518	0	ZNF474
7.04324965776046E-07	0.678726	0.372	0.291	0.00140865	0	PIANP
7.17150723957045E-07	0.590598	0.142	0.106	0.0014343	0	GPR19
7.50193602456455E-07	-0.562217	0.24	0.348	0.00150039	0	CXCL11
7.87431219216483E-07	0.390835	0.237	0.17	0.00157486	0	LRRIQ3
9.48513182125165E-07	0.832673	0.39	0.354	0.00189703	0	PDE1A
9.58735399662907E-07	-0.585544	0.27	0.379	0.00191747	0	TRDJ3
9.71512408964055E-07	-0.719354	0.396	0.454	0.00194302	0	PIFO
9.80462674416685E-07	1.04866	0.365	0.281	0.00196093	0	GPC6
1.00141161840889E-06	-0.697738	0.21	0.244	0.00200282	0	ASB14
1.01092911914472E-06	0.618042	0.447	0.424	0.00202186	0	SSC5D
1.01986218376576E-06	0.328638	0.635	0.611	0.00203972	0	ARID5B
1.09834448254552E-06	-0.792525	0.386	0.316	0.00219669	0	CCDC60
1.11595454209191E-06	1.39927	0.206	0.152	0.00223191	0	ASTN1
1.12010529450296E-06	-0.313693	0.311	0.246	0.00224021	0	RSPH14
1.31895561958373E-06	-1.36755	0.369	0.422	0.00263791	0	TUBA4B
1.45047709695239E-06	0.510151	0.323	0.27	0.00290095	0	HSPB3
1.57367925321347E-06	0.404165	0.54	0.492	0.00314736	0	GAS1
1.64689505036645E-06	0.387235	0.517	0.486	0.00329379	0	MICAL3
1.66061313880068E-06	0.599087	0.466	0.401	0.00332123	0	KLHL13
1.7043642284331E-06	0.633801	0.166	0.33	0.00340873	0	CLEC4M
1.78564375400361E-06	0.441361	0.452	0.374	0.00357129	0	SPTB
1.78675299241306E-06	-1.38468	0.43	0.492	0.00357351	0	FAM166B
1.78921765016194E-06	-0.447102	0.336	0.424	0.00357844	0	ANKRD45
1.81126550345599E-06	-0.336954	0.349	0.44	0.00362253	0	EHF
1.81829692006581E-06	0.501215	0.348	0.292	0.00363659	0	THBS4
1.86855060005025E-06	-1.33641	0.4	0.42	0.0037371	0	CFAP47
1.90771309691612E-06	-0.969565	0.224	0.266	0.00381543	0	C2orf73
1.94201433830588E-06	0.656767	0.436	0.402	0.00388403	0	TMEM158
2.1041215082742E-06	-0.38781	0.29	0.411	0.00420824	0	GKN2
2.10487109827593E-06	-1.4597	0.138	0.273	0.00420974	0	LRRC18
2.14164287752798E-06	-0.817254	0.241	0.326	0.00428329	0	CDS1
2.1731517134635E-06	0.810556	0.357	0.278	0.0043463	0	FOXC1
2.30914959221681E-06	-0.528492	0.131	0.142	0.0046183	0	GP1BA
2.4194762622269E-06	0.388242	0.509	0.455	0.00483895	0	RGS2
2.43906915344078E-06	-0.470742	0.243	0.351	0.00487814	0	LRRC6
2.47853876809083E-06	-0.886721	0.227	0.315	0.00495708	0	IQCH
2.79365003467886E-06	-0.268907	0.613	0.657	0.0055873	0	EPCAM
2.91828890764041E-06	0.533951	0.441	0.397	0.00583658	0	NT5E
3.01776248223712E-06	-0.441387	0.286	0.358	0.00603552	0	TMEM30B
3.20538242875368E-06	-0.524367	0.261	0.174	0.00641076	0	CLDN8
3.20822007371861E-06	-0.413152	0.719	0.772	0.00641644	0	WFDC2
3.37047154010964E-06	-1.24916	0.304	0.344	0.00674094	0	SOX2
3.42385231361722E-06	0.303674	0.621	0.61	0.0068477	0	MITF
3.61747722169656E-06	0.498428	0.402	0.302	0.00723495	0	PMEL
3.65343982307222E-06	-1.12506	0.437	0.444	0.00730688	0	PROM1
3.73336162870884E-06	0.297925	0.631	0.561	0.00746672	0	CTR9
3.88804807874026E-06	0.665568	0.366	0.303	0.0077761	0	GREB1
4.14718744891661E-06	0.470514	0.122	0.157	0.00829437	0	TIMP4
4.23917896763574E-06	-0.977916	0.328	0.381	0.00847836	0	KLK11
4.29493685367577E-06	-0.42502	0.444	0.51	0.00858987	0	CCDC30
4.31850029647324E-06	-0.844926	0.28	0.357	0.008637	0	LRP2
4.5192135290573E-06	0.394141	0.486	0.418	0.00903843	0	TP53INP2
4.5219776027383E-06	-0.284031	0.365	0.448	0.00904396	0	SHANK2
4.52392809755513E-06	-1.47852	0.352	0.42	0.00904786	0	EFCAB10
4.71784247309175E-06	0.445237	0.386	0.267	0.00943568	0	SLC9B2
4.71816850584122E-06	-0.325734	0.588	0.603	0.00943634	0	CYP4B1
5.16662151608952E-06	-0.360023	0.359	0.431	0.0103332	0	HLA-DQB2
5.17464270169847E-06	0.33581	0.419	0.34	0.0103493	0	MTUS2
5.30802978251454E-06	-0.458428	0.302	0.375	0.0106161	0	PRSS22
5.49134467866293E-06	-0.396486	0.308	0.387	0.0109827	0	MS4A15
5.93689773437539E-06	0.532255	0.475	0.482	0.0118738	0	AFAP1L2
6.11954459315467E-06	0.302623	0.551	0.559	0.0122391	0	SEMA3C
6.39933637652418E-06	-0.723957	0.327	0.392	0.0127987	0	FANK1
6.80677696360167E-06	-1.29585	0.481	0.504	0.0136136	0	BPIFB1
7.13904952556757E-06	0.693058	0.367	0.27	0.0142781	0	TLL1
7.79599656832161E-06	-0.912928	0.298	0.389	0.015592	0	PPBP
7.92310499291725E-06	-0.32162	0.534	0.573	0.0158462	0	CLIC3
8.71657837920274E-06	-0.703557	0.108	0.17	0.0174332	0	CCDC173
9.38038925101787E-06	-0.520719	0.252	0.329	0.0187608	0	TJP3
9.67238528951313E-06	0.285869	0.599	0.598	0.0193448	0	MAPK10
9.76647586550278E-06	-1.56111	0.298	0.342	0.019533	0	C4orf47
9.93194248224308E-06	0.762718	0.396	0.373	0.0198639	0	LRRN4CL
1.0957807475053E-05	-0.405473	0.272	0.351	0.0219156	0	LAMC2
1.12395661980928E-05	-0.653968	0.285	0.334	0.0224791	0	XAGE2
1.12815264329798E-05	-0.25037	0.634	0.698	0.0225631	0	GBP5
1.13953781830196E-05	-0.631672	0.279	0.346	0.0227908	0	CDA
1.14339363150757E-05	0.888151	0.21	0.116	0.0228679	0	MAGEL2
1.14384454223237E-05	-0.829719	0.696	0.734	0.0228769	0	CAPS
1.21354383696742E-05	-0.442507	0.427	0.353	0.0242709	0	ANKUB1
1.28959212831035E-05	-0.339476	0.565	0.619	0.0257918	0	CXCL9
1.39568281882119E-05	-0.373777	0.354	0.189	0.0279137	0	ATP6V1C2
1.5936389277212E-05	0.350096	0.248	0.114	0.0318728	0	MGAM
1.60156961779816E-05	0.352469	0.174	0.172	0.0320314	0	RAG1
1.6114086812448E-05	-0.525717	0.345	0.417	0.0322282	0	PACRG
1.62126393860407E-05	0.45581	0.226	0.191	0.0324253	0	CLDN34
1.62639528274388E-05	0.751488	0.321	0.245	0.0325279	0	CHGB
1.6435434353038E-05	-0.344764	0.448	0.487	0.0328709	0	TRAF4
1.66949996660442E-05	0.815281	0.385	0.33	0.03339	0	TBX1
1.74261471126083E-05	-0.500072	0.203	0.296	0.0348523	0	SAMD15
1.75124513784135E-05	-0.577517	0.286	0.377	0.0350249	0	CCDC39
1.76995396364188E-05	0.355515	0.508	0.452	0.0353991	0	PGM5
1.84892821974317E-05	-0.913988	0.413	0.45	0.0369786	0	SAXO2
1.89829721897322E-05	0.404498	0.457	0.409	0.0379659	0	RANBP3L
2.11108022805334E-05	-0.950395	0.489	0.521	0.0422216	0	C9orf24
2.11582644349481E-05	0.25178	0.284	0.181	0.0423165	0	ESPN
2.22092404739229E-05	-1.0555	0.333	0.294	0.0444185	0	C1orf87
2.26217364214791E-05	-1.37619	0.355	0.435	0.0452435	0	CYP2F1
2.5700010268775E-05	0.41962	0.506	0.449	0.0514	0	ENTPD7
2.83803462679743E-05	-1.78358	0.137	0.259	0.0567607	0	GSTA3
2.88820367123355E-05	-1.37416	0.19	0.206	0.0577641	0	MB
3.12815938150628E-05	-0.307683	0.365	0.441	0.0625632	0	AZGP1
3.14362966477431E-05	-0.379483	0.346	0.421	0.0628726	0	MOK
3.14546477548614E-05	-0.951855	0.274	0.37	0.0629093	0	GAS2L2
3.18431378991831E-05	-0.394429	0.301	0.361	0.0636863	0	PLCH1
3.26193875183379E-05	-0.768783	0.225	0.329	0.0652388	0	TSNAXIP1
3.28588286450005E-05	-0.296445	0.614	0.661	0.0657177	0	PIGR
3.31637186082479E-05	0.786763	0.331	0.262	0.0663274	0	ENPEP
3.38740039542449E-05	0.296472	0.684	0.644	0.067748	0	PTPRB
3.49606148301319E-05	-0.661117	0.298	0.348	0.0699212	0	DNALI1
3.64152735770312E-05	0.467068	0.426	0.353	0.0728305	0	ADAMTS9
3.82207977203361E-05	-0.371087	0.245	0.335	0.0764416	0	CACNA2D3
3.85617426258508E-05	0.549064	0.391	0.345	0.0771235	0	WSCD2
3.92690482127677E-05	-0.647167	0.168	0.271	0.0785381	0	MUC21
3.98159506475598E-05	0.250437	0.654	0.598	0.0796319	0	ACOXL
4.29394352242681E-05	-0.461523	0.344	0.43	0.0858789	0	SPAG8
4.33723889832377E-05	-0.562539	0.283	0.342	0.0867448	0	EYA4
4.35044259249066E-05	0.911133	0.341	0.264	0.0870089	0	PDE2A
4.40221502945836E-05	-1.16585	0.321	0.406	0.0880443	0	DNAAF3
4.4707354477451E-05	-0.317806	0.434	0.474	0.0894147	0	NQO1
4.72833941790284E-05	-0.5136	0.314	0.383	0.0945668	0	CD24
4.94025390346456E-05	-0.315574	0.397	0.445	0.0988051	0	PRF1
5.1834941167962E-05	-0.626386	0.207	0.298	0.10367	0	ZC2HC1C
5.18836008622317E-05	0.779402	0.335	0.266	0.103767	0	STAC2
5.20616137709956E-05	-0.356498	0.522	0.544	0.104123	0	RASGEF1B
5.81744667304412E-05	-1.43215	0.378	0.425	0.116349	0	GRIN3B
6.31729423873171E-05	-0.377128	0.358	0.406	0.126346	0	NCF1
6.44430545203327E-05	0.773813	0.385	0.314	0.128886	0	NID2
6.48510714278815E-05	0.647223	0.416	0.403	0.129702	0	ABCB5
6.68768810371441E-05	-1.2673	0.321	0.345	0.133754	0	TTC29
6.87907145813608E-05	-1.78001	0.456	0.482	0.137581	0	TEKT1
7.02375203768373E-05	-0.739184	0.293	0.356	0.140475	0	PZP
7.02992873184113E-05	0.277443	0.638	0.604	0.140599	0	PHLDA1
7.80821742275871E-05	0.402574	0.467	0.454	0.156164	0	NLGN2
8.47261112538987E-05	0.979771	0.107	0.1	0.169452	0	TEX14
8.65896202822915E-05	1.46367	0.409	0.357	0.173179	0	CCDC3
8.7514461137864E-05	-0.554012	0.138	0.234	0.175029	0	ICOS
8.83571397365464E-05	-0.929158	0.135	0.251	0.176714	0	CCN3
9.08747473034315E-05	-0.851974	0.304	0.388	0.181749	0	RSPH4A
9.1349233329739E-05	-0.327021	0.145	0.12	0.182698	0	TRAV26-2
9.45291301311345E-05	-0.369624	0.126	0.263	0.189058	0	TRAJ58
9.89021057746258E-05	0.449614	0.39	0.338	0.197804	0	EMX2
0.000100869	-1.33373	0.251	0.328	0.201739	0	CCDC190
0.000101572	-0.424181	0.261	0.346	0.203145	0	CCNO
0.00010905	-0.388179	0.247	0.317	0.2181	0	CCL4
0.000111661	-0.639417	0.3	0.356	0.223322	0	LPAR3
0.000111728	-0.4336	0.36	0.397	0.223456	0	CXorf21
0.000112594	-0.960917	0.411	0.427	0.225189	0	CFAP46
0.000122101	-0.60486	0.169	0.269	0.244201	0	PCYT1B
0.000131284	-0.716393	0.426	0.399	0.262567	0	CAPSL
0.000134487	-1.15142	0.168	0.207	0.268974	0	TNNI1
0.000145721	-0.675477	0.21	0.298	0.291443	0	RHPN2
0.000158668	-0.681353	0.187	0.274	0.317337	0	CRTAM
0.000164063	-1.43395	0.367	0.413	0.328126	0	CD164L2
0.000165435	0.422421	0.423	0.35	0.33087	0	CACNB2
0.00017197	-0.66921	0.379	0.412	0.343939	0	DNAH7
0.000176929	0.285755	0.149	0.143	0.353858	0	NKAIN4
0.000179099	-0.579469	0.223	0.334	0.358199	0	CCDC181
0.000190032	-0.846177	0.157	0.285	0.380064	0	TMEM40
0.000191221	-0.843797	0.163	0.211	0.382443	0	MUC5AC
0.000192447	0.270546	0.711	0.707	0.384893	0	CFH
0.000198008	0.277457	0.626	0.61	0.396016	0	CTNNAL1
0.00021617	-0.367003	0.364	0.429	0.432339	0	FABP4
0.000221285	-0.3011	0.134	0.15	0.442569	0	PNMA3
0.000221582	-1.01348	0.328	0.401	0.443164	0	ALDH3A1
0.000226167	0.837945	0.38	0.307	0.452334	0	CPXM2
0.000237087	0.28007	0.284	0.277	0.474174	0	FYB2
0.000237228	0.320915	0.568	0.593	0.474457	0	ATP8B1
0.000248659	-0.770859	0.374	0.395	0.497319	0	PNPLA3
0.000254556	-0.805198	0.466	0.492	0.509112	0	SLC44A4
0.000259182	-1.23788	0.453	0.485	0.518364	0	FAM92B
0.000273711	-1.24784	0.451	0.46	0.547423	0	HYDIN
0.000274352	0.575801	0.4	0.348	0.548704	0	LYVE1
0.000276949	-0.977624	0.408	0.43	0.553898	0	ARMC3
0.000281114	-0.437365	0.445	0.471	0.562229	0	GZMB
0.000291919	1.3856	0.317	0.278	0.583837	0	CRISPLD1
0.000299979	-0.725212	0.263	0.328	0.599957	0	IL5RA
0.000305875	-0.368581	0.425	0.462	0.61175	0	FOXA1
0.000312244	0.685781	0.287	0.225	0.624488	0	FBXO40
0.000312521	-1.46309	0.34	0.333	0.625041	0	AC013470.2
0.000346235	-1.18436	0.373	0.416	0.69247	0	DNAH11
0.000346884	-0.351267	0.617	0.622	0.693767	0	ELF3
0.000349338	-0.409581	0.425	0.386	0.698676	0	PRG4
0.000380758	0.262893	0.548	0.481	0.761516	0	USP31
0.000381455	0.305869	0.498	0.504	0.762909	0	PPM1K
0.000387731	0.98028	0.288	0.276	0.775462	0	DGKB
0.000449415	-0.452379	0.248	0.208	0.89883	0	TBX15
0.000454283	0.454424	0.427	0.396	0.908566	0	CAP2
0.000457513	-0.584392	0.103	0.108	0.915025	0	PROK1
0.000459086	0.396144	0.427	0.402	0.918173	0	C14orf132
0.000484153	0.289397	0.613	0.579	0.968306	0	GNA14
0.00050235	0.479719	0.423	0.388	1	0	SCG2
0.000541507	-1.15462	0.274	0.254	1	0	LRRC74B
0.000541579	-1.03239	0.349	0.368	1	0	VWA3B
0.000561011	-0.730394	0.34	0.358	1	0	VSTM2L
0.000571035	-0.837702	0.346	0.435	1	0	DNAH12
0.000574165	-1.07885	0.476	0.506	1	0	CDHR3
0.000595243	-0.662824	0.332	0.368	1	0	EPB41L4B
0.000679306	-1.28836	0.457	0.468	1	0	C6orf118
0.000754766	0.351423	0.461	0.443	1	0	METTL24
0.000774074	0.332933	0.498	0.492	1	0	SIAH2
0.000803144	-0.534083	0.25	0.283	1	0	NNAT
0.00081742	-0.38994	0.268	0.361	1	0	CECR2
0.000818431	-0.567204	0.165	0.193	1	0	ZNF578
0.000826579	-0.849803	0.452	0.459	1	0	DRC3
0.000831539	-1.48256	0.452	0.47	1	0	DNAH3
0.000833519	-0.355879	0.323	0.386	1	0	SRGAP3
0.000886158	-2.58538	0.026	0.151	1	0	FAM83F
0.00090521	0.256073	0.411	0.322	1	0	RITA1
0.000907418	0.393745	0.382	0.308	1	0	AKR1C1
0.000925476	0.339436	0.135	0.157	1	0	KCNH4
0.000949326	-0.544399	0.245	0.151	1	0	AL590560.2
0.000975551	-1.29761	0.461	0.493	1	0	CCDC114
0.00103044	-0.907718	0.323	0.348	1	0	PIH1D2
0.00104872	-0.368228	0.225	0.312	1	0	ITIH4
0.00105537	-0.728277	0.613	0.63	1	0	SCGB3A1
0.00105565	-0.264994	0.412	0.461	1	0	WDR78
0.00107462	-0.328002	0.547	0.59	1	0	DNAJA4
0.00108263	1.0584	0.126	0.097	1	0	F13B
0.00109843	-0.61909	0.232	0.258	1	0	ADGB
0.00111716	-0.362242	0.367	0.397	1	0	PPIL6
0.00112395	0.604626	0.399	0.354	1	0	LONRF2
0.00116642	0.661545	0.381	0.321	1	0	NTRK3
0.00117792	0.332926	0.233	0.135	1	0	CLGN
0.00118262	-0.512507	0.331	0.379	1	0	RIBC1
0.00127032	-0.955726	0.426	0.471	1	0	RSPH9
0.00134786	0.530374	0.201	0.148	1	0	LLCFC1
0.00142623	-1.1512	0.25	0.297	1	0	C16orf71
0.00145066	-1.35596	0.436	0.448	1	0	WDR38
0.00146559	-1.1806	0.41	0.403	1	0	DLEC1
0.0014812	-1.16502	0.489	0.518	1	0	RP1
0.00152864	0.79035	0.188	0.155	1	0	KBTBD13
0.00153948	0.566151	0.371	0.28	1	0	ANGPT2
0.00159066	-0.591898	0.585	0.611	1	0	TPPP3
0.00166827	-0.53141	0.393	0.432	1	0	CFAP70
0.00168372	-0.715497	0.27	0.319	1	0	USP43
0.00173537	-0.378209	0.342	0.395	1	0	NEK11
0.00182248	-1.18313	0.336	0.36	1	0	CCDC151
0.00186645	-0.448633	0.215	0.286	1	0	POU2AF1
0.00186826	-0.763638	0.347	0.363	1	0	HLA-G
0.00201138	-0.320205	0.129	0.221	1	0	SLC13A4
0.00206648	-0.560013	0.247	0.311	1	0	KCNRG
0.00218596	-0.375713	0.097	0.141	1	0	PHGR1
0.00221031	-0.700026	0.345	0.366	1	0	RAB36
0.00225942	0.280555	0.513	0.462	1	0	EYA2
0.00229201	-0.774377	0.28	0.308	1	0	AK8
0.0023016	-1.28954	0.964	0.956	1	0	SCGB1A1
0.00237588	-1.12608	0.307	0.334	1	0	CASC1
0.00249409	1.27141	0.143	0.143	1	0	CARD18
0.00251789	-0.251434	0.497	0.536	1	0	TMPRSS2
0.00258508	-1.12533	0.293	0.334	1	0	KCNH3
0.00259463	-0.861087	0.293	0.319	1	0	TMEM232
0.0027739	-1.40955	0.317	0.315	1	0	SAA2
0.00287974	-0.306728	0.277	0.337	1	0	OSBPL6
0.00296892	-0.70791	0.07	0.111	1	0	OSTN
0.00297352	-0.722686	0.29	0.348	1	0	GPA33
0.00298251	-0.4758	0.35	0.316	1	0	DCDC1
0.00305502	-0.298186	0.313	0.364	1	0	NME5
0.00307444	-1.0659	0.363	0.374	1	0	CCDC153
0.00314101	0.642187	0.295	0.223	1	0	JPH3
0.00319346	0.274355	0.555	0.52	1	0	HSD17B14
0.00326138	-0.813665	0.316	0.381	1	0	C2orf50
0.00336006	0.38059	0.423	0.436	1	0	LIN7A
0.00342866	-1.45512	0.108	0.158	1	0	KLHL38
0.0035763	-0.559571	0.419	0.428	1	0	ADTRP
0.00364728	-0.559818	0.206	0.249	1	0	CRLF1
0.00365726	-0.814535	0.431	0.456	1	0	TEKT2
0.00375561	0.622513	0.346	0.309	1	0	SPOCK1
0.00375896	-0.255828	0.499	0.512	1	0	ATP2C2
0.00391112	-0.529982	0.188	0.268	1	0	CFAP58
0.00392774	-0.293973	0.372	0.407	1	0	SPA17
0.00396667	-0.266864	0.381	0.432	1	0	CFAP44
0.00427755	-1.256	0.33	0.369	1	0	CFAP57
0.00428152	-1.37309	0.399	0.399	1	0	LRRC10B
0.00433599	-0.521519	0.146	0.228	1	0	CD177
0.00455483	0.41225	0.437	0.43	1	0	CLSTN2
0.00466024	0.482497	0.279	0.236	1	0	F5
0.00471517	-1.11858	0.506	0.546	1	0	RSPH1
0.0047302	-0.270832	0.279	0.331	1	0	CAPN13
0.00473303	-0.494248	0.374	0.393	1	0	C17orf97
0.00488941	-0.391657	0.386	0.427	1	0	FAM227A
0.00538211	-0.325101	0.18	0.265	1	0	OSM
0.00574153	0.310846	0.624	0.612	1	0	SLCO2A1
0.00582251	-0.414104	0.334	0.397	1	0	CABCOCO1
0.00616916	-0.862828	0.114	0.13	1	0	DQX1
0.00624037	0.547528	0.342	0.328	1	0	KCNAB1
0.00643986	-0.544315	0.423	0.442	1	0	CP
0.00728159	1.36305	0.13	0.035	1	0	RNF183
0.00728271	-0.667915	0.232	0.291	1	0	ANKFN1
0.00732053	-1.21778	0.357	0.352	1	0	LRRC71
0.00738996	0.268734	0.506	0.503	1	0	CERS4
0.00797388	0.891182	0.369	0.361	1	0	PAGE4
0.00808578	0.278854	0.473	0.491	1	0	TUBB2A
0.00830731	-0.600462	0.033	0.116	1	0	PADI4
0.00853399	-0.451832	0.262	0.281	1	0	FLACC1
0.00856081	0.258254	0.562	0.521	1	0	SYNGAP1
0.00890342	-0.886671	0.458	0.465	1	0	MUC5B
0.00906471	-0.701288	0.403	0.385	1	0	CCDC170
0.00919744	0.26707	0.597	0.587	1	0	EFEMP1
0.0093069	0.431279	0.37	0.374	1	0	SP5
0.00934075	-0.260404	0.406	0.469	1	0	ITGB3
0.00947708	0.648821	0.339	0.322	1	0	GAD1
0	1.5034	0.979	0.836	0	1	MARCO
0	1.33836	0.995	0.898	0	1	ACP5
0	1.34186	0.989	0.914	0	1	CCL18
0	1.31757	0.994	0.927	0	1	ITGAX
0	1.25314	0.995	0.933	0	1	CD68
0	1.25724	0.999	0.951	0	1	IFI30
0	1.24805	0.996	0.953	0	1	CAPG
0	1.62904	1	0.978	0	1	CHIT1
0	1.08324	0.999	0.984	0	1	CSTB
0	1.00305	1	0.989	0	1	TYROBP
0	0.942464	1	0.991	0	1	CTSZ
0	1.10658	1	0.995	0	1	APOE
0	0.913086	1	0.996	0	1	CTSB
0	1.20562	1	1	0	1	LYZ
0	1.18249	1	1	0	1	CTSD
0	0.940658	1	1	0	1	FTL
0	0.648076	1	1	0	1	HLA-DRA
1.18766281810225E-296	1.18972	0.997	0.927	2.37532563620451E-293	1	FBP1
5.84981415910126E-291	1.1347	0.995	0.928	1.16996283182025E-287	1	CYBB
6.16690429764279E-286	1.10829	0.996	0.938	1.23338085952856E-282	1	GRN
1.64804308111791E-281	1.12145	0.998	0.929	3.29608616223583E-278	1	S100A9
4.59821769674508E-281	1.08299	0.994	0.927	9.19643539349016E-278	1	CTSS
6.01514270568493E-281	1.06402	0.997	0.949	1.20302854113699E-277	1	PGD
1.24555971167384E-279	1.29328	0.986	0.869	2.49111942334769E-276	1	APOC1
1.04485833366127E-276	0.885003	1	0.99	2.08971666732255E-273	1	C1QB
3.92169656944304E-271	1.35947	0.982	0.872	7.84339313888608E-268	1	GM2A
3.04962551635979E-265	0.887201	1	0.979	6.09925103271959E-262	1	S100A11
1.54373849772106E-260	0.769871	0.999	0.989	3.08747699544212E-257	1	LAPTM5
1.10930414542561E-256	1.34284	0.976	0.825	2.21860829085123E-253	1	FGR
7.82673832335929E-244	0.891895	0.993	0.97	1.56534766467186E-240	1	TXN
3.20756176736553E-240	1.23618	0.978	0.865	6.41512353473106E-237	1	CYP27A1
8.94572194477071E-239	1.22281	0.977	0.872	1.78914438895414E-235	1	LIPA
1.97974077034139E-238	0.946038	0.995	0.948	3.95948154068278E-235	1	ITGB2
3.15959509112753E-222	1.01054	0.989	0.893	6.31919018225507E-219	1	FCER1G
1.74782876818033E-218	0.960825	0.992	0.961	3.49565753636066E-215	1	GPNMB
2.52876694896028E-217	1.04494	0.981	0.895	5.05753389792056E-214	1	SPI1
5.39247568833965E-210	0.721274	0.999	0.978	1.07849513766793E-206	1	HLA-DQA1
3.0759492082655E-206	1.09483	0.974	0.861	6.15189841653099E-203	1	MS4A7
1.08770483506244E-204	1.34037	0.932	0.762	2.17540967012487E-201	1	SLC11A1
5.65952234629295E-195	1.35253	0.924	0.745	1.13190446925859E-191	1	KYNU
3.78782806534443E-189	1.26181	0.957	0.843	7.57565613068886E-186	1	CIR1
6.31445518865256E-188	-1.0568	0.995	0.998	1.26289103773051E-184	1	TPM2
9.43069894070435E-187	-1.03348	1	1	1.88613978814087E-183	1	MYL9
1.71947124384649E-186	1.31746	0.924	0.715	3.43894248769299E-183	1	NCF2
1.52634550600734E-181	1.95698	0.832	0.586	3.05269101201469E-178	1	TM4SF19
1.53321165536879E-180	0.608459	1	0.989	3.06642331073757E-177	1	S100A10
4.56155637985903E-180	1.17063	0.954	0.805	9.12311275971806E-177	1	PLAUR
1.06468416940202E-179	-1.00996	0.985	0.995	2.12936833880404E-176	1	TPM1
2.49150371231042E-177	1.26616	0.921	0.771	4.98300742462085E-174	1	VSIG4
6.42248319158939E-175	-1.08317	0.999	0.999	1.28449663831788E-171	1	ACTA2
7.78719623429322E-166	1.35861	0.888	0.677	1.55743924685864E-162	1	OLR1
6.9226320951825E-157	0.912275	0.959	0.869	1.3845264190365E-153	1	LTA4H
7.06362479493194E-156	0.989161	0.939	0.781	1.41272495898639E-152	1	TNFAIP2
9.92653383876636E-156	0.779468	0.991	0.924	1.98530676775327E-152	1	LGALS3
3.3681783881143E-153	1.26507	0.88	0.669	6.73635677622859E-150	1	TREM2
1.46181152555114E-151	0.929552	0.966	0.866	2.92362305110227E-148	1	CCDC88A
2.33706152074893E-151	1.30214	0.89	0.641	4.67412304149785E-148	1	ALOX5
1.41402094446196E-145	-0.774346	0.993	0.997	2.82804188892392E-142	1	COL1A2
1.80730957977018E-145	-1.05347	0.994	0.994	3.61461915954036E-142	1	TAGLN
1.28705257766944E-143	-0.870683	0.985	0.995	2.57410515533889E-140	1	CLU
3.63494269642934E-143	0.876894	0.97	0.861	7.26988539285868E-140	1	TGFBI
1.30131738722243E-142	-0.776839	0.943	0.981	2.60263477444486E-139	1	NBL1
4.18350070022508E-139	-0.944585	0.865	0.953	8.36700140045017E-136	1	SPARCL1
1.36245648553349E-138	1.71207	0.167	0.006	2.72491297106699E-135	1	CNTNAP4
9.09234220491188E-138	0.822862	0.967	0.876	1.81846844098238E-134	1	SGK1
8.56584512856751E-134	-0.751067	0.976	0.987	1.7131690257135E-130	1	COL6A2
1.43148809435618E-131	0.870147	0.953	0.838	2.86297618871237E-128	1	GPCPD1
5.6567676272176E-131	0.751068	0.974	0.873	1.13135352544352E-127	1	HLA-DMB
3.97700357253582E-128	1.86677	0.75	0.575	7.95400714507165E-125	1	SPP1
2.52300293801809E-127	1.13915	0.876	0.659	5.04600587603618E-124	1	LAIR1
1.75079656046286E-125	0.787037	0.969	0.887	3.50159312092573E-122	1	CD52
6.61288653547507E-125	-0.971539	0.995	0.993	1.32257730709501E-121	1	MYLK
8.16214772876977E-125	0.666298	0.991	0.951	1.63242954575395E-121	1	C1QC
8.48204109658694E-124	-0.823943	0.964	0.983	1.69640821931739E-120	1	AEBP1
6.68380541621334E-123	1.26283	0.84	0.644	1.33676108324267E-119	1	GCHFR
8.18415443561076E-123	0.728909	0.977	0.93	1.63683088712215E-119	1	CRIP1
7.63486180681782E-122	-0.743731	0.95	0.981	1.52697236136356E-118	1	PTGDS
1.65922610107583E-121	0.71582	0.97	0.893	3.31845220215167E-118	1	CYBA
3.22733719444723E-120	0.763833	0.951	0.864	6.45467438889446E-117	1	ADA2
1.29946143141723E-119	1.44593	0.763	0.495	2.59892286283447E-116	1	BCL2A1
2.12545799166549E-119	-0.810766	0.94	0.971	4.25091598333098E-116	1	COL6A3
1.66147353483159E-118	-0.966078	0.876	0.949	3.32294706966318E-115	1	CALD1
1.8078075631467E-117	1.24776	0.822	0.648	3.6156151262934E-114	1	MRC1
6.3783921221323E-117	0.886891	0.927	0.775	1.27567842442646E-113	1	S100A8
6.84639377926051E-115	1.09997	0.849	0.634	1.3692787558521E-111	1	CD163
8.84056887455383E-115	1.43692	0.766	0.538	1.76811377491077E-111	1	OSCAR
7.06654008288238E-113	1.08188	0.866	0.672	1.41330801657648E-109	1	APOBR
4.34547964175432E-110	1.06042	0.876	0.693	8.69095928350863E-107	1	TFRC
4.49598943994685E-109	-0.831638	0.899	0.961	8.99197887989369E-106	1	FBLN1
1.00045807220482E-108	1.33563	0.843	0.692	2.00091614440965E-105	1	CHI3L1
1.16758078838697E-108	1.04232	0.84	0.653	2.33516157677394E-105	1	IGSF6
1.87188221441347E-108	1.43686	0.733	0.468	3.74376442882693E-105	1	PLA2G7
5.95529241041722E-108	-0.844581	0.866	0.944	1.19105848208344E-104	1	TCF21
6.38749143444396E-108	-1.15179	0.95	0.972	1.27749828688879E-104	1	OGN
7.97074414378144E-108	-0.589086	0.977	0.989	1.59414882875629E-104	1	APP
4.03030598782737E-104	-0.74505	0.989	0.991	8.06061197565474E-101	1	COL3A1
1.34032837928404E-103	1.36363	0.761	0.558	2.68065675856807E-100	1	HK3
1.07042918747121E-102	0.736595	0.956	0.847	2.14085837494242E-99	1	CD37
1.52384342983675E-102	1.12925	0.842	0.604	3.0476868596735E-99	1	KLHL6
2.70201152370818E-102	1.08368	0.835	0.608	5.40402304741635E-99	1	EMILIN2
6.89602676684233E-102	0.809475	0.954	0.914	1.37920535336847E-98	1	IFI6
3.5419393117408E-100	0.700599	0.969	0.905	7.08387862348161E-97	1	SCPEP1
6.81065260430089E-100	-0.86609	0.872	0.949	1.36213052086018E-96	1	SELENOM
9.50251408111351E-99	1.39373	0.744	0.562	1.9005028162227E-95	1	EGR2
9.51225599993781E-98	-0.88055	0.866	0.939	1.90245119998756E-94	1	RARRES2
2.24912020732071E-97	1.49869	0.739	0.485	4.49824041464143E-94	1	HS3ST2
3.15531334139989E-97	0.762275	0.94	0.834	6.31062668279979E-94	1	C1QA
4.27349464072484E-97	-0.619535	0.944	0.974	8.54698928144968E-94	1	SELENOP
4.66189012619598E-96	1.64245	0.709	0.497	9.32378025239195E-93	1	MCEMP1
9.1037571981268E-96	1.09439	0.808	0.599	1.82075143962536E-92	1	TFEC
1.52838627221167E-95	1.12266	0.822	0.604	3.05677254442333E-92	1	NPL
5.60337003347515E-95	1.07383	0.828	0.639	1.12067400669503E-91	1	ABCC3
7.88546635403297E-94	1.13675	0.797	0.615	1.57709327080659E-90	1	SNX10
6.24980423195186E-92	-0.742887	0.927	0.959	1.24996084639037E-88	1	CNN3
2.3883716490375E-91	0.763166	0.93	0.819	4.77674329807501E-88	1	FCGR3A
1.06102093394828E-90	0.74514	0.931	0.8	2.12204186789656E-87	1	CD53
1.27518769893378E-88	0.8761	0.884	0.73	2.55037539786757E-85	1	SLC15A3
1.90219958100008E-88	0.661198	0.955	0.842	3.80439916200016E-85	1	SRGN
9.7214673584879E-88	0.87529	0.882	0.71	1.94429347169758E-84	1	PARVG
1.26262600824542E-87	-1.0792	0.782	0.894	2.52525201649084E-84	1	SYNPO2
1.70531117918764E-86	1.14161	0.776	0.534	3.41062235837528E-83	1	C5AR1
2.8424883225559E-86	-0.881403	0.907	0.951	5.68497664511179E-83	1	SOD3
9.19958098329625E-86	-1.05073	0.753	0.879	1.83991619665925E-82	1	LHFPL6
1.34196343081936E-85	-0.978331	0.783	0.891	2.68392686163872E-82	1	DES
5.83955028217461E-84	1.15165	0.791	0.615	1.16791005643492E-80	1	SLC26A11
3.36866893803598E-83	0.90748	0.845	0.647	6.73733787607196E-80	1	PTPN6
4.7250547082872E-82	0.865471	0.827	0.633	9.4501094165744E-79	1	CLEC7A
7.16352867450202E-81	0.975551	0.833	0.64	1.4327057349004E-77	1	PLK3
9.136309233005E-81	0.866743	0.898	0.798	1.827261846601E-77	1	KIAA0930
9.29633301002947E-81	0.781861	0.895	0.778	1.85926660200589E-77	1	MYD88
2.58553375279698E-79	1.30494	0.727	0.485	5.17106750559397E-76	1	SLC1A3
1.86299797204975E-78	1.13284	0.738	0.532	3.72599594409949E-75	1	MSR1
2.25588293345876E-77	-1.19809	0.012	0.118	4.51176586691752E-74	1	L1CAM
3.73180659200467E-77	-0.799085	0.908	0.946	7.46361318400935E-74	1	PKIG
4.31409046111541E-77	-0.464559	0.998	0.997	8.62818092223081E-74	1	HSPB1
1.36558829296306E-76	1.27096	0.73	0.526	2.73117658592612E-73	1	ITGAM
1.45438347789134E-76	-1.14638	0.726	0.843	2.90876695578268E-73	1	MRVI1
1.64221466103202E-76	-0.667206	0.917	0.956	3.28442932206403E-73	1	MMP2
1.69694168776297E-76	1.4447	0.7	0.507	3.39388337552593E-73	1	HTRA4
2.6772244703627E-76	-0.923443	0.801	0.895	5.3544489407254E-73	1	KANK2
7.22071300897034E-76	0.710311	0.908	0.807	1.44414260179407E-72	1	GLIPR2
1.43868352709239E-75	-2.0714	0.121	0.356	2.87736705418478E-72	1	C1orf87
4.05544625814476E-75	1.18209	0.705	0.511	8.11089251628952E-72	1	ANPEP
1.3447655735246E-74	0.80881	0.857	0.665	2.68953114704919E-71	1	RASSF4
5.207263782228E-74	-0.538531	0.96	0.973	1.0414527564456E-70	1	LUM
9.57801859974646E-74	1.32347	0.688	0.456	1.91560371994929E-70	1	APOC2
1.76684796078332E-73	1.21791	0.371	0.186	3.53369592156665E-70	1	CCDC197
2.16504187153511E-73	-1.18278	0.711	0.831	4.33008374307022E-70	1	TMOD1
3.7497087600013E-73	-1.92959	0.06	0.282	7.4994175200026E-70	1	PIH1D3
6.5260085588218E-73	-0.717559	0.902	0.954	1.30520171176436E-69	1	PPP1R12B
2.23804746947188E-72	-2.00168	0.004	0.111	4.47609493894377E-69	1	CTXN3
3.9901647595055E-72	-1.65571	0.005	0.106	7.980329519011E-69	1	ST8SIA2
4.83084505002447E-71	0.751587	0.859	0.702	9.66169010004894E-68	1	SLCO2B1
5.76341119346063E-71	0.736871	0.901	0.767	1.15268223869213E-67	1	NABP1
1.87946766583328E-69	1.28138	0.704	0.505	3.75893533166657E-66	1	IFITM10
3.4178048839694E-69	0.875753	0.831	0.652	6.8356097679388E-66	1	THEMIS2
3.55437004502263E-69	0.875383	0.869	0.737	7.10874009004526E-66	1	FDX1
3.93249496180523E-69	-0.62317	0.901	0.948	7.86498992361046E-66	1	COL6A1
4.54988736168774E-69	0.95438	0.782	0.637	9.09977472337547E-66	1	ZNF385A
1.15275605799886E-67	0.545634	0.96	0.865	2.30551211599772E-64	1	LSP1
2.66175585646198E-67	-1.04907	0.836	0.88	5.32351171292396E-64	1	GREM1
3.32088886408938E-67	1.15625	0.706	0.505	6.64177772817877E-64	1	SLAMF8
5.10312634083869E-67	-0.811675	0.778	0.875	1.02062526816774E-63	1	C11orf96
2.02924710320679E-66	-0.854513	0.804	0.884	4.05849420641358E-63	1	VCL
2.06571303404708E-66	-0.997697	0.806	0.861	4.13142606809417E-63	1	CNN1
2.73687119681763E-66	-0.767974	0.801	0.903	5.47374239363526E-63	1	MFGE8
1.1221146009111E-65	1.09373	0.72	0.52	2.24422920182219E-62	1	SLC31A2
2.12461810840767E-65	1.40806	0.656	0.458	4.24923621681535E-62	1	PLBD1
8.3580052921112E-65	-2.12267	0.128	0.302	1.67160105842224E-61	1	FOXJ1
9.58569942144615E-64	-0.495955	1	1	1.91713988428923E-60	1	FLNA
1.26740955024905E-63	0.994202	0.738	0.554	2.53481910049811E-60	1	HMOX1
2.75420828690294E-63	-1.40748	0.049	0.254	5.50841657380588E-60	1	NGEF
6.46312404303828E-63	-0.735175	0.963	0.97	1.29262480860766E-59	1	COL1A1
1.6805195580657E-62	-1.12165	0.639	0.781	3.3610391161314E-59	1	LMOD1
1.99816267113358E-62	1.27399	0.641	0.441	3.99632534226716E-59	1	PRAM1
2.72749034766853E-62	-0.671934	0.895	0.931	5.45498069533707E-59	1	RBPMS
4.83231003831185E-62	1.06497	0.738	0.547	9.66462007662369E-59	1	PPARG
5.03430654341845E-62	1.60521	0.587	0.386	1.00686130868369E-58	1	DCSTAMP
8.28643600522243E-62	-0.86911	0.752	0.859	1.65728720104449E-58	1	CCN1
1.65236732535065E-61	-0.761873	0.743	0.856	3.30473465070131E-58	1	PBX1
2.77526320332412E-61	0.806848	0.821	0.634	5.55052640664824E-58	1	MYO1F
4.74325325753832E-61	0.873703	0.794	0.625	9.48650651507665E-58	1	PLEK
1.35050667758171E-60	1.06029	0.71	0.498	2.70101335516342E-57	1	GLRX
2.31563533970865E-60	-0.926991	0.631	0.785	4.63127067941731E-57	1	COL16A1
2.61022937398156E-60	1.26865	0.678	0.538	5.22045874796312E-57	1	TREM1
3.25378815162705E-60	-0.80146	0.76	0.87	6.50757630325411E-57	1	EMILIN1
6.9636703297975E-60	-1.38962	0.001	0.14	1.3927340659595E-56	1	KRTAP6-1
1.44357817691988E-59	-0.99332	0.749	0.841	2.88715635383975E-56	1	SFRP4
1.76570417814143E-59	0.827564	0.778	0.624	3.53140835628287E-56	1	NR1H3
2.77204046577575E-59	-0.876087	0.779	0.861	5.54408093155151E-56	1	PALLD
1.31693796873851E-58	-1.15945	0.52	0.698	2.63387593747701E-55	1	PRUNE2
1.99823744977964E-58	-2.48712	0.09	0.308	3.99647489955928E-55	1	LRRC74B
6.47573236785134E-58	-0.713853	0.866	0.931	1.29514647357027E-54	1	PDLIM7
9.51604996520964E-56	1.37364	0.61	0.432	1.90320999304193E-52	1	AQP9
1.07180781292794E-55	-0.897706	0.59	0.796	2.14361562585588E-52	1	CCN2
2.03425787453879E-55	-1.1592	0.007	0.14	4.06851574907758E-52	1	GRIN2B
9.26380837507641E-55	0.822341	0.781	0.611	1.85276167501528E-51	1	MPP1
9.40094154820466E-55	-0.708797	0.808	0.883	1.88018830964093E-51	1	DSTN
2.4707058187696E-54	-0.681982	0.862	0.901	4.9414116375392E-51	1	SPON2
3.33238252810499E-54	-0.820733	0.743	0.862	6.66476505620998E-51	1	ANTXR2
6.31825640012716E-54	-0.430258	0.227	0.053	1.26365128002543E-50	1	SLC7A3
9.46718720068402E-54	0.973461	0.736	0.57	1.8934374401368E-50	1	G6PD
1.86878045800497E-53	-2.72299	0.104	0.284	3.73756091600993E-50	1	MSMB
2.81025726939293E-53	0.826725	0.762	0.622	5.62051453878586E-50	1	C1orf162
3.37005497670244E-53	-1.07988	0.552	0.725	6.74010995340487E-50	1	MATN2
6.67850771048317E-53	0.914211	0.73	0.508	1.33570154209663E-49	1	WDFY4
2.10744622728858E-52	-0.673335	0.72	0.848	4.21489245457715E-49	1	COL4A1
2.67986534367492E-52	0.437623	0.965	0.917	5.35973068734983E-49	1	TYMP
6.51235768864464E-52	-0.763253	0.69	0.821	1.30247153772893E-48	1	DMPK
5.51485380714994E-51	-0.940765	0.581	0.745	1.10297076142999E-47	1	SMTN
5.5341551035393E-51	-0.675791	0.84	0.9	1.10683102070786E-47	1	GBP2
7.6871981020532E-51	-1.01295	0.584	0.722	1.53743962041064E-47	1	FBLIM1
4.02327726129091E-50	-1.6138	0.092	0.271	8.04655452258182E-47	1	PLCXD3
1.62698925342377E-49	-0.566637	0.846	0.906	3.25397850684753E-46	1	SLC40A1
8.37210219425523E-49	-1.0313	0.04	0.154	1.67442043885105E-45	1	PLEKHG4B
9.71893921164034E-49	-0.93148	0.529	0.723	1.94378784232807E-45	1	TGFB1I1
1.99594129574159E-48	-1.08505	0.053	0.105	3.99188259148317E-45	1	PADI4
2.79795809274734E-48	-1.037	0.481	0.69	5.59591618549468E-45	1	HSPB6
3.07799495618829E-48	-0.66843	0.85	0.899	6.15598991237658E-45	1	TCEAL4
3.15866323181043E-48	-0.655651	0.808	0.874	6.31732646362086E-45	1	GJA1
3.66229823993693E-48	1.56392	0.595	0.486	7.32459647987386E-45	1	BIRC7
6.6143460699422E-48	-0.6862	0.756	0.858	1.32286921398844E-44	1	SERPINF1
1.27143575454382E-47	-0.848385	0.663	0.76	2.54287150908765E-44	1	MTSS2
1.76152955059786E-47	-0.572903	0.074	0.179	3.52305910119571E-44	1	SMIM10L2A
3.84075207526436E-47	-0.860745	0.652	0.778	7.68150415052871E-44	1	FILIP1L
7.47833026237168E-47	-0.664456	0.111	0.216	1.49566605247434E-43	1	RET
1.47030353365467E-46	-0.908183	0.72	0.78	2.94060706730934E-43	1	CRYAB
1.49113670443532E-46	-0.926626	0.004	0.105	2.98227340887064E-43	1	NANOG
2.7114112985477E-46	-0.957499	0.616	0.734	5.42282259709541E-43	1	COL14A1
3.36385326498681E-46	-0.871827	0.582	0.725	6.72770652997362E-43	1	FXYD1
4.6014464459094E-46	-1.01572	0.648	0.769	9.20289289181881E-43	1	VEGFD
4.68546007109278E-46	0.827739	0.745	0.587	9.37092014218555E-43	1	RMDN3
5.22202422915591E-46	-0.455081	0.028	0.153	1.04440484583118E-42	1	UMODL1
8.11475846203564E-46	1.6326	0.571	0.424	1.62295169240713E-42	1	CXCL8
8.86962353214097E-46	0.70938	0.812	0.696	1.77392470642819E-42	1	STX11
1.966522504931E-44	-0.859906	0.726	0.804	3.933045009862E-41	1	NR4A1
4.86999375700707E-44	-1.01664	0.527	0.677	9.73998751401414E-41	1	MEIS2
6.26562050184425E-44	0.517175	0.905	0.768	1.25312410036885E-40	1	HLA-DOA
6.62036471443903E-44	-0.939289	0.543	0.699	1.32407294288781E-40	1	FMOD
7.49064931518138E-44	-1.10237	0.661	0.761	1.49812986303628E-40	1	IGFN1
1.09762203880594E-43	-3.79118	0.05	0.229	2.19524407761188E-40	1	LRRC26
1.13009269855431E-43	-2.606	0.008	0.108	2.26018539710862E-40	1	C12orf50
2.61778281395561E-43	1.62687	0.576	0.447	5.23556562791122E-40	1	KCP
3.5570505867775E-43	-0.832244	0.573	0.746	7.114101173555E-40	1	PAWR
3.61610730020888E-43	-0.959784	0.534	0.686	7.23221460041775E-40	1	GOLM1
3.9086665759185E-43	-0.796856	0.671	0.779	7.81733315183699E-40	1	PHLDB2
1.17363117093363E-42	-0.92311	0.56	0.692	2.34726234186726E-39	1	ENAH
1.66846159239778E-42	1.00146	0.641	0.509	3.33692318479557E-39	1	RASGEF1B
1.84376226744976E-42	-2.51964	0.024	0.157	3.68752453489951E-39	1	VAT1L
3.56416254510623E-42	-0.462971	0.93	0.955	7.12832509021246E-39	1	MLPH
5.79475634111885E-42	-3.93124	0	0.111	1.15895126822377E-38	1	ACTC1
8.55461878741436E-42	-0.795821	0.782	0.825	1.71092375748287E-38	1	MAP3K20
1.2913876817612E-41	-0.99062	0.51	0.679	2.5827753635224E-38	1	ITGA8
1.47251174891749E-41	-1.04592	0.514	0.674	2.94502349783499E-38	1	TNFAIP8L3
2.36615363457958E-41	0.881809	0.728	0.595	4.73230726915917E-38	1	MOSPD1
5.30044674573001E-41	-0.777908	0.652	0.794	1.060089349146E-37	1	THBS1
9.32884716487659E-41	1.45774	0.361	0.16	1.86576943297532E-37	1	GAL
1.0433317496432E-40	-0.628735	0.723	0.827	2.08666349928639E-37	1	ATP2B4
1.42138739726106E-40	-1.01218	0.472	0.666	2.84277479452213E-37	1	FGF7
2.17954104969122E-40	-0.767838	0.061	0.21	4.35908209938244E-37	1	ALOX12
2.83971540236895E-40	-1.07513	0.47	0.626	5.67943080473789E-37	1	ITM2C
2.9198649875652E-40	-0.937993	0.519	0.679	5.83972997513041E-37	1	THBS2
3.67762909493065E-40	-1.15939	0.126	0.241	7.35525818986129E-37	1	NKX3-2
4.70356512141518E-40	-0.376676	0.083	0.215	9.40713024283036E-37	1	GP9
8.92830290787669E-40	-1.72625	0.106	0.002	1.78566058157534E-36	1	FANCD2OS
9.53599655997046E-40	-1.1118	0.541	0.716	1.90719931199409E-36	1	IGFBP5
1.26082503337585E-39	1.50316	0.552	0.413	2.5216500667517E-36	1	DNASE2B
1.34793849131463E-39	-1.04377	0.435	0.618	2.69587698262927E-36	1	TGFBR3
2.22976881293131E-39	-0.736491	0.094	0.159	4.45953762586261E-36	1	IGHD
2.66869330340121E-39	1.12755	0.581	0.446	5.33738660680243E-36	1	C15orf48
3.14653871842697E-39	-0.491835	0.928	0.938	6.29307743685393E-36	1	CLIC4
4.25106997359751E-39	-0.861223	0.53	0.702	8.50213994719501E-36	1	PDLIM3
5.59371513546425E-39	-0.888316	0.533	0.684	1.11874302709285E-35	1	GEM
9.93603748222659E-39	1.27647	0.559	0.42	1.98720749644532E-35	1	CLEC12A
1.13887811586133E-38	0.654051	0.756	0.623	2.27775623172266E-35	1	FPR3
2.51989041119794E-38	-0.925673	0.716	0.775	5.03978082239588E-35	1	ARMC9
4.26228543871577E-38	-0.974739	0.571	0.698	8.52457087743154E-35	1	BMERB1
5.9751709931286E-38	-0.946789	0.629	0.718	1.19503419862572E-34	1	FBXO32
5.99646444165129E-38	-2.74499	0.002	0.102	1.19929288833026E-34	1	KLK2
2.15869586312804E-37	-2.49535	0.007	0.108	4.31739172625609E-34	1	NT5C1A
3.80016544268608E-37	-1.01914	0.542	0.666	7.60033088537216E-34	1	MRGPRF
3.82986837076702E-37	-2.36193	0.114	0.187	7.65973674153403E-34	1	ERN2
4.20989600175301E-37	-0.879559	0.553	0.681	8.41979200350601E-34	1	CCDC80
4.55831395209843E-37	1.83074	0.108	0.008	9.11662790419686E-34	1	NUTM2F
4.86091567408436E-37	-0.656659	0.7	0.81	9.72183134816872E-34	1	PTP4A3
5.6627252317232E-37	-1.87947	0.306	0.434	1.13254504634464E-33	1	CAPSL
7.4052797297363E-37	-1.01771	0.597	0.713	1.48105594594726E-33	1	ANO3
7.92562608492502E-37	-1.56641	0.125	0.224	1.585125216985E-33	1	PHYHIP
1.29759590907503E-36	-0.746603	0.648	0.745	2.59519181815007E-33	1	DEPP1
1.34531185324906E-36	-0.855266	0.62	0.742	2.69062370649813E-33	1	MCAM
1.77033213490519E-36	-0.742918	0.514	0.69	3.54066426981038E-33	1	LAMB1
1.88886635385115E-36	-0.984359	0.432	0.597	3.7777327077023E-33	1	NELL2
3.50952828756994E-36	-0.674779	0.053	0.121	7.01905657513988E-33	1	CCL1
3.61844926963672E-36	-1.03186	0.555	0.667	7.23689853927345E-33	1	RAMP1
4.09455202741273E-36	-0.599911	0.005	0.102	8.18910405482547E-33	1	IRGC
4.31889876518877E-36	0.808205	0.701	0.553	8.63779753037754E-33	1	ALOX5AP
6.89703750456603E-36	1.08736	0.593	0.467	1.3794075009132E-32	1	ADAMTSL4
3.30232643587437E-35	-0.61827	0.682	0.81	6.60465287174875E-32	1	HIST1H4E
3.96788576683179E-35	-0.578386	0.019	0.143	7.93577153366359E-32	1	E2F6
4.68172465161697E-35	1.47792	0.108	0.054	9.36344930323395E-32	1	C17orf98
5.84924673958971E-35	-0.569766	0.798	0.848	1.16984934791794E-31	1	FXYD6
1.01281541128539E-34	2.60117	0.188	0.019	2.02563082257078E-31	1	SLC17A8
1.21980433207399E-34	-0.73775	0.003	0.108	2.43960866414798E-31	1	FCRLA
1.99721668767715E-34	0.554861	0.811	0.662	3.9944333753543E-31	1	CPM
2.0689428015269E-34	-1.81654	0.137	0.22	4.1378856030538E-31	1	NIPAL1
3.07149319994922E-34	-0.815717	0.526	0.681	6.14298639989845E-31	1	PARVA
3.12483582243908E-34	0.92054	0.626	0.436	6.24967164487815E-31	1	CSF2RA
5.0724856131632E-34	-1.39155	0.01	0.131	1.01449712263264E-30	1	PPP4R3C
1.18465591666036E-33	-1.22006	0.3	0.509	2.36931183332072E-30	1	BOC
1.4486778396957E-33	-1.10988	0.422	0.563	2.8973556793914E-30	1	SPEG
1.48009561916967E-33	-1.43517	0.135	0.223	2.96019123833935E-30	1	SLC51B
1.62782438141237E-33	-0.659221	0.804	0.855	3.25564876282475E-30	1	C7
3.60155462041551E-33	-1.12171	0.405	0.559	7.20310924083103E-30	1	PTGIS
4.93667286567568E-33	-1.14187	0.501	0.64	9.87334573135136E-30	1	PLN
5.14783749365972E-33	-1.42015	0.261	0.473	1.02956749873194E-29	1	ALDH1A2
8.16838107953942E-33	-0.93927	0.44	0.611	1.63367621590788E-29	1	THSD4
8.97313869602365E-33	-0.520338	0.863	0.897	1.79462773920473E-29	1	VWF
9.29997755683168E-33	-0.572432	0.751	0.828	1.85999551136634E-29	1	ST5
1.02501938006216E-32	1.09461	0.551	0.369	2.05003876012432E-29	1	TLR8
1.98058944408865E-32	-1.11804	0.415	0.569	3.9611788881773E-29	1	ASPN
2.35636437093756E-32	-1.09469	0.042	0.15	4.71272874187512E-29	1	SYCE2
3.89462411275191E-32	-1.16671	0.011	0.147	7.78924822550382E-29	1	ZCCHC12
5.44847882456958E-32	-2.06085	0.309	0.461	1.08969576491392E-28	1	CCDC187
6.0513416677423E-32	-1.14992	0.422	0.579	1.21026833354846E-28	1	PCDH7
6.62335975133105E-32	-1.04534	0.457	0.584	1.32467195026621E-28	1	MAP1B
7.6829103448762E-32	1.68347	0.534	0.414	1.53658206897524E-28	1	HES2
2.03135527029805E-31	-1.33171	0.378	0.561	4.0627105405961E-28	1	CCL21
2.04786190177023E-31	-0.852511	0.482	0.631	4.09572380354045E-28	1	MAPK10
3.51942054907215E-31	-0.994305	0.432	0.585	7.03884109814431E-28	1	S1PR3
4.70931554120351E-31	-0.673612	0.645	0.751	9.41863108240703E-28	1	YAP1
5.16939792504195E-31	-1.00674	0.481	0.617	1.03387958500839E-27	1	HAND2
5.54552631761586E-31	-0.784407	0.099	0.193	1.10910526352317E-27	1	RAG1
6.31960556215066E-31	0.684909	0.696	0.591	1.26392111243013E-27	1	ALDH1A1
8.62384954894879E-31	-0.620707	0.642	0.755	1.72476990978976E-27	1	EPN2
1.39020750056165E-30	-0.74668	0.649	0.749	2.7804150011233E-27	1	TBL1X
1.5496155504824E-30	1.43417	0.552	0.455	3.0992311009648E-27	1	GPD1
1.8546957841937E-30	-1.34852	0.04	0.111	3.70939156838741E-27	1	TAS2R1
3.3309215224777E-30	-0.816867	0.049	0.156	6.6618430449554E-27	1	TMEM132E
3.61198472143877E-30	-0.547162	0.752	0.821	7.22396944287755E-27	1	ANTXR1
4.57035996508273E-30	0.473521	0.183	0.081	9.14071993016546E-27	1	WFDC6
5.39277359564779E-30	1.0215	0.566	0.433	1.07855471912956E-26	1	PTAFR
7.46452030272242E-30	-1.19908	0.31	0.509	1.49290406054448E-26	1	SLC2A12
1.54286907098534E-29	-1.20439	0.376	0.518	3.08573814197067E-26	1	JPH2
1.5617292095425E-29	-0.900434	0.475	0.62	3.123458419085E-26	1	BAG2
2.50804646564212E-29	-1.36408	0.082	0.293	5.01609293128424E-26	1	WIPF3
2.89311651114226E-29	-0.6827	0.625	0.74	5.78623302228451E-26	1	PLPP1
1.52132813559865E-28	-0.945948	0.466	0.623	3.04265627119731E-25	1	SYTL4
1.9847252334026E-28	-0.354095	0.937	0.957	3.9694504668052E-25	1	C3
2.30682146823195E-28	0.949671	0.564	0.45	4.61364293646391E-25	1	CCR1
2.35435513341002E-28	-0.698258	0.6	0.727	4.70871026682003E-25	1	GUCY1A1
2.88713653647819E-28	-1.47446	0.216	0.436	5.77427307295638E-25	1	PDE7B
4.47341645713207E-28	0.477997	0.795	0.697	8.94683291426415E-25	1	SERPINA1
6.68705760763878E-28	-0.573155	0.648	0.739	1.33741152152776E-24	1	FAM102A
6.83458926561335E-28	-2.12699	0.02	0.107	1.36691785312267E-24	1	LRRIQ4
9.4152781259861E-28	-1.47659	0.15	0.267	1.88305562519722E-24	1	MDH1B
1.35578630540709E-27	-0.634515	0.656	0.736	2.71157261081418E-24	1	SLC22A3
2.25779018800283E-27	-0.640957	0.616	0.734	4.51558037600566E-24	1	CFH
2.41520798138784E-27	-0.415833	0.853	0.904	4.83041596277567E-24	1	TIMP1
2.75642240761225E-27	-1.18558	0.32	0.491	5.5128448152245E-24	1	HOXA10
3.19838048468033E-27	-1.49074	0.199	0.424	6.39676096936067E-24	1	FLNC
5.48345163677898E-27	-1.08761	0.207	0.355	1.0966903273558E-23	1	TCTEX1D1
6.41742922782238E-27	-0.87603	0.513	0.641	1.28348584556448E-23	1	ADAMTS1
9.52742851000002E-27	-0.960876	0.038	0.132	1.905485702E-23	1	KCNJ3
1.13873768464642E-26	-0.517535	0.737	0.835	2.27747536929284E-23	1	CLEC3B
1.42411813197497E-26	-0.646904	0.476	0.674	2.84823626394993E-23	1	PKD1
1.60046946914412E-26	0.923987	0.576	0.403	3.20093893828823E-23	1	MREG
1.79600825924766E-26	0.692454	0.635	0.493	3.59201651849533E-23	1	FCGR2B
2.1092004012265E-26	-1.28522	0.238	0.37	4.218400802453E-23	1	LMNTD1
2.14289373365627E-26	-1.20951	0.086	0.197	4.28578746731255E-23	1	C12orf54
2.71420187964585E-26	-1.58921	0.018	0.157	5.42840375929169E-23	1	BCAS1
2.9381492150159E-26	-0.826707	0.47	0.601	5.8762984300318E-23	1	COL4A5
3.27703925680346E-26	1.25442	0.256	0.135	6.55407851360693E-23	1	LLCFC1
4.120573397817E-26	-0.782257	0.14	0.271	8.24114679563401E-23	1	GAL3ST1
5.28304104553782E-26	-1.1304	0.249	0.479	1.05660820910756E-22	1	FAM229B
8.19577594004689E-26	-2.45792	0.145	0.214	1.63915518800938E-22	1	STRA6
9.19341362437791E-26	-0.902216	0.53	0.667	1.83868272487558E-22	1	SORBS1
1.48036072159299E-25	-0.383713	0.923	0.937	2.96072144318598E-22	1	PPP1R12C
1.75127790644093E-25	-0.671453	0.497	0.654	3.50255581288186E-22	1	HES4
1.9992830295003E-25	-1.99224	0.212	0.357	3.99856605900061E-22	1	DCDC1
2.22545726362166E-25	-0.898555	0.109	0.152	4.45091452724333E-22	1	LAMP5
2.62780890209236E-25	-0.78496	0.558	0.652	5.25561780418472E-22	1	SYNM
2.84112854494625E-25	1.36724	0.498	0.405	5.68225708989249E-22	1	ADTRP
3.44995316436248E-25	0.837295	0.587	0.485	6.89990632872495E-22	1	MNDA
4.17639231034723E-25	-2.37447	0.04	0.19	8.35278462069446E-22	1	CRHR2
4.7468416191612E-25	0.758713	0.613	0.518	9.49368323832239E-22	1	CXCL16
5.15120169831878E-25	-0.803029	0.036	0.175	1.03024033966376E-21	1	TMEM132B
5.20263202679843E-25	-1.45426	0.353	0.487	1.04052640535969E-21	1	DRC3
5.30948689074893E-25	0.897772	0.571	0.455	1.06189737814979E-21	1	FCGR1B
5.35347014686068E-25	-0.701187	0.549	0.651	1.07069402937214E-21	1	USP53
5.9756622111594E-25	-2.05631	0.4	0.497	1.19513244223188E-21	1	TEKT1
7.15813740445021E-25	-0.82439	0.338	0.545	1.43162748089004E-21	1	PGM2L1
9.22606200415651E-25	-1.04646	0.384	0.519	1.8452124008313E-21	1	ATRNL1
1.19882755037097E-24	-8.01318	0.008	0.111	2.39765510074194E-21	1	FAM166C
2.08087205465715E-24	-1.14105	0.388	0.516	4.16174410931431E-21	1	FHL2
2.93235049224262E-24	1.57637	0.481	0.364	5.86470098448523E-21	1	PNPLA3
3.13103254182843E-24	-0.704688	0.497	0.638	6.26206508365686E-21	1	NNMT
3.41380559983974E-24	-1.80069	0.319	0.475	6.82761119967949E-21	1	SAXO2
3.70992355791986E-24	-0.710382	0.464	0.623	7.41984711583972E-21	1	GNA14
4.45965570444139E-24	-0.879355	0.429	0.56	8.91931140888277E-21	1	ANGPTL2
4.53248784421926E-24	-0.620759	0.519	0.662	9.06497568843852E-21	1	MDK
5.43667651958073E-24	-0.970499	0.008	0.11	1.08733530391614E-20	1	MEIOC
6.21979165949741E-24	-1.04538	0.351	0.491	1.24395833189948E-20	1	BNC2
1.19564900186751E-23	-0.920713	0.267	0.484	2.39129800373501E-20	1	TP53INP2
1.27750850141026E-23	-0.694777	0.508	0.637	2.55501700282052E-20	1	PPL
1.7771046095237E-23	-0.960604	0.372	0.507	3.5542092190474E-20	1	ESR1
1.81603700306104E-23	-0.648242	0.597	0.707	3.63207400612207E-20	1	SLC38A1
1.89330187914431E-23	-0.518922	0.697	0.797	3.78660375828862E-20	1	CRIP2
1.94175153052572E-23	-0.818517	0.468	0.602	3.88350306105143E-20	1	CYP1B1
1.98564755266516E-23	-1.03978	0.542	0.614	3.97129510533033E-20	1	PTGER3
2.13798064212153E-23	1.0281	0.513	0.317	4.27596128424305E-20	1	DHRS9
2.34778736835487E-23	-0.671571	0.62	0.683	4.69557473670974E-20	1	BACE2
3.52950597954373E-23	0.694515	0.075	0.133	7.05901195908747E-20	1	C6orf58
3.77755774160149E-23	-1.31485	0.238	0.365	7.55511548320298E-20	1	DNAH5
3.91074688045587E-23	-1.63945	0.473	0.553	7.82149376091174E-20	1	RSPH1
4.00887066410985E-23	-1.05732	0.409	0.563	8.0177413282197E-20	1	LGI2
5.39885133968226E-23	-0.593712	0.571	0.673	1.07977026793645E-19	1	NR2F1
5.61902316949416E-23	-0.839248	0.467	0.589	1.12380463389883E-19	1	MSRB3
6.78383215342115E-23	-1.17729	0.175	0.288	1.35676643068423E-19	1	RSPH14
7.79852068045932E-23	2.33045	0.196	0.029	1.55970413609186E-19	1	WFDC10A
8.95353677245689E-23	0.371446	0.873	0.825	1.79070735449138E-19	1	PTPRE
9.80940550389881E-23	-1.38367	0.335	0.481	1.96188110077976E-19	1	CTXN1
1.05507732913041E-22	-0.779314	0.429	0.572	2.11015465826081E-19	1	SH3PXD2B
1.11318200944689E-22	-0.943376	0.349	0.498	2.22636401889379E-19	1	FBXL7
1.21628750181243E-22	-1.0576	0.174	0.215	2.43257500362486E-19	1	KLK1
1.27216174778644E-22	-0.519332	0.709	0.795	2.54432349557287E-19	1	FGFR1
1.30772551550361E-22	-0.581652	0.685	0.732	2.61545103100721E-19	1	WFS1
1.52214611778087E-22	0.567879	0.682	0.548	3.04429223556174E-19	1	IRF8
1.61639921457107E-22	-0.630151	0.63	0.699	3.23279842914213E-19	1	HTRA1
1.63693169876595E-22	-0.719375	0.572	0.645	3.27386339753191E-19	1	LAPTM4B
2.02434566224686E-22	-2.5934	0.31	0.415	4.04869132449372E-19	1	CCDC33
2.05994886841395E-22	-1.89825	0.403	0.505	4.1198977368279E-19	1	DNAAF1
2.40452209333785E-22	-0.37298	0.9	0.933	4.80904418667569E-19	1	COX6C
2.4366105199289E-22	-0.544773	0.624	0.739	4.87322103985781E-19	1	TES
2.82355682238403E-22	-0.818834	0.509	0.611	5.64711364476806E-19	1	CPE
3.90641613025749E-22	-0.8936	0.442	0.559	7.81283226051497E-19	1	ALDH1B1
3.95874577656281E-22	-1.03523	0.416	0.546	7.91749155312561E-19	1	PCP4
4.09608765904073E-22	0.372688	0.807	0.733	8.19217531808146E-19	1	FABP5
5.16299558325199E-22	-0.585767	0.555	0.704	1.0325991166504E-18	1	TCIM
5.45450432438673E-22	-0.631194	0.615	0.705	1.09090086487735E-18	1	DPYSL3
5.4919878014442E-22	-0.364815	0.392	0.278	1.09839756028884E-18	1	C1orf194
6.27305089859767E-22	-0.575932	0.596	0.729	1.25461017971953E-18	1	TACC2
6.83526498123043E-22	1.02922	0.511	0.374	1.36705299624609E-18	1	HAVCR2
8.16093263375634E-22	-0.907395	0.289	0.472	1.63218652675127E-18	1	RERG
9.13372325915538E-22	0.752759	0.552	0.426	1.82674465183108E-18	1	SLAMF7
1.08432608316035E-21	1.08909	0.518	0.396	2.1686521663207E-18	1	SLC7A11
1.10632168672268E-21	-0.386335	0.807	0.862	2.21264337344536E-18	1	AFDN
1.10646768899782E-21	-2.11249	0.112	0.236	2.21293537799564E-18	1	BMPR1B
1.18080840751358E-21	-1.1514	0.373	0.517	2.36161681502715E-18	1	NECAB2
1.2403156516699E-21	-1.01223	0.416	0.541	2.4806313033398E-18	1	PDE3A
1.25425579628048E-21	-1.39428	0.16	0.388	2.50851159256096E-18	1	SLC26A10
1.33339910731019E-21	-1.22976	0.323	0.456	2.66679821462037E-18	1	RBM24
1.41412189553855E-21	-1.15877	0.375	0.493	2.82824379107711E-18	1	C12orf75
1.66935927657645E-21	-1.00068	0.27	0.461	3.33871855315289E-18	1	DNAJB5
1.71385015575045E-21	-0.54411	0.073	0.136	3.4277003115009E-18	1	OR11H1
1.85853437007645E-21	-0.798616	0.361	0.546	3.7170687401529E-18	1	CC2D2A
2.74314747346278E-21	-0.815708	0.435	0.589	5.48629494692556E-18	1	COL15A1
3.19336047853254E-21	-0.952596	0.35	0.49	6.38672095706508E-18	1	PFN2
3.51598420986598E-21	-0.929793	0.416	0.539	7.03196841973197E-18	1	PDLIM4
4.01740755371147E-21	-2.10373	0.426	0.479	8.03481510742294E-18	1	CFAP65
4.12469581855926E-21	-0.866135	0.39	0.541	8.24939163711851E-18	1	DACT3
4.37838873676443E-21	-1.87393	0.196	0.374	8.75677747352885E-18	1	CCDC60
4.7982428422418E-21	-0.538975	0.674	0.772	9.5964856844836E-18	1	DUSP1
6.03645502824414E-21	-1.50696	0.147	0.252	1.20729100564883E-17	1	FOXC2
6.54724364526616E-21	-1.19593	0.114	0.225	1.30944872905323E-17	1	KCNE2
6.56670609737822E-21	-1.5188	0.946	0.961	1.31334121947564E-17	1	SCGB1A1
8.41288866387372E-21	0.503195	0.173	0.088	1.68257773277474E-17	1	PROK1
8.92095031574731E-21	-1.23296	0.19	0.376	1.78419006314946E-17	1	PDZD4
1.17019695770298E-20	1.8927	0.234	0.072	2.34039391540595E-17	1	PPDPFL
1.28614006152174E-20	-1.31337	0.227	0.406	2.57228012304347E-17	1	LONRF2
1.31315517188117E-20	-1.78533	0.422	0.487	2.62631034376234E-17	1	ROPN1L
1.43675959082657E-20	-0.545985	0.736	0.776	2.87351918165314E-17	1	SUN1
1.85224219084771E-20	-1.85538	0.095	0.186	3.70448438169542E-17	1	ASTN1
2.31190516113963E-20	-1.93236	0.17	0.265	4.62381032227926E-17	1	SYT14
3.03339888351437E-20	-0.880686	0.459	0.558	6.06679776702874E-17	1	AKAP12
4.27198290524811E-20	-1.98621	0.241	0.408	8.54396581049621E-17	1	CCDC3
5.86981016123514E-20	-0.792894	0.373	0.508	1.17396203224703E-16	1	DBN1
7.05153076172404E-20	-0.812841	0.416	0.535	1.41030615234481E-16	1	ISOC1
8.13426361179499E-20	-0.748308	0.463	0.58	1.626852722359E-16	1	CFL2
8.21574435267368E-20	-0.897906	0.433	0.54	1.64314887053474E-16	1	IGFBP2
9.34597021896869E-20	-1.30134	0.341	0.449	1.86919404379374E-16	1	SLC2A4
1.16773978097149E-19	-0.745859	0.404	0.539	2.33547956194298E-16	1	JAM2
1.27634865981066E-19	1.35619	0.225	0.05	2.55269731962132E-16	1	COL28A1
1.30342936175719E-19	-1.09665	0.043	0.117	2.60685872351438E-16	1	GJB6
1.31686786861593E-19	-0.75064	0.465	0.582	2.63373573723186E-16	1	TPST1
1.48633420247235E-19	0.493591	0.736	0.631	2.97266840494471E-16	1	UBXN11
1.61681392246086E-19	-1.03752	0.355	0.456	3.23362784492172E-16	1	CSDC2
1.84039582312291E-19	-0.880312	0.364	0.494	3.68079164624581E-16	1	WFDC1
1.88630374629678E-19	0.705436	0.578	0.459	3.77260749259355E-16	1	SIRPA
1.93223969149469E-19	-1.51167	0.197	0.353	3.86447938298939E-16	1	SPOCK1
2.71629311473982E-19	-0.413544	0.801	0.87	5.43258622947965E-16	1	FCN3
2.86867468340054E-19	-1.04479	0.416	0.502	5.73734936680107E-16	1	ADAMTS19
2.99006605470441E-19	-1.46363	0.45	0.504	5.98013210940883E-16	1	MS4A8
3.00985478531516E-19	1.84387	0.283	0.128	6.01970957063032E-16	1	SPTA1
3.13528494547159E-19	-1.83519	0.429	0.487	6.27056989094319E-16	1	FAM216B
3.59177286271174E-19	-0.939076	0.299	0.438	7.18354572542348E-16	1	HSPB2
3.65767713611382E-19	-0.620922	0.556	0.652	7.31535427222765E-16	1	TRIM2
4.8343683466527E-19	-0.939988	0.4	0.511	9.6687366933054E-16	1	AHNAK2
6.67155517829247E-19	-0.486829	0.617	0.711	1.33431103565849E-15	1	SRF
8.83164146656842E-19	-0.552992	0.099	0.158	1.76632829331368E-15	1	KLHL38
9.28915884530698E-19	-0.571993	0.58	0.655	1.8578317690614E-15	1	MXRA8
9.30516006905245E-19	-1.49887	0.064	0.159	1.86103201381049E-15	1	REG1A
9.91899835253999E-19	-0.805392	0.368	0.515	1.983799670508E-15	1	HDAC9
1.04717981436114E-18	-0.376746	0.867	0.881	2.09435962872229E-15	1	RHOB
1.10984659984393E-18	-1.08857	0.108	0.301	2.21969319968786E-15	1	CAPN6
1.46733877690707E-18	-0.455564	0.174	0.215	2.93467755381414E-15	1	TRAV10
1.61827313015608E-18	0.526237	0.715	0.652	3.23654626031216E-15	1	CTSL
1.71918119809067E-18	-0.68156	0.525	0.603	3.43836239618135E-15	1	ATP8B1
1.9856079519776E-18	-0.944473	0.436	0.534	3.9712159039552E-15	1	GPRC5B
2.17229379465397E-18	-1.17857	0.113	0.231	4.34458758930795E-15	1	LY6G6F
2.42846196772259E-18	-0.760286	0.434	0.557	4.85692393544518E-15	1	GUCY1A2
2.7592766467308E-18	-0.583056	0.62	0.706	5.5185532934616E-15	1	SLMAP
3.25444665452282E-18	-0.786317	0.345	0.498	6.50889330904565E-15	1	ENTPD7
4.17908768485497E-18	-0.874174	0.368	0.496	8.35817536970995E-15	1	LDOC1
4.1813037083637E-18	-0.926505	0.491	0.548	8.3626074167274E-15	1	TSPAN2
5.38765372350684E-18	-1.06909	0.277	0.424	1.07753074470137E-14	1	ZNF521
5.63873689509523E-18	-1.75603	0.209	0.31	1.12774737901905E-14	1	CYP24A1
5.92464023793387E-18	-1.4312	0.193	0.346	1.18492804758677E-14	1	PIANP
5.94464477388381E-18	0.609348	0.252	0.132	1.18892895477676E-14	1	SPINK1
5.98102836498058E-18	-0.664227	0.474	0.587	1.19620567299612E-14	1	P2RY14
6.68870616457551E-18	-2.17616	0.308	0.429	1.3377412329151E-14	1	EFCAB10
8.21843055179591E-18	-1.51346	0.306	0.363	1.64368611035918E-14	1	C12orf74
8.61860327713946E-18	-1.08785	0.358	0.441	1.72372065542789E-14	1	SPATA17
1.00258351501288E-17	-0.737306	0.498	0.625	2.00516703002576E-14	1	CETN2
1.18304304173587E-17	-1.04671	0.23	0.403	2.36608608347174E-14	1	ACKR1
1.51944170383777E-17	-1.00029	0.571	0.627	3.03888340767554E-14	1	ACTG2
1.55703102073635E-17	-0.672672	0.273	0.392	3.1140620414727E-14	1	LRRIQ1
1.60692923512682E-17	-1.6477	0.193	0.354	3.21385847025364E-14	1	C10orf95
1.63034997586941E-17	-1.18338	0.264	0.414	3.26069995173882E-14	1	NPM2
1.82357461667805E-17	-0.670102	0.571	0.671	3.64714923335609E-14	1	TNC
1.89806355201221E-17	-1.27983	0.394	0.513	3.79612710402443E-14	1	APOD
2.04761326653513E-17	-1.51543	0.293	0.35	4.09522653307027E-14	1	LRRC43
2.12170263522883E-17	-0.78904	0.309	0.437	4.24340527045765E-14	1	C14orf132
2.12983586948568E-17	-1.89872	0.015	0.193	4.25967173897136E-14	1	STPG3
2.86009025399073E-17	-1.80394	0.473	0.55	5.72018050798146E-14	1	CFAP157
3.19263757620776E-17	-1.5816	0.426	0.496	6.38527515241552E-14	1	ERICH3
3.45359778872953E-17	-1.62295	0.312	0.404	6.90719557745907E-14	1	DNAAF3
3.56424287008513E-17	0.601984	0.287	0.13	7.12848574017027E-14	1	CHRNA1
3.76517298771532E-17	-0.670972	0.559	0.638	7.53034597543064E-14	1	PPP1R14A
4.8324591373023E-17	-1.29038	0.222	0.333	9.66491827460459E-14	1	PLEKHS1
5.36286514250354E-17	-1.30559	0.249	0.408	1.07257302850071E-13	1	IL17RD
5.71533983080025E-17	-0.670576	0.126	0.243	1.14306796616005E-13	1	GJB2
5.72464580816159E-17	-0.700004	0.451	0.574	1.14492916163232E-13	1	SULF2
6.55345847375613E-17	-0.502042	0.682	0.726	1.31069169475123E-13	1	LRIG1
6.77363072496518E-17	-0.541431	0.671	0.775	1.35472614499304E-13	1	ADIRF
7.54908141948421E-17	-0.654728	0.212	0.168	1.50981628389684E-13	1	ABHD12B
8.17364664267051E-17	-0.880766	0.442	0.506	1.6347293285341E-13	1	HSPB7
8.77178715444908E-17	-0.835761	0.287	0.434	1.75435743088982E-13	1	ADAMTS2
9.16096931509245E-17	-0.787883	0.477	0.541	1.83219386301849E-13	1	CACNA1C
9.53167284011357E-17	-0.949407	0.295	0.435	1.90633456802271E-13	1	ADRA1A
1.17632276993776E-16	-1.0784	0.369	0.44	2.35264553987552E-13	1	HOXD10
1.23347240984403E-16	0.686464	0.638	0.518	2.46694481968807E-13	1	RSAD2
1.23800861193953E-16	-1.86201	0.082	0.183	2.47601722387907E-13	1	CLGN
1.25040202267258E-16	-0.363584	0.816	0.854	2.50080404534517E-13	1	ID1
1.37069434751864E-16	1.3504	0.169	0.067	2.74138869503728E-13	1	OR1G1
1.42193732312678E-16	-0.799262	0.367	0.491	2.84387464625355E-13	1	ISLR
1.73941192567603E-16	-1.27945	0.263	0.413	3.47882385135206E-13	1	C9orf116
1.74615624205373E-16	-0.586874	0.531	0.634	3.49231248410746E-13	1	MET
1.80998447809829E-16	-0.304332	0.108	0.112	3.61996895619657E-13	1	SLC1A6
1.96592545731088E-16	-1.60677	0.165	0.294	3.93185091462177E-13	1	CHGB
2.14217998898975E-16	-0.725124	0.368	0.507	4.2843599779795E-13	1	EYA2
2.47558565864363E-16	-1.04408	0.487	0.519	4.95117131728727E-13	1	ADAMTS5
3.22536607507263E-16	-0.768489	0.275	0.457	6.45073215014527E-13	1	PLA1A
3.53861778972548E-16	-1.06867	0.235	0.311	7.07723557945095E-13	1	MKX
3.72562808357787E-16	-0.784327	0.113	0.221	7.45125616715574E-13	1	CLDN8
3.93908213938937E-16	-0.672673	0.42	0.55	7.87816427877875E-13	1	ERRFI1
5.63212234329094E-16	-1.11196	0.231	0.4	1.12642446865819E-12	1	PAGE4
6.58585690445643E-16	1.03861	0.492	0.389	1.31717138089129E-12	1	FABP4
7.74187478862548E-16	-0.465451	0.157	0.214	1.5483749577251E-12	1	SYCE1L
8.15700717051258E-16	-1.03285	0.321	0.431	1.63140143410252E-12	1	ABCB5
8.1823646574452E-16	-0.427559	0.714	0.769	1.63647293148904E-12	1	PKD2
8.25119030363084E-16	-0.672319	0.529	0.626	1.65023806072617E-12	1	MMP11
8.53009257223612E-16	-0.715044	0.235	0.404	1.70601851444722E-12	1	CFAP161
8.80574931144695E-16	-2.19889	0.011	0.185	1.76114986228939E-12	1	LMX1B
9.77740892839533E-16	-1.5213	0.169	0.311	1.95548178567907E-12	1	DGKB
1.21022126650736E-15	-1.14629	0.319	0.433	2.42044253301473E-12	1	HOXD4
1.22293390604156E-15	-0.800578	0.07	0.243	2.44586781208312E-12	1	LRRC73
1.24208182388893E-15	-1.10319	0.509	0.585	2.48416364777786E-12	1	TSPAN1
1.30966045552332E-15	-2.168	0.028	0.153	2.61932091104663E-12	1	MCIDAS
1.31755623594413E-15	-0.692991	0.296	0.442	2.63511247188826E-12	1	STK36
1.52520289233972E-15	-0.715333	0.447	0.571	3.05040578467945E-12	1	SULF1
1.53319643851945E-15	-1.16778	0.109	0.066	3.0663928770389E-12	1	CPA4
1.59300233477055E-15	-0.896295	0.347	0.481	3.1860046695411E-12	1	CEP126
1.92429416022685E-15	-2.24169	0.403	0.482	3.84858832045371E-12	1	C6orf118
1.96466255433254E-15	-1.12353	0.086	0.186	3.92932510866507E-12	1	MPIG6B
2.03590653187873E-15	-0.669777	0.361	0.507	4.07181306375746E-12	1	SLC12A2
2.04281331041343E-15	-0.372925	0.293	0.135	4.08562662082686E-12	1	SAA1
2.2662938979825E-15	-1.01646	0.316	0.417	4.532587795965E-12	1	PEG3
2.35166675242943E-15	-2.06733	0.316	0.395	4.70333350485887E-12	1	TP73
2.65808801966839E-15	-1.21642	0.292	0.376	5.31617603933679E-12	1	WSCD2
3.46249780895883E-15	-1.60292	0.261	0.367	6.92499561791767E-12	1	TFF3
3.53448670086469E-15	-1.35218	0.346	0.441	7.06897340172938E-12	1	CFAP53
3.7380524826849E-15	-0.607241	0.405	0.566	7.47610496536981E-12	1	SLIT2
3.9845543331239E-15	-0.448981	0.688	0.729	7.96910866624779E-12	1	CCND2
4.30142297480448E-15	-1.1568	0.247	0.313	8.60284594960897E-12	1	DRC7
4.39444098519266E-15	-0.514239	0.599	0.707	8.78888197038531E-12	1	DDR1
4.8005187314849E-15	-0.812103	0.388	0.472	9.6010374629698E-12	1	PGR
5.65115929054324E-15	-0.541872	0.468	0.588	1.13023185810865E-11	1	TSPAN7
6.1831897256714E-15	-0.407107	0.623	0.727	1.23663794513428E-11	1	KIAA1522
6.7615788269088E-15	-0.965201	0.176	0.251	1.35231576538176E-11	1	ASB14
7.54467856989113E-15	-0.741374	0.183	0.173	1.50893571397823E-11	1	CRYGN
7.70990228186734E-15	0.363054	0.795	0.686	1.54198045637347E-11	1	ARHGAP9
8.03294969401032E-15	-1.33655	0.226	0.328	1.60658993880206E-11	1	S100A2
9.05737085559083E-15	-0.530583	0.446	0.573	1.81147417111817E-11	1	HSD17B6
9.11895367010789E-15	-0.642619	0.425	0.547	1.82379073402158E-11	1	TCEAL9
1.00572810598056E-14	-1.46923	0.245	0.401	2.01145621196113E-11	1	KLK11
1.02334107778825E-14	-1.06511	0.32	0.446	2.0466821555765E-11	1	KLHL13
1.09592914417948E-14	-1.06173	0.198	0.322	2.19185828835895E-11	1	KCNRG
1.10679368534522E-14	-0.963238	0.312	0.419	2.21358737069043E-11	1	CLIP3
1.19537803093071E-14	-1.41718	0.42	0.503	2.39075606186142E-11	1	PRR29
1.28251454225666E-14	-0.536166	0.516	0.603	2.56502908451332E-11	1	ATP8B2
1.29006699914614E-14	-0.542313	0.549	0.637	2.58013399829229E-11	1	ARID5B
1.29046254040599E-14	-0.303357	0.842	0.874	2.58092508081198E-11	1	SELENBP1
1.37773126994155E-14	-1.48939	0.258	0.39	2.7554625398831E-11	1	MTUS2
1.44248655688556E-14	-0.52337	0.597	0.687	2.88497311377113E-11	1	JAZF1
1.6759544552464E-14	-0.350895	0.807	0.851	3.35190891049279E-11	1	HIST1H4C
1.9177615721561E-14	-1.0684	0.05	0.169	3.83552314431221E-11	1	CARD18
2.24335605187479E-14	-0.731146	0.365	0.493	4.48671210374958E-11	1	HIGD1B
2.47869064883663E-14	-0.355901	0.833	0.875	4.95738129767327E-11	1	RAMP3
2.55897521591759E-14	-0.927246	0.389	0.512	5.11795043183518E-11	1	SLC44A4
2.6723792581774E-14	-0.737687	0.393	0.49	5.34475851635479E-11	1	PTGFRN
2.6811213585275E-14	-1.13076	0.286	0.396	5.362242717055E-11	1	SEPTIN5
2.77889555359483E-14	-0.671941	0.435	0.544	5.55779110718967E-11	1	KCNMB1
3.18905353407185E-14	-0.66861	0.43	0.531	6.3781070681437E-11	1	MYEF2
3.84023705762761E-14	-1.3571	0.293	0.379	7.68047411525523E-11	1	CFAP99
4.30248224464868E-14	-0.463706	0.675	0.742	8.60496448929737E-11	1	HIST1H4D
4.60241206649986E-14	-1.67866	0.18	0.313	9.20482413299972E-11	1	STAC2
4.73272898104432E-14	-1.09454	0.315	0.418	9.46545796208865E-11	1	SPTB
4.78761288604855E-14	-0.831933	0.378	0.482	9.57522577209709E-11	1	THRB
4.83480386093803E-14	-0.609334	0.459	0.562	9.66960772187606E-11	1	TRAF3IP1
4.84221407780423E-14	-1.43417	0.242	0.345	9.68442815560846E-11	1	FABP7
5.14495035915342E-14	-0.324919	0.955	0.941	1.02899007183068E-10	1	ACTN1
5.2859014650865E-14	0.577967	0.604	0.54	1.0571802930173E-10	1	ARRDC4
5.46682688618072E-14	-0.570759	0.472	0.563	1.09336537723614E-10	1	ABCA8
5.47590299622555E-14	-1.0651	0.27	0.397	1.09518059924511E-10	1	CACNB2
6.45225649072463E-14	-0.570536	0.263	0.42	1.29045129814493E-10	1	CNKSR1
8.16765755804621E-14	-1.05224	0.219	0.365	1.63353151160924E-10	1	CPXM1
8.17508160842241E-14	-1.05153	0.345	0.463	1.63501632168448E-10	1	CP
8.65236787013366E-14	-1.57634	0.14	0.203	1.73047357402673E-10	1	MYO3B
9.67517935379763E-14	-1.46805	0.257	0.379	1.93503587075953E-10	1	KRT5
1.05398735542369E-13	-0.419717	0.659	0.758	2.10797471084738E-10	1	THBD
1.10462413991968E-13	-1.36596	0.17	0.263	2.20924827983936E-10	1	IGLJ1
1.13093266665712E-13	-0.965595	0.058	0.184	2.26186533331424E-10	1	CXCL13
1.24630432108907E-13	0.287616	0.086	0.139	2.49260864217814E-10	1	TRAV26-2
1.2741176613698E-13	-1.84752	0.011	0.11	2.54823532273961E-10	1	SOWAHA
1.31039747266152E-13	-1.03162	0.346	0.444	2.62079494532304E-10	1	RANBP3L
1.34990134520818E-13	-0.746966	0.355	0.468	2.69980269041636E-10	1	CACHD1
1.37655726228726E-13	-0.906885	0.049	0.114	2.75311452457452E-10	1	OSTN
1.65318576918006E-13	0.681185	0.107	0.059	3.30637153836013E-10	1	SPPL2C
1.79896466580229E-13	-1.46393	0.302	0.41	3.59792933160457E-10	1	SYT8
1.82823061569246E-13	-1.59779	0.332	0.36	3.65646123138492E-10	1	CCDC151
1.89957546939808E-13	-1.41595	0.452	0.527	3.79915093879615E-10	1	RP1
1.9366026754599E-13	-0.517189	0.422	0.563	3.87320535091981E-10	1	SYNGAP1
2.18242439396275E-13	-1.44056	0.198	0.333	4.3648487879255E-10	1	GPC6
2.18643180156025E-13	-1.29512	0.376	0.451	4.3728636031205E-10	1	ECT2L
2.43913303241792E-13	-1.37014	0.435	0.499	4.87826606483584E-10	1	CCDC114
2.49878098895709E-13	-1.04359	0.306	0.427	4.99756197791419E-10	1	VGLL2
2.68138839203497E-13	-1.56801	0.336	0.401	5.36277678406994E-10	1	ALOX15
2.80399797294715E-13	-1.38152	0.245	0.354	5.6079959458943E-10	1	C4orf47
3.05850540424167E-13	-1.12401	0.299	0.393	6.11701080848334E-10	1	SP5
3.1730735450429E-13	-0.647981	0.178	0.076	6.34614709008579E-10	1	CYP2A13
3.41146244749414E-13	-0.832529	0.403	0.485	6.82292489498827E-10	1	PGM5
3.41495315855356E-13	-0.703493	0.167	0.215	6.82990631710713E-10	1	GP6
3.57252448814268E-13	-1.30765	0.186	0.273	7.14504897628537E-10	1	LRP2BP
3.63390120617959E-13	-0.656697	0.24	0.131	7.26780241235918E-10	1	SLURP2
3.83822030969421E-13	-1.87575	0.28	0.328	7.67644061938842E-10	1	ABCA13
3.9910940421248E-13	-0.533961	0.508	0.634	7.9821880842496E-10	1	TMEM100
4.03197137208477E-13	-0.80589	0.286	0.411	8.06394274416955E-10	1	KCTD1
4.12031477996808E-13	-0.769672	0.214	0.369	8.24062955993617E-10	1	KIF9
4.1587219955478E-13	-0.965293	0.252	0.391	8.3174439910956E-10	1	MUC4
4.74592488148362E-13	-1.01638	0.27	0.387	9.49184976296724E-10	1	NBEA
4.77692552579446E-13	-1.39862	0.271	0.348	9.55385105158891E-10	1	CFAP73
4.79238977239192E-13	-0.294515	0.87	0.889	9.58477954478383E-10	1	MMP14
5.89243096048112E-13	-1.13724	0.296	0.404	1.17848619209622E-09	1	FGF14
6.38843118221278E-13	-0.575098	0.558	0.629	1.27768623644256E-09	1	PHLDA1
6.59375967764876E-13	1.4959	0.416	0.273	1.31875193552975E-09	1	CLEC5A
6.86191773918233E-13	-0.730306	0.374	0.466	1.37238354783647E-09	1	RRAD
7.13821573068827E-13	-0.566893	0.303	0.462	1.42764314613765E-09	1	FUZ
7.52139372977444E-13	-0.557886	0.429	0.551	1.50427874595489E-09	1	RUBCNL
7.75917438131158E-13	-0.618888	0.459	0.532	1.55183487626232E-09	1	PRSS23
8.00405943442993E-13	-0.554596	0.082	0.139	1.60081188688599E-09	1	DLK2
8.34118418064962E-13	-0.507428	0.476	0.605	1.66823683612992E-09	1	GASK1B
9.62030376554971E-13	-0.658841	0.183	0.259	1.92406075310994E-09	1	OSM
9.86042465813842E-13	0.359755	0.044	0.128	1.97208493162768E-09	1	GPR179
9.94459130694789E-13	-0.635033	0.369	0.49	1.98891826138958E-09	1	COL5A2
1.00581294082709E-12	0.435677	0.626	0.497	2.01162588165417E-09	1	FMNL3
1.02004625739058E-12	-2.68104	0.096	0.173	2.04009251478116E-09	1	CFAP97D2
1.07145914059263E-12	-1.40276	0.281	0.38	2.14291828118526E-09	1	PEX5L
1.10875834880929E-12	-1.92289	0.02	0.128	2.21751669761858E-09	1	CHSY3
1.12231897639904E-12	-1.06797	0.415	0.446	2.24463795279808E-09	1	CPA6
1.12437406754195E-12	-0.282374	0.937	0.943	2.24874813508391E-09	1	XBP1
1.14481139718827E-12	-0.508335	0.468	0.591	2.28962279437654E-09	1	TBC1D1
1.15352680577983E-12	-1.53336	0.445	0.514	2.30705361155965E-09	1	CDHR3
1.15858776086824E-12	-0.474458	0.534	0.636	2.31717552173648E-09	1	ACOXL
1.17280499295577E-12	-1.63689	0.387	0.473	2.34560998591153E-09	1	LDLRAD1
1.17390139855389E-12	-0.798371	0.525	0.626	2.34780279710777E-09	1	TPPP3
1.1748447925092E-12	-0.436998	0.259	0.427	2.34968958501839E-09	1	CPA3
1.27222929717208E-12	-1.07124	0.131	0.204	2.54445859434415E-09	1	LRRIQ3
1.30397550602122E-12	-1.5651	0.088	0.229	2.60795101204243E-09	1	COL17A1
1.32613677852766E-12	-1.59601	0.413	0.479	2.65227355705531E-09	1	DNAH3
1.32662381560151E-12	-1.03907	0.287	0.389	2.65324763120302E-09	1	ADAM12
1.36226257307058E-12	-0.717582	0.084	0.119	2.72452514614115E-09	1	AL121578.2
1.41732766197496E-12	-0.595969	0.435	0.523	2.83465532394992E-09	1	CERS4
1.44834702882334E-12	-0.778189	0.468	0.508	2.89669405764669E-09	1	TMEM200A
1.55644577842955E-12	-1.34572	0.403	0.462	3.1128915568591E-09	1	TEKT2
1.58373090587137E-12	-0.809937	0.396	0.489	3.16746181174274E-09	1	PRLR
1.67817891003725E-12	-0.402501	0.655	0.715	3.3563578200745E-09	1	TRBC1
1.82637535623831E-12	-1.40487	0.229	0.282	3.65275071247662E-09	1	TSPAN19
1.89882386142872E-12	-0.605949	0.414	0.524	3.79764772285744E-09	1	IFT46
1.96694889295713E-12	-1.00749	0.302	0.401	3.93389778591426E-09	1	LRRN4CL
1.97701472321281E-12	-0.781427	0.35	0.447	3.95402944642562E-09	1	CCL14
2.12734259754227E-12	-0.25643	0.947	0.937	4.25468519508455E-09	1	ATP1B1
2.21260265932804E-12	-1.60332	0.313	0.349	4.42520531865609E-09	1	STMND1
2.49167094147602E-12	-0.795935	0.474	0.505	4.98334188295204E-09	1	RAB23
2.65589546308967E-12	0.859081	0.55	0.515	5.31179092617935E-09	1	MMP9
2.80342754236837E-12	-0.796258	0.419	0.477	5.60685508473675E-09	1	RNF144A
2.81980211085052E-12	-1.30089	0.31	0.405	5.63960422170104E-09	1	IGFBP6
2.92396546203722E-12	-1.03678	0.392	0.465	5.84793092407444E-09	1	PLAT
3.17344473403563E-12	-0.650072	0.386	0.521	6.34688946807126E-09	1	EFHC1
3.3297273022075E-12	-0.924023	0.265	0.383	6.65945460441501E-09	1	MMRN1
3.4871393322319E-12	-0.782593	0.237	0.386	6.97427866446379E-09	1	FAM107A
3.53164965715746E-12	0.307377	0.754	0.667	7.06329931431491E-09	1	ALCAM
4.01024172608004E-12	-0.811789	0.364	0.454	8.02048345216009E-09	1	POPDC2
4.31534447139492E-12	-2.54282	0.341	0.382	8.63068894278983E-09	1	ANKUB1
4.81873242842492E-12	-0.860544	0.265	0.389	9.63746485684984E-09	1	WDR54
4.9001349959347E-12	-0.657859	0.233	0.383	9.80026999186941E-09	1	CD28
5.39248069621366E-12	-1.32435	0.149	0.228	1.07849613924273E-08	1	C11orf97
5.40329150798174E-12	-1.02769	0.181	0.309	1.08065830159635E-08	1	FAM181B
5.64433472890025E-12	-0.844501	0.077	0.277	1.12886694578005E-08	1	ATP6V1C2
5.77268046722821E-12	-0.502009	0.306	0.462	1.15453609344564E-08	1	IRX3
5.82051717820904E-12	-0.758761	0.274	0.282	1.16410343564181E-08	1	KPNA7
5.94109053020449E-12	-0.481132	0.602	0.67	1.1882181060409E-08	1	PTPRB
6.42174523040873E-12	-0.382438	0.737	0.783	1.28434904608175E-08	1	PRDX5
6.43742926669879E-12	-0.984537	0.229	0.367	1.28748585333976E-08	1	ANKDD1B
6.87539659797458E-12	-0.785718	0.413	0.47	1.37507931959492E-08	1	NLGN2
6.93275742639754E-12	-1.48884	0.264	0.379	1.38655148527951E-08	1	LRRC71
7.6658192118305E-12	-1.17492	0.292	0.388	1.5331638423661E-08	1	RIBC1
8.50002751915024E-12	-0.465697	0.608	0.653	1.70000550383005E-08	1	FYCO1
9.10867913279126E-12	0.41775	0.659	0.571	1.82173582655825E-08	1	FMNL1
1.0951945502701E-11	-0.8828	0.268	0.387	2.1903891005402E-08	1	PRSS12
1.14904773542075E-11	-0.805994	0.363	0.452	2.29809547084149E-08	1	LIN7A
1.26598568153295E-11	-0.862621	0.438	0.493	2.5319713630659E-08	1	TMEM200B
1.26759544618835E-11	-1.71091	0.338	0.423	2.5351908923767E-08	1	TTLL10
1.37700774890196E-11	-1.08649	0.108	0.193	2.75401549780392E-08	1	HAS1
1.5991365582666E-11	-1.44201	0.23	0.308	3.1982731165332E-08	1	SPATS1
1.64763947436712E-11	-0.903783	0.506	0.525	3.29527894873424E-08	1	STK33
1.6682824737689E-11	-1.32647	0.326	0.431	3.33656494753779E-08	1	TUBA4B
1.71391863422311E-11	-0.88912	0.197	0.238	3.42783726844622E-08	1	FNDC11
1.79888467935741E-11	-0.362374	0.711	0.751	3.59776935871481E-08	1	MAST4
1.93207245761285E-11	-0.33874	0.218	0.272	3.8641449152257E-08	1	ANP32D
1.95429729642938E-11	-0.744197	0.234	0.368	3.90859459285876E-08	1	SPACA9
1.98120842111381E-11	-0.501498	0.503	0.58	3.96241684222762E-08	1	SYPL1
1.99034977117125E-11	-0.588987	0.185	0.258	3.9806995423425E-08	1	PAX9
2.47346045549314E-11	-0.626999	0.535	0.576	4.94692091098629E-08	1	TWISTNB
2.67377278909431E-11	-0.705021	0.54	0.561	5.34754557818861E-08	1	ADGRA2
2.68567427801561E-11	0.876731	0.521	0.483	5.37134855603122E-08	1	INHBA
2.72059065440615E-11	-2.01447	0.182	0.306	5.4411813088123E-08	1	PDGFRL
2.73978307979447E-11	-0.370949	0.963	0.948	5.47956615958895E-08	1	CTSK
2.95132870587491E-11	-0.722885	0.162	0.323	5.90265741174982E-08	1	HDC
2.96135182830276E-11	-0.690559	0.174	0.294	5.92270365660553E-08	1	ZNF775
3.48699134065734E-11	-0.425629	0.587	0.649	6.97398268131467E-08	1	TSC22D1
3.94272449922293E-11	-1.12591	0.276	0.347	7.88544899844586E-08	1	HOXD9
4.0254678717127E-11	-2.02576	0.201	0.305	8.05093574342539E-08	1	PLPPR3
4.1112246639374E-11	-0.255846	0.085	0.113	8.2224493278748E-08	1	DIO3
4.16971789896703E-11	-1.52143	0.283	0.331	8.33943579793405E-08	1	RIIAD1
4.17191456083304E-11	-1.48074	0.148	0.269	8.34382912166608E-08	1	JPH3
4.33123322387505E-11	-1.33982	0.206	0.307	8.6624664477501E-08	1	HSPB3
4.42827573709959E-11	-1.3408	0.454	0.529	8.85655147419918E-08	1	C9orf24
4.58911241217967E-11	1.13138	0.447	0.362	9.17822482435934E-08	1	COL8A2
4.79408875424801E-11	-2.43762	0.001	0.1	9.58817750849601E-08	1	KCNJ6
4.90756432536649E-11	-0.41749	0.649	0.691	9.81512865073298E-08	1	PTPRF
5.05156536035444E-11	-0.693242	0.248	0.373	1.01031307207089E-07	1	RITA1
5.12744375797033E-11	-0.674722	0.24	0.393	1.02548875159407E-07	1	CTPS1
5.15223235137986E-11	-0.45754	0.517	0.598	1.03044647027597E-07	1	PTPN13
5.27704589551154E-11	-0.387071	0.735	0.791	1.05540917910231E-07	1	SYNE1
5.37778763700595E-11	-0.536306	0.506	0.582	1.07555752740119E-07	1	MSI2
5.44635335926934E-11	-0.705176	0.321	0.42	1.08927067185387E-07	1	TRIM63
5.66155052989756E-11	-1.12331	0.336	0.393	1.13231010597951E-07	1	PPP1R1A
5.73389524521405E-11	-0.80189	0.367	0.478	1.14677904904281E-07	1	PLPP2
5.79665152148115E-11	-0.935724	0.204	0.33	1.15933030429623E-07	1	CDH26
6.55290028642307E-11	-1.41489	0.354	0.444	1.31058005728461E-07	1	NEK5
6.87857322228347E-11	0.569685	0.063	0.126	1.37571464445669E-07	1	CYP4A11
7.09072544204158E-11	-0.970518	0.267	0.376	1.41814508840832E-07	1	EMX2
7.0934295092497E-11	-0.813079	0.241	0.369	1.41868590184994E-07	1	PIH1D2
7.78168543238015E-11	-0.294273	0.773	0.816	1.55633708647603E-07	1	IK
8.90538202281601E-11	-1.03921	0.216	0.307	1.7810764045632E-07	1	DAW1
9.56244993479003E-11	-1.46594	0.322	0.405	1.91248998695801E-07	1	PIP
1.02477206088948E-10	-4.27131	0.1	0.067	2.04954412177896E-07	1	DSG1
1.02834053411599E-10	-0.607985	0.352	0.47	2.05668106823199E-07	1	PTN
1.05396292568824E-10	-1.16876	0.229	0.357	2.10792585137647E-07	1	PMEL
1.05477168384721E-10	-1.40855	0.476	0.538	2.10954336769443E-07	1	C20orf85
1.05575830431059E-10	-1.60394	0.393	0.401	2.11151660862117E-07	1	ZMYND10
1.11725127739617E-10	-0.95902	0.363	0.416	2.23450255479235E-07	1	CAP2
1.13586042984537E-10	-0.325907	0.691	0.79	2.27172085969074E-07	1	PGGHG
1.22530944935602E-10	-0.350736	0.718	0.757	2.45061889871204E-07	1	SLC38A2
1.22972621600215E-10	-0.954613	0.237	0.36	2.4594524320043E-07	1	NID2
1.35358594562815E-10	-0.693716	0.459	0.505	2.70717189125631E-07	1	MICAL3
1.35952007181102E-10	-0.822669	0.281	0.389	2.71904014362205E-07	1	EFCAB6
1.37359143595422E-10	-1.21001	0.344	0.356	2.74718287190845E-07	1	CFAP206
1.50265996603964E-10	-1.18793	0.325	0.4	3.00531993207927E-07	1	CNTN1
1.57911146800561E-10	0.730554	0.424	0.263	3.15822293601122E-07	1	CCL4
1.62724582983904E-10	-0.930796	0.279	0.362	3.25449165967809E-07	1	CACNA1H
1.63426950306005E-10	-0.835878	0.241	0.144	3.2685390061201E-07	1	GABRA4
1.7321673942127E-10	-1.30967	0.224	0.307	3.4643347884254E-07	1	DPP6
1.74786655062202E-10	-0.663572	0.166	0.307	3.49573310124403E-07	1	TRGV10
1.88167318228219E-10	-0.392135	0.656	0.751	3.76334636456438E-07	1	SVIL
1.99072918607978E-10	0.348968	0.159	0.043	3.98145837215957E-07	1	OR9G1
2.02709707254712E-10	-0.983227	0.272	0.398	4.05419414509424E-07	1	VNN3
2.04889042019148E-10	1.77034	0.163	0.026	4.09778084038296E-07	1	OR10D3
2.16019067559383E-10	-0.737855	0.357	0.281	4.32038135118767E-07	1	SRD5A2
2.25236854518784E-10	-0.969283	0.219	0.338	4.50473709037568E-07	1	TMEM232
2.27703744426891E-10	-0.393079	0.632	0.689	4.55407488853783E-07	1	OSBPL8
2.31287360005547E-10	-0.931989	0.336	0.395	4.62574720011094E-07	1	SLC7A2
2.60067493939464E-10	-1.21064	0.357	0.367	5.20134987878928E-07	1	SFRP1
2.82139964030711E-10	-0.688386	0.241	0.157	5.64279928061423E-07	1	ECEL1
2.99264631842809E-10	-0.537045	0.568	0.596	5.98529263685618E-07	1	EFEMP1
3.22916574747882E-10	-0.369739	0.695	0.764	6.45833149495765E-07	1	VIPR1
3.63153392466948E-10	-1.09387	0.303	0.384	7.26306784933895E-07	1	UNC5D
3.65495193232441E-10	-0.669341	0.203	0.327	7.30990386464882E-07	1	PRDM6
3.86690937217031E-10	-0.745627	0.316	0.418	7.73381874434063E-07	1	ADAM33
3.92795473373722E-10	0.639392	0.502	0.387	7.85590946747443E-07	1	MMP19
3.93173401263228E-10	-0.548707	0.616	0.657	7.86346802526455E-07	1	PIGR
4.06859890764373E-10	-1.232	0.43	0.482	8.13719781528746E-07	1	CDHR4
4.34940447603925E-10	-1.50553	0.322	0.421	8.6988089520785E-07	1	LRRC10B
4.42425252870225E-10	-0.571398	0.516	0.569	8.84850505740451E-07	1	SEMA3C
4.47797870884142E-10	-0.703911	0.413	0.476	8.95595741768284E-07	1	KLHL3
5.57652892656623E-10	-0.791515	0.337	0.432	1.11530578531325E-06	1	TMEM158
6.11018669901206E-10	-1.02168	0.198	0.328	1.22203733980241E-06	1	SLC9B2
6.18515673693787E-10	0.319824	0.727	0.674	1.23703134738757E-06	1	OGFRL1
6.65500032429567E-10	-1.49254	0.205	0.166	1.33100006485913E-06	1	ENO4
6.97214388851446E-10	-1.19352	0.115	0.222	1.39442877770289E-06	1	ENPP6
8.62557109155446E-10	-1.22411	0.263	0.363	1.72511421831089E-06	1	PI15
8.64597480790031E-10	-1.00979	0.209	0.335	1.72919496158006E-06	1	WFDC3
8.66177072691743E-10	-0.948515	0.27	0.3	1.73235414538349E-06	1	TMEM52
8.71707334780407E-10	-0.384226	0.666	0.717	1.74341466956081E-06	1	TRBC2
8.92534175114596E-10	0.392952	0.169	0.077	1.78506835022919E-06	1	MBOAT4
9.02761140640755E-10	-0.385651	0.581	0.65	1.80552228128151E-06	1	MARCKSL1
9.29396780009357E-10	-2.45758	0.123	0.246	1.85879356001871E-06	1	NPY1R
1.01587432273628E-09	-1.72275	0.42	0.447	2.03174864547256E-06	1	MORN5
1.07900179393862E-09	-1.29972	0.157	0.22	2.15800358787724E-06	1	OTC
1.13686457190405E-09	-1.05515	0.224	0.335	2.2737291438081E-06	1	DEGS2
1.15213870170494E-09	-0.456095	0.561	0.601	2.30427740340988E-06	1	CLEC14A
1.18227615735383E-09	-0.368933	0.633	0.686	2.36455231470765E-06	1	MRC2
1.23241436844075E-09	0.818641	0.434	0.303	2.46482873688149E-06	1	CCL22
1.24501500293318E-09	-1.0946	0.297	0.358	2.49003000586637E-06	1	TBX1
1.35118627763981E-09	-0.596387	0.043	0.135	2.70237255527962E-06	1	KLHDC8A
1.3563015312029E-09	-0.589278	0.465	0.519	2.7126030624058E-06	1	MPP7
1.43585768184565E-09	-0.713604	0.456	0.487	2.8717153636913E-06	1	AFAP1L2
1.45517678537605E-09	-1.01427	0.185	0.315	2.91035357075209E-06	1	REEP1
1.45888879298333E-09	-0.703763	0.462	0.517	2.91777758596665E-06	1	GAS1
1.5389047937827E-09	-1.30012	0.092	0.231	3.0778095875654E-06	1	CLDN34
1.74032644629676E-09	-1.25987	0.215	0.307	3.48065289259352E-06	1	HOXA11
1.75789938621114E-09	-0.35576	0.597	0.69	3.51579877242228E-06	1	MYH14
1.76820346022763E-09	-1.16563	0.212	0.262	3.53640692045525E-06	1	TMEM40
1.77229230388223E-09	-1.01879	0.327	0.429	3.54458460776447E-06	1	KRT15
1.80748778906015E-09	-0.899184	0.345	0.415	3.61497557812031E-06	1	BHMT2
1.86509516094317E-09	-1.27495	0.376	0.439	3.73019032188634E-06	1	RGS22
1.96834957757465E-09	-0.637761	0.418	0.493	3.93669915514931E-06	1	IFT22
2.0380830044046E-09	-0.461922	0.338	0.434	4.07616600880919E-06	1	SLC2A1
2.06050987512485E-09	-0.581488	0.426	0.477	4.12101975024971E-06	1	TDRP
2.07378459155871E-09	-1.32863	0.195	0.289	4.14756918311741E-06	1	SRCIN1
2.15499966781383E-09	-0.722206	0.435	0.477	4.30999933562766E-06	1	PLEKHA4
2.15510188304883E-09	-0.366531	0.45	0.587	4.31020376609766E-06	1	SDC1
2.18216361888297E-09	-0.393763	0.371	0.5	4.36432723776595E-06	1	CLDN1
2.34180007476155E-09	-0.888572	0.263	0.336	4.68360014952309E-06	1	GREB1
2.35921492759886E-09	-2.02494	0.157	0.234	4.71842985519773E-06	1	CROCC2
2.37221261455728E-09	-0.373917	0.554	0.644	4.74442522911456E-06	1	CX3CL1
2.77704425253061E-09	-1.69477	0.136	0.18	5.55408850506123E-06	1	ASB5
2.92858574061431E-09	-0.466946	0.29	0.395	5.85717148122861E-06	1	CCDC96
3.2264438389584E-09	-0.263121	0.14	0.139	6.4528876779168E-06	1	SLC6A13
3.49995849842788E-09	-1.38547	0.408	0.479	6.99991699685576E-06	1	C5orf49
3.63534063620124E-09	-0.79365	0.256	0.352	7.27068127240249E-06	1	TEX9
3.7111456386235E-09	-0.351907	0.704	0.748	7.422291277247E-06	1	CAVIN2
3.82519619165391E-09	-1.18376	0.365	0.384	7.65039238330781E-06	1	CABCOCO1
4.05905921692313E-09	-0.454888	0.311	0.415	8.11811843384626E-06	1	PPP1R32
4.08742897395811E-09	-0.717335	0.461	0.513	8.17485794791623E-06	1	MORN2
4.20084593372559E-09	-0.985354	0.34	0.44	8.40169186745117E-06	1	TRIM29
4.51650343157113E-09	-0.89375	0.272	0.373	9.03300686314226E-06	1	BBOF1
4.92226845605059E-09	-0.377795	0.636	0.707	9.84453691210118E-06	1	CALCRL
6.4990198523786E-09	-0.832985	0.378	0.403	1.29980397047572E-05	1	FAP
6.80594441619916E-09	-0.474092	0.456	0.518	1.36118888323983E-05	1	BAIAP2L1
6.87012823546854E-09	-0.880577	0.26	0.352	1.37402564709371E-05	1	KCNH8
7.50036341765912E-09	-0.5096	0.72	0.769	1.50007268353182E-05	1	WFDC2
8.79648376315873E-09	-0.955981	0.265	0.341	1.75929675263175E-05	1	AK7
8.90051510740591E-09	-1.33528	0.238	0.292	1.78010302148118E-05	1	ENPEP
8.95103518494406E-09	-0.909406	0.306	0.383	1.79020703698881E-05	1	TCTE1
9.02005429908199E-09	-1.43377	0.424	0.497	1.8040108598164E-05	1	LRRC46
9.57276896416064E-09	-1.27254	0.351	0.388	1.91455379283213E-05	1	CFAP52
1.03200191703245E-08	-1.58735	0.388	0.422	2.0640038340649E-05	1	CFAP47
1.0368115836135E-08	-1.33174	0.484	0.557	2.07362316722699E-05	1	AC007906.2
1.12721434184845E-08	-0.56431	0.504	0.599	2.25442868369691E-05	1	DNAJA4
1.19655702593984E-08	-0.489946	0.415	0.481	2.39311405187969E-05	1	EGR1
1.22917041820525E-08	-1.00525	0.25	0.344	2.4583408364105E-05	1	GGT5
1.25070573068329E-08	-0.450588	0.39	0.492	2.50141146136658E-05	1	TCTN1
1.26470639135517E-08	-1.19755	0.231	0.307	2.52941278271035E-05	1	ADAMTS14
1.27880482816904E-08	-1.29036	0.099	0.121	2.55760965633808E-05	1	CHODL
1.28112685685462E-08	-0.781834	0.29	0.377	2.56225371370924E-05	1	SCARA5
1.28346181238299E-08	-0.664093	0.328	0.404	2.56692362476598E-05	1	MEIS3
1.35426171298863E-08	-0.950171	0.193	0.277	2.70852342597726E-05	1	NSG1
1.36554955384258E-08	-0.829842	0.219	0.332	2.73109910768516E-05	1	LIPG
1.38088974865784E-08	-1.17148	0.585	0.636	2.76177949731569E-05	1	SCGB3A1
1.4346074801005E-08	-1.01274	0.216	0.297	2.869214960201E-05	1	DNAAF2
1.53151445744E-08	-0.764373	0.296	0.366	3.06302891488001E-05	1	DYNC2H1
1.60442875419916E-08	-0.502187	0.338	0.429	3.20885750839832E-05	1	CCDC189
1.79925145042798E-08	-0.923516	0.292	0.351	3.59850290085596E-05	1	MED12L
1.84177682912592E-08	-0.394012	0.448	0.532	3.68355365825185E-05	1	EPS8L2
1.89838340399509E-08	-1.35767	0.241	0.307	3.79676680799018E-05	1	EFHC2
1.97007389962503E-08	-0.327048	0.623	0.702	3.94014779925005E-05	1	NIBAN1
1.97957821157044E-08	-0.952931	0.299	0.375	3.95915642314089E-05	1	MAP6
2.0293121531747E-08	-1.41465	0.295	0.359	4.05862430634939E-05	1	GAS2L2
2.17640024740587E-08	-6.26209	0.028	0.122	4.35280049481173E-05	1	INSYN2A
2.23287007005704E-08	-0.515986	0.407	0.466	4.46574014011409E-05	1	STXBP6
2.34430195684376E-08	-0.433686	0.495	0.58	4.68860391368751E-05	1	CKB
2.65875738208331E-08	-0.965081	0.209	0.32	5.31751476416661E-05	1	TLL1
2.6690964712647E-08	-1.12077	0.038	0.189	5.33819294252939E-05	1	TDRD12
2.75551992278731E-08	1.07792	0.275	0.148	5.51103984557462E-05	1	ELANE
2.86860014495839E-08	-0.473577	0.532	0.596	5.73720028991678E-05	1	SPAG16
3.03164982706917E-08	-1.7305	0.377	0.424	6.06329965413834E-05	1	DYDC2
3.12778381158117E-08	-0.955085	0.331	0.424	6.25556762316234E-05	1	DNAH7
3.30078694849985E-08	-0.54421	0.51	0.554	6.60157389699971E-05	1	OLFML3
4.10217618559563E-08	-0.547669	0.198	0.285	8.20435237119127E-05	1	TRIM9
4.26823288064968E-08	-0.367348	0.144	0.291	8.53646576129937E-05	1	SERPINI2
4.56454369516822E-08	-0.816996	0.355	0.402	9.12908739033644E-05	1	MAATS1
4.57232471011299E-08	-1.68354	0.348	0.378	9.14464942022599E-05	1	CFAP74
4.60288150783406E-08	-1.39861	0.339	0.387	9.20576301566813E-05	1	SPAG6
4.73006451060754E-08	-0.610205	0.354	0.464	9.46012902121508E-05	1	DENND6B
4.97673164057093E-08	-0.45248	0.416	0.5	9.95346328114186E-05	1	FOSB
5.01087417605986E-08	-0.72136	0.166	0.241	0.000100217	1	PKP2
5.32628534973776E-08	-0.550408	0.51	0.531	0.000106526	1	JAM3
5.60441080605689E-08	-0.452001	0.413	0.51	0.000112088	1	TPSB2
5.90040887487383E-08	-0.523869	0.3	0.387	0.000118008	1	SORBS2
6.13260521994624E-08	-0.778647	0.16	0.203	0.000122652	1	TRAV21
6.39273845410615E-08	-0.2883	0.81	0.816	0.000127855	1	SFTA3
6.44064718031448E-08	0.690377	0.198	0.151	0.000128813	1	TRAV6
7.24880215609552E-08	0.360697	0.645	0.589	0.000144976	1	CPVL
7.33884804762887E-08	-0.718461	0.208	0.259	0.000146777	1	F5
7.38214316022426E-08	-0.725551	0.325	0.416	0.000147643	1	PRG4
7.72462625845363E-08	-0.326006	0.716	0.753	0.000154493	1	ABCA3
7.79584217347237E-08	-0.626728	0.179	0.27	0.000155917	1	ZNF860
8.34690779306577E-08	-0.580074	0.24	0.333	0.000166938	1	IQCD
9.00130568967334E-08	-0.264284	0.765	0.787	0.000180026	1	EFNA1
1.06572131503454E-07	-1.5312	0.409	0.454	0.000213144	1	C11orf16
1.11130404321157E-07	-1.43595	0.347	0.431	0.000222261	1	GRIN3B
1.11367169924534E-07	-1.11466	0.257	0.361	0.000222734	1	C7orf57
1.14930499861804E-07	-1.80274	0.175	0.264	0.000229861	1	DNAJB13
1.14956357134453E-07	-1.02381	0.332	0.373	0.000229913	1	ITGA2B
1.16393960511789E-07	-0.463297	0.367	0.453	0.000232788	1	STON2
1.25607955236242E-07	-0.753125	0.426	0.461	0.000251216	1	SNCAIP
1.29104546224389E-07	0.257508	0.704	0.672	0.000258209	1	MPEG1
1.42934419672346E-07	-1.04889	0.322	0.408	0.000285869	1	PPIL6
1.43021058030146E-07	-0.61987	0.298	0.384	0.000286042	1	CCL15
1.56310226979443E-07	-0.711449	0.435	0.451	0.00031262	1	METTL24
1.6340953771365E-07	0.322903	0.118	0.054	0.000326819	1	ITIH1
1.70555294751163E-07	0.645881	0.17	0.11	0.000341111	1	ZP3
1.7365849173675E-07	-0.558605	0.436	0.479	0.000347317	1	RGS2
1.75512396544576E-07	-0.335177	0.691	0.738	0.000351025	1	IL7R
1.83801958639343E-07	-0.447198	0.436	0.49	0.000367604	1	ERBB3
2.02163268621937E-07	-0.368979	0.237	0.323	0.000404327	1	AP1M2
2.03803994538687E-07	-1.25666	0.179	0.259	0.000407608	1	FBXO40
2.0460887391238E-07	-0.834385	0.241	0.331	0.000409218	1	ITGB4
2.07512738749981E-07	-0.529587	0.273	0.361	0.000415025	1	CCDC24
2.17285280689002E-07	-0.562666	0.157	0.171	0.000434571	1	C18orf63
2.17315237009531E-07	-0.769263	0.297	0.38	0.00043463	1	ARHGAP39
2.21378962993204E-07	-0.744962	0.34	0.397	0.000442758	1	LEPR
2.50911794942666E-07	-1.1313	0.384	0.404	0.000501824	1	IQUB
2.59275394127996E-07	-1.23652	0.428	0.474	0.000518551	1	ZBBX
2.59316041267847E-07	-0.430964	0.47	0.543	0.000518632	1	COX4I2
2.60759529343474E-07	-0.639587	0.262	0.354	0.000521519	1	OSCP1
2.60906114024486E-07	-0.985348	0.435	0.433	0.000521812	1	CFAP300
[truncated: 5,763 more rows]

## Sheet: all_DEGs_across_clusters_4
p_val	avg_log2FC	pct.1	pct.2	p_val_adj	cluster	gene
6.53089e-36	-1.15565	0.588	0.758	1.30618e-32	4	ABCA3
1.77593e-06	-0.740775	0.501	0.547	0.00355185	4	ABCA8
0.00156772	-0.656106	0.172	0.309	1	4	ABCB1
6.73438e-43	1.52853	0.692	0.382	1.34688e-39	4	ABCB5
2.13802e-34	-1.55872	0.548	0.692	4.27605e-31	4	ABCC3
0.000460534	-1.22696	0.535	0.542	0.921069	4	AC007906.2
4.19320254604319E-18	-1.76401	0.197	0.347	8.38641e-15	4	AC013470.2
4.36392071624737E-09	-0.887627	0.454	0.566	8.72784e-06	4	ACAP1
1.37136e-13	-0.872774	0.49	0.624	2.74272e-10	4	ACOXL
9.71709e-76	-1.33331	0.811	0.929	1.94342e-72	4	ACP5
3.10408e-273	1.84045	1	0.999	6.20816e-270	4	ACTA2
6.31546e-24	0.849169	0.771	0.602	1.26309e-20	4	ACTG2
6.07082e-177	1.23103	1	0.94	1.21416e-173	4	ACTN1
3.99895e-67	-1.21413	0.769	0.893	7.99791e-64	4	ADA2
8.5516e-42	1.56413	0.665	0.34	1.71032e-38	4	ADAM12
3.10912e-76	1.45692	0.883	0.589	6.21825e-73	4	ADAMTS1
3.20411e-25	1.80077	0.522	0.27	6.40822e-22	4	ADAMTS14
2.72089e-81	1.74333	0.786	0.456	5.44178e-78	4	ADAMTS19
1.68314e-13	0.646073	0.592	0.385	3.36629e-10	4	ADAMTS2
1.17626e-101	2.1286	0.815	0.486	2.35252e-98	4	ADAMTS5
0.0068656	-0.381603	0.355	0.242	1	4	ADGB
5.96327e-51	1.23379	0.8	0.535	1.19265e-47	4	ADGRA2
1.89504e-27	-1.04923	0.66	0.76	3.79009e-24	4	ADIRF
6.89968e-52	1.70032	0.69	0.379	1.37994e-48	4	ADRA1A
2.63359e-189	1.24917	1	0.977	5.26718e-186	4	AEBP1
7.54647e-50	1.41847	0.771	0.455	1.50929e-46	4	AFAP1L2
5.91854e-09	-1.20253	0.098	0.31	1.18371e-05	4	AGBL2
2.61897e-127	-1.44039	0.917	0.972	5.23794e-124	4	AGER
2.50477e-11	-1.58091	0.278	0.412	5.00954e-08	4	AGR3
5.61121e-12	-0.674015	0.639	0.719	1.12224e-08	4	AHCYL2
1.13979e-90	1.85095	0.817	0.458	2.27958e-87	4	AHNAK2
2.52819e-39	1.07516	0.771	0.516	5.05638e-36	4	AKAP12
3.07945e-05	-0.816844	0.31	0.43	0.061589	4	AKAP6
1.09597e-32	-1.92471	0.011	0.19	2.19193e-29	4	AL590560.2
0.000212821	-0.476563	0.72	0.683	0.425642	4	ALCAM
3.5951e-19	-1.32718	0.497	0.624	7.1902e-16	4	ALDH1A1
7.24785e-76	2.10602	0.747	0.398	1.44957e-72	4	ALDH1A2
3.53582e-22	1.0753	0.616	0.365	7.07164e-19	4	ALDH1A3
1.04628e-74	1.66803	0.826	0.508	2.09256e-71	4	ALDH1B1
2.64334e-13	-0.873184	0.563	0.671	5.28669e-10	4	ALDH3B1
4.25721440698025E-21	-0.930026	0.008	0.192	8.51443e-18	4	ALOX12
2.63555e-05	-0.545163	0.461	0.381	0.052711	4	ALOX15
3.24062e-45	-1.62421	0.463	0.717	6.48124e-42	4	ALOX5
8.57612e-27	-1.60327	0.335	0.608	1.71522e-23	4	ALOX5AP
4.10038e-19	0.72915	0.713	0.515	8.20076e-16	4	ANGPTL2
3.55972e-05	0.924065	0.442	0.397	0.0711943	4	ANKRD45
2.56878e-10	-1.67899	0.185	0.332	5.13756e-07	4	ANKRD66
9.52962e-41	-0.722584	0.1	0.396	1.90592e-37	4	ANKUB1
4.28943753608678E-186	2.1127	0.992	0.661	8.57888e-183	4	ANO3
3.59754e-20	-1.36136	0.493	0.6	7.19508e-17	4	ANOS1
6.58416e-22	-0.851234	0.134	0.271	1.31683e-18	4	ANP32D
2.45465e-16	-1.36493	0.446	0.563	4.90931e-13	4	ANPEP
7.29151e-52	0.82757	0.958	0.793	1.4583e-48	4	ANTXR1
1.32361e-171	1.70547	0.994	0.822	2.64723e-168	4	ANTXR2
5.83374e-14	-0.897264	0.546	0.636	1.16675e-10	4	AOAH
1.19126e-36	-1.42996	0.552	0.729	2.38253e-33	4	APOBR
3.88742e-93	-1.56755	0.741	0.908	7.77484e-90	4	APOC1
3.05512e-23	-1.87372	0.278	0.527	6.11025e-20	4	APOC2
9.12285e-120	-1.08244	0.996	0.996	1.82457e-116	4	APOE
2.05087e-105	0.719332	1	0.985	4.10175e-102	4	APP
4.03871e-10	0.743821	0.561	0.437	8.07741e-07	4	APPL2
9.50964e-21	-1.30143	0.41	0.607	1.90193e-17	4	AQP3
1.36173e-41	-1.21893	0.684	0.783	2.72346e-38	4	AQP4
2.22739e-13	-1.51772	0.327	0.484	4.45478e-10	4	AQP9
0.00275167	0.419895	0.442	0.378	1	4	AREL1
4.52568483185758E-28	-1.2842	0.456	0.645	9.05137e-25	4	ARHGAP45
8.46285e-31	-1.14223	0.556	0.724	1.69257e-27	4	ARHGAP9
4.46098699622369E-63	1.16596	0.883	0.661	8.92197e-60	4	ARID5A
4.14509011829358E-47	1.12844	0.839	0.598	8.29018e-44	4	ARID5B
3.92059e-14	1.41901	0.261	0.084	7.84118e-11	4	ARL5C
0.00343638	-0.306513	0.497	0.429	1	4	ARMC4
4.37068580483762E-187	1.96741	0.985	0.743	8.74137e-184	4	ARMC9
1.2347e-13	2.3423	0.27	0.161	2.4694e-10	4	ASB5
5.74369e-86	1.62569	0.877	0.505	1.14874e-82	4	ASPN
2.81687e-45	1.18714	0.251	0.159	5.63374e-42	4	ASTN1
6.87379e-05	0.901056	0.146	0.102	0.137476	4	ASZ1
0.000420298	0.389191	0.682	0.642	0.840595	4	ATF3
1.4099e-37	-1.45081	0.446	0.702	2.81979e-34	4	ATP13A4
1.41873e-107	0.939054	0.992	0.935	2.83746e-104	4	ATP1B1
2.74345e-08	2.69664	0.308	0.227	5.48689e-05	4	ATP2B2
4.39498975112741E-98	1.1713	0.979	0.789	8.78998e-95	4	ATP2B4
4.67135685619255E-13	-1.22459	0.346	0.523	9.34271e-10	4	ATP2C2
8.7557e-08	-1.33999	0.151	0.24	0.000175114	4	ATP6V1C2
1.85462e-39	1.06727	0.783	0.569	3.70923e-36	4	ATP8B1
1.55193e-28	0.859027	0.752	0.57	3.10386e-25	4	ATP8B2
4.29719897939524E-105	1.9616	0.866	0.456	8.5944e-102	4	ATRNL1
1.28443e-10	0.897058	0.49	0.34	2.56887e-07	4	B9D1
1.23984e-36	0.866832	0.858	0.653	2.47967e-33	4	BACE2
1.6831e-118	1.7016	0.934	0.558	3.3662e-115	4	BAG2
6.61959e-08	0.40003	0.658	0.491	0.000132392	4	BAIAP2L1
2.71957e-05	0.703843	0.155	0.124	0.0543915	4	BCAS1
7.10957e-85	1.26875	0.936	0.759	1.42191e-81	4	BCAT1
3.40348e-29	-1.79194	0.287	0.578	6.80697e-26	4	BCL2A1
0.00331924	-0.441572	0.159	0.302	1	4	BEX5
1.29289e-23	1.5402	0.563	0.386	2.58578e-20	4	BHMT2
1.04695e-13	-0.885288	0.561	0.677	2.0939e-10	4	BIRC3
4.09255e-14	-1.76856	0.401	0.52	8.18511e-11	4	BIRC7
4.81552024609989E-132	1.74915	0.962	0.645	9.63104e-129	4	BMERB1
7.42215e-51	1.39946	0.754	0.434	1.48443e-47	4	BNC2
2.15098e-71	1.70028	0.811	0.433	4.30196e-68	4	BOC
8.78353e-18	1.96388	0.401	0.22	1.75671e-14	4	BRSK1
0.0029935	-1.81032	0.102	0.238	1	4	BTBD11
0	1.76637	0.344	0.002	0	4	BTG4
5.97733e-05	-0.973613	0.234	0.326	0.119547	4	C10orf95
4.47423842708422E-09	0.654204	0.512	0.397	8.94848e-06	4	C11orf74
4.06431e-125	1.31551	0.992	0.842	8.12863e-122	4	C11orf96
1.56034e-21	-2.04567	0.057	0.224	3.12067e-18	4	C11orf97
1.77442e-24	-1.67694	0.006	0.181	3.54884e-21	4	C12orf42
2.00144e-06	-1.2902	0.025	0.185	0.00400289	4	C12orf54
5.65865e-27	1.10024	0.628	0.39	1.13173e-23	4	C14orf132
1.21362e-09	-1.4334	0.446	0.479	2.42724e-06	4	C15orf48
5.43464e-13	-1.06968	0.2	0.292	1.08693e-09	4	C16orf71
3.91692e-13	-0.878064	0.654	0.64	7.83384e-10	4	C16orf89
2.13617e-13	0.376967	0.136	0.06	4.27233e-10	4	C17orf98
4.71303281303111E-21	-1.23055	0.008	0.182	9.42607e-18	4	C18orf63
2.25908e-25	-1.36255	0.41	0.633	4.51815e-22	4	C19orf33
8.63641e-54	-1.49467	0.499	0.753	1.72728e-50	4	C1orf116
2.73997e-21	-0.494607	0.03	0.138	5.47994e-18	4	C1orf127
4.62057980567273E-17	-0.555198	0.268	0.09	9.24116e-14	4	C1orf158
2.17648e-27	-1.30688	0.577	0.66	4.35295e-24	4	C1orf162
9.03652e-45	-2.53125	0.03	0.338	1.8073e-41	4	C1orf189
2.61265e-68	-1.32832	0.732	0.869	5.22529e-65	4	C1QA
6.22334e-157	-1.35437	0.972	0.994	1.24467e-153	4	C1QB
2.66584e-84	-1.09078	0.877	0.967	5.33167e-81	4	C1QC
5.82794e-07	-1.30422	0.507	0.526	0.00116559	4	C20orf85
0.000452696	0.394171	0.522	0.457	0.905393	4	C20orf96
2.06724e-11	-2.76787	0.333	0.395	4.13449e-08	4	C22orf15
2.35347e-11	-0.254364	0.042	0.134	4.70695e-08	4	C2orf66
3.75745e-06	-0.829213	0.291	0.252	0.00751489	4	C2orf73
7.79925e-90	-1.13405	0.915	0.956	1.55985e-86	4	C3
6.39243e-08	0.503194	0.183	0.088	0.000127849	4	C3orf84
2.89418e-46	-1.4851	0.488	0.749	5.78836e-43	4	C4BPA
3.57416e-17	-1.27063	0.499	0.595	7.14831e-14	4	C5AR1
2.19015e-14	-2.20365	0.342	0.448	4.38031e-11	4	C6
0.00119126	1.69014	0.246	0.109	1	4	C6orf58
1.30387e-11	-0.532287	0.786	0.849	2.60774e-08	4	C7
4.50405e-06	-0.467001	0.446	0.334	0.00900809	4	C9orf135
6.99934e-20	2.12352	0.219	0.019	1.39987e-16	4	CA10
2.32607e-06	0.389942	0.577	0.431	0.00465214	4	CACHD1
7.14446e-70	1.48441	0.83	0.501	1.42889e-66	4	CACNA1C
4.63200505791293E-30	1.61231	0.554	0.325	9.26401e-27	4	CACNA1H
9.82903e-22	1.19909	0.552	0.354	1.96581e-18	4	CACNB2
3.2921e-08	-0.572251	0.412	0.304	6.5842e-05	4	CACNG6
8.05485e-10	-1.02524	0.406	0.537	1.61097e-06	4	CADM1
6.59432e-22	-1.0641	0.524	0.705	1.31886e-18	4	CALCRL
1.82869e-193	1.4173	1	0.927	3.65739e-190	4	CALD1
4.2518765204605E-45	1.7715	0.65	0.383	8.50375e-42	4	CAP2
4.46930541150179E-112	-1.51784	0.896	0.968	8.93861e-109	4	CAPG
1.73412e-06	-1.78158	0.155	0.331	0.00346825	4	CAPN13
1.09417e-24	2.55212	0.467	0.241	2.18834e-21	4	CAPN6
2.02383e-10	-1.17025	0.688	0.727	4.04766e-07	4	CAPS
0.00101066	0.940879	0.376	0.293	1	4	CASTOR3
3.66416e-07	-1.38318	0.125	0.351	0.000732831	4	CATIP
2.0139e-29	-1.03058	0.575	0.752	4.02781e-26	4	CAVIN2
4.25749708927509E-23	0.849582	0.722	0.487	8.51499e-20	4	CC2D2A
5.09449e-05	-1.18149	0.214	0.364	0.10189	4	CCDC13
0.000624592	-0.442541	0.208	0.41	1	4	CCDC146
0.000217626	-0.450954	0.444	0.346	0.435252	4	CCDC151
7.49371e-15	0.628399	0.217	0.113	1.49874e-11	4	CCDC175
6.22244e-08	0.830781	0.406	0.296	0.000124449	4	CCDC181
5.06682e-05	-0.618385	0.412	0.299	0.101336	4	CCDC190
5.75656e-05	-1.13145	0.168	0.232	0.115131	4	CCDC197
0.00905153	1.11209	0.374	0.352	1	4	CCDC39
7.09104e-06	0.393342	0.556	0.401	0.0141821	4	CCDC40
0.00553394	-1.36656	0.505	0.498	1	4	CCDC78
3.23639e-10	-0.45851	0.898	0.888	6.47279e-07	4	CCDC88A
6.08063e-28	-1.49189	0	0.115	1.21613e-24	4	CCL1
2.04609e-08	-2.12888	0.204	0.351	4.09219e-05	4	CCL13
5.46915e-05	0.466956	0.535	0.416	0.109383	4	CCL14
0.000284083	-1.31688	0.265	0.373	0.568166	4	CCL15
5.94518e-90	-1.52846	0.847	0.938	1.18904e-86	4	CCL18
1.1547e-09	-1.25184	0.463	0.531	2.3094e-06	4	CCL19
4.07856e-14	-0.797324	0.552	0.664	8.15713e-11	4	CCL2
5.90116e-12	0.738131	0.669	0.507	1.18023e-08	4	CCL21
0.00246379	-1.53025	0.342	0.325	1	4	CCL4L2
1.09596e-15	-0.741969	0.718	0.753	2.19192e-12	4	CCL5
4.29631862179869E-25	2.05739	0.393	0.101	8.59264e-22	4	CCL7
1.60486e-83	1.20087	0.972	0.823	3.20972e-80	4	CCN1
4.88903882912833E-08	0.310129	0.868	0.74	9.77808e-05	4	CCN2
5.96806e-33	0.817653	0.856	0.708	1.19361e-29	4	CCND2
4.69902e-07	0.817901	0.478	0.363	0.000939803	4	CCNG2
5.11877e-08	0.687473	0.403	0.317	0.000102375	4	CCNO
4.92259840136225E-13	-1.60609	0.418	0.48	9.8452e-10	4	CCR1
2.46704e-05	-0.895231	0.127	0.299	0.0493409	4	CCR7
1.00479e-26	-1.21037	0.592	0.689	2.00957e-23	4	CD163
1.25202e-05	-1.82324	0.393	0.402	0.0250404	4	CD164L2
5.04091e-10	-2.24955	0.096	0.336	1.00818e-06	4	CD1E
0.000748178	-1.58163	0.159	0.296	1	4	CD207
4.6148e-05	-0.846994	0.24	0.376	0.092296	4	CD24
1.07479e-05	-1.17311	0.204	0.363	0.0214958	4	CD28
5.44931e-74	-1.36855	0.715	0.885	1.08986e-70	4	CD37
4.52812e-07	-0.62699	0.503	0.584	0.000905624	4	CD3D
4.96108436709403E-08	-0.757792	0.416	0.513	9.92217e-05	4	CD3E
1.95817e-80	-1.36473	0.769	0.917	3.91634e-77	4	CD52
1.47929e-49	-1.202	0.741	0.837	2.95857e-46	4	CD53
0.000715279	-0.728336	0.304	0.381	1	4	CD6
2.22164e-101	-1.46458	0.841	0.956	4.44327e-98	4	CD68
2.12854e-08	1.94256	0.225	0.073	4.25708e-05	4	CDH15
7.48731e-35	-2.24409	0.1	0.214	1.49746e-31	4	CEACAM5
0.00280699	-1.21242	0.259	0.343	1	4	CECR2
6.72823e-05	-0.742566	0.512	0.558	0.134565	4	CELSR1
1.37357e-05	-1.36371	0.28	0.405	0.0274715	4	CES4A
3.31338e-10	-1.9452	0.28	0.34	6.62676e-07	4	CFAP126
6.33466e-10	-1.75153	0.514	0.535	1.26693e-06	4	CFAP157
3.94504e-07	-1.47016	0.13	0.372	0.000789008	4	CFAP206
1.06743e-25	1.14162	0.624	0.416	2.13486e-22	4	CFAP300
0.00163504	-1.27979	0.467	0.47	1	4	CFAP43
3.61835e-09	-1.62746	0.335	0.471	7.23671e-06	4	CFAP45
3.95775e-11	-1.60487	0.161	0.437	7.9155e-08	4	CFAP47
0.00062213	-0.293842	0.482	0.415	1	4	CFAP53
7.99679e-08	-1.33776	0.308	0.363	0.000159936	4	CFAP57
0.00341995	-1.47061	0.454	0.469	1	4	CFAP65
0.00372477	-0.595367	0.318	0.43	1	4	CFAP70
1.95429e-06	0.356965	0.382	0.327	0.00390858	4	CFAP73
4.71065e-05	-0.383308	0.435	0.35	0.094213	4	CFAP77
0.00552201	-0.989833	0.348	0.361	1	4	CFAP99
2.75001e-67	1.38222	0.868	0.527	5.50002e-64	4	CFL2
2.29204e-16	-1.06617	0.679	0.729	4.58408e-13	4	CHI3L1
8.46484e-140	-1.90325	0.945	0.986	1.69297e-136	4	CHIT1
2.71773e-08	1.13099	0.227	0.107	5.43546e-05	4	CHODL
0.00260835	-1.40457	0.34	0.373	1	4	CHST9
0.000217996	0.661334	0.159	0.099	0.435992	4	CHSY3
5.23439e-10	1.20353	0.418	0.262	1.04688e-06	4	CIART
2.06153e-05	-0.494675	0.641	0.65	0.0412305	4	CIB1
4.04822e-41	-1.16144	0.764	0.877	8.09644e-38	4	CIR1
9.97876e-15	-1.51726	0.344	0.486	1.99575e-11	4	CLDN18
9.25505e-26	-0.331147	0.102	0.209	1.85101e-22	4	CLDN34
1.80224e-23	-1.43	0.497	0.628	3.60448e-20	4	CLDN4
1.25485e-16	0.510849	0.316	0.186	2.50971e-13	4	CLDN8
9.43505e-10	-1.12784	0.248	0.435	1.88701e-06	4	CLEC10A
7.02222e-07	-1.28747	0.416	0.454	0.00140444	4	CLEC12A
9.15082e-05	-0.507557	0.522	0.599	0.183016	4	CLEC14A
0.000384178	-0.814107	0.244	0.365	0.768355	4	CLEC1A
4.02962e-14	-0.716126	0.665	0.716	8.05924e-11	4	CLEC2D
3.42265e-17	-0.678744	0.8	0.815	6.8453e-14	4	CLEC3B
0.00783025	-1.24266	0.21	0.313	1	4	CLEC5A
3.23466e-30	-1.17599	0.497	0.691	6.46933e-27	4	CLEC7A
3.90665e-05	0.85784	0.236	0.154	0.0781329	4	CLGN
1.54694e-16	-1.38815	0.465	0.571	3.09388e-13	4	CLIC3
1.21528e-156	1.19042	0.994	0.931	2.43056e-153	4	CLIC4
6.53917e-52	-1.40535	0.614	0.792	1.30783e-48	4	CLIC5
1.29547e-51	1.63262	0.69	0.37	2.59094e-48	4	CLIP3
2.6016e-63	2.2686	0.694	0.41	5.2032e-60	4	CLSTN2
1.67995e-29	0.349505	1	0.992	3.3599e-26	4	CLU
3.39361e-212	1.908	0.992	0.836	6.78721e-209	4	CNN1
2.02075e-198	1.36022	1	0.948	4.0415e-195	4	CNN3
3.77904e-25	1.78261	0.544	0.369	7.55807e-22	4	CNTN1
1.1262e-37	2.05123	0.372	0.091	2.25239e-34	4	COL11A1
2.17093e-113	1.44611	0.972	0.685	4.34186e-110	4	COL14A1
9.05699e-22	0.98327	0.701	0.543	1.8114e-18	4	COL15A1
6.04488e-75	1.12236	0.947	0.734	1.20898e-71	4	COL16A1
0.00600084	0.639375	0.202	0.197	1	4	COL17A1
1.01566e-22	0.494956	0.998	0.966	2.03132e-19	4	COL1A1
1.3414e-58	0.616595	1	0.996	2.6828e-55	4	COL1A2
8.91777e-34	0.539422	1	0.99	1.78355e-30	4	COL3A1
1.7725e-22	0.504224	0.934	0.81	3.545e-19	4	COL4A1
1.66805e-20	0.787667	0.694	0.561	3.33609e-17	4	COL4A5
3.56732e-17	0.796651	0.639	0.448	7.13464e-14	4	COL5A2
8.79531e-71	0.76466	0.987	0.933	1.75906e-67	4	COL6A1
1.28916e-144	0.95924	1	0.984	2.57833e-141	4	COL6A2
1.66713e-104	0.905846	1	0.961	3.33427e-101	4	COL6A3
1.922e-06	-0.979088	0.219	0.262	0.003844	4	CORIN
1.92886e-34	-1.00708	0.669	0.794	3.85771e-31	4	CORO1A
6.57477e-12	-0.97566	0.367	0.541	1.31495e-08	4	COX4I2
2.35792e-71	0.845402	0.981	0.921	4.71583e-68	4	COX6C
1.30334e-97	2.28492	0.771	0.411	2.60669e-94	4	CPA6
2.07346e-09	-1.08143	0.391	0.516	4.14692e-06	4	CPAMD8
2.14855e-53	1.15289	0.837	0.567	4.29709e-50	4	CPE
7.14012e-54	1.07968	0.894	0.669	1.42802e-50	4	CPEB4
4.66147659612133E-33	-1.35666	0.535	0.709	9.32295e-30	4	CPM
0.000465829	-0.491744	0.577	0.603	0.931657	4	CPVL
8.28503e-16	1.16232	0.531	0.315	1.65701e-12	4	CPXM1
1.22799e-05	0.299832	0.667	0.56	0.0245598	4	CREM
2.86274e-91	-1.3089	0.843	0.949	5.72548e-88	4	CRIP1
4.23861e-07	-0.45175	0.76	0.776	0.000847722	4	CRIP2
5.92633e-08	0.291836	0.2	0.108	0.000118527	4	CRISP2
6.51115e-20	-0.56151	0.142	0.246	1.30223e-16	4	CRLF1
8.53099e-17	0.377101	0.435	0.198	1.7062e-13	4	CROCC2
2.34639e-05	-1.03801	0.367	0.407	0.0469278	4	CRTAC1
2.22099e-164	1.76024	0.985	0.747	4.44197e-161	4	CRYAB
1.44625e-11	0.822761	0.342	0.161	2.89249e-08	4	CRYGN
8.39972e-82	1.867	0.803	0.402	1.67994e-78	4	CSDC2
1.38177e-13	-1.4518	0.357	0.489	2.76354e-10	4	CSF2RA
6.99829e-65	-0.804841	0.987	0.987	1.39966e-61	4	CSTB
2.67412e-33	1.50133	0.624	0.336	5.34823e-30	4	CTPS1
1.9478e-33	1.0677	0.766	0.563	3.89561e-30	4	CTR9
1.32539e-65	-0.676801	0.998	0.997	2.65078e-62	4	CTSB
1.4019e-185	-1.2577	1	1	2.80381e-182	4	CTSD
2.05022e-19	-1.71238	0.325	0.522	4.10044e-16	4	CTSE
5.96272e-219	1.62319	1	0.947	1.19254e-215	4	CTSK
2.14288e-107	-1.43502	0.854	0.95	4.28576e-104	4	CTSS
7.52264e-144	-1.21003	0.977	0.994	1.50453e-140	4	CTSZ
3.81587e-16	0.92799	0.594	0.436	7.63173e-13	4	CTXN1
2.24732e-08	-0.781837	0.631	0.624	4.49464e-05	4	CX3CL1
0.000144866	-1.2904	0.202	0.316	0.289732	4	CXCL10
1.93117e-22	-1.41312	0.295	0.56	3.86234e-19	4	CXCL16
1.57759e-24	-1.50101	0.41	0.597	3.15518e-21	4	CXCL17
1.48896e-13	-1.90204	0.297	0.47	2.97791e-10	4	CXCL8
6.68702e-16	-1.22969	0.535	0.61	1.3374e-12	4	CXCL9
1.13416e-09	-0.918362	0.437	0.533	2.26832e-06	4	CXCR4
0.00136944	-0.974398	0.314	0.394	1	4	CXorf21
1.01069e-09	-1.07601	0.255	0.462	2.02139e-06	4	CYB561
8.54247e-86	-1.20731	0.832	0.941	1.70849e-82	4	CYB5A
2.16417e-95	-1.38583	0.745	0.924	4.32834e-92	4	CYBA
3.20851e-101	-1.46052	0.856	0.95	6.41702e-98	4	CYBB
3.98175e-36	1.39223	0.327	0.074	7.9635e-33	4	CYP19A1
1.19262e-109	1.74756	0.907	0.543	2.38524e-106	4	CYP1B1
5.97101e-09	0.509023	0.386	0.279	1.1942e-05	4	CYP24A1
0.00385508	0.36034	0.308	0.239	1	4	CYP26B1
8.63958e-39	-0.988954	0.841	0.894	1.72792e-35	4	CYP27A1
2.60441e-23	-2.36256	0.149	0.2	5.20882e-20	4	CYP27B1
9.26746e-09	0.465793	0.153	0.094	1.85349e-05	4	CYP2A13
4.01144e-26	-1.54021	0.446	0.612	8.02289e-23	4	CYP4B1
6.01802e-79	1.80829	0.809	0.482	1.2036e-75	4	DACT3
8.92316e-08	-1.58235	0.227	0.292	0.000178463	4	DAW1
9.27878e-36	1.11263	0.756	0.454	1.85576e-32	4	DBN1
8.32705e-05	-1.23279	0.31	0.394	0.166541	4	DCDC2B
1.03116e-07	-1.11548	0.093	0.156	0.000206232	4	DCDC2C
1.59479e-37	1.39234	0.669	0.337	3.18957e-34	4	DCLK1
1.39504e-07	-1.61503	0.378	0.435	0.000279008	4	DCSTAMP
2.1392e-06	-0.945898	0.363	0.452	0.0042784	4	DEF6
0.00428079	-1.1847	0.365	0.368	1	4	DENND1C
4.34104e-06	-1.5517	0.006	0.144	0.00868208	4	DEPDC1
4.5573623182552E-20	0.616916	0.841	0.713	9.11472e-17	4	DEPP1
1.11552e-133	1.35777	0.996	0.856	2.23104e-130	4	DES
1.07521e-11	1.7727	0.382	0.27	2.15042e-08	4	DGKB
1.05763e-34	-1.05345	0.766	0.819	2.11526e-31	4	DHCR24
8.70436e-08	-1.68542	0.236	0.371	0.000174087	4	DHRS9
1.15373e-11	0.384848	0.348	0.126	2.30746e-08	4	DIO1
0.000354363	-0.943648	0.214	0.355	0.708726	4	DKK2
8.57208e-27	-0.707345	0.212	0.119	1.71442e-23	4	DLK2
1.83652e-119	2.39806	0.304	0.018	3.67304e-116	4	DLL3
2.2249e-84	1.07576	0.975	0.776	4.4498e-81	4	DMPK
0.00711519	-1.06601	0.176	0.288	1	4	DNAAF2
0.00762004	-1.10102	0.372	0.385	1	4	DNAAF3
0.000579332	-0.6261	0.461	0.484	1	4	DNAH1
5.03656e-07	-2.04923	0.31	0.42	0.00100731	4	DNAH12
1.02873e-06	-0.625365	0.102	0.129	0.00205746	4	DNAH2
2.91551e-05	-1.54432	0.42	0.469	0.0583103	4	DNAH3
3.28068e-12	-0.259854	0.231	0.038	6.56137e-09	4	DNAH8
8.2256e-06	-0.389229	0.299	0.423	0.0164512	4	DNAH9
4.95008635347208E-09	-1.17443	0.382	0.477	9.90017e-06	4	DNAI1
1.65327e-08	0.349275	0.694	0.568	3.30655e-05	4	DNAJA4
3.84554e-61	1.86956	0.732	0.392	7.69108e-58	4	DNAJB5
0.000229558	-0.423454	0.238	0.411	0.459116	4	DNAL1
0.00238818	-0.695807	0.236	0.343	1	4	DNALI1
4.80198113996919E-18	-2.15633	0.21	0.464	9.60396e-15	4	DNASE2B
2.84135e-11	0.423864	0.497	0.393	5.68269e-08	4	DOC2A
3.54231e-40	2.51351	0.569	0.265	7.08463e-37	4	DPP6
5.07542e-19	-1.62805	0	0.136	1.01508e-15	4	DQX1
1.20033e-13	-2.85156	0.367	0.442	2.40065e-10	4	DRC1
6.68464e-127	1.20602	0.992	0.856	1.33693e-123	4	DSTN
0.00181462	-0.79787	0.231	0.354	1	4	DTHD1
8.32675e-43	0.948423	0.909	0.737	1.66535e-39	4	DUSP1
6.46897e-19	-4.29877	0.038	0.309	1.29379e-15	4	DYDC1
3.14379e-12	-1.56338	0.321	0.422	6.28758e-09	4	DYDC2
5.09144e-20	1.0995	0.563	0.332	1.01829e-16	4	DYNC2H1
0.00191757	-1.72782	0.312	0.341	1	4	DYNLRB2
4.19692832318943E-13	-0.592131	0.017	0.189	8.39386e-10	4	ECEL1
0.000209596	-0.318623	0.463	0.432	0.419192	4	ECT2L
3.54093e-14	-1.37605	0.369	0.518	7.08185e-11	4	EDNRB
3.44063e-24	-0.794411	0.667	0.792	6.88126e-21	4	EFNA1
1.11135e-10	1.62695	0.414	0.291	2.22269e-07	4	EFNB3
1.88349e-19	0.964023	0.648	0.451	3.76699e-16	4	EGR1
1.75814e-21	-1.62148	0.49	0.612	3.51628e-18	4	EGR2
1.19465e-06	-1.64393	0.431	0.415	0.00238929	4	EHF
4.12017e-20	-0.432804	0.019	0.19	8.24034e-17	4	ELANE
5.24309e-23	-1.56679	0.546	0.628	1.04862e-19	4	ELF3
3.30139e-112	1.20829	0.992	0.833	6.60278e-109	4	EMILIN1
6.38419e-17	-0.954201	0.539	0.668	1.27684e-13	4	EMILIN2
5.47726e-37	-1.02428	0.705	0.833	1.09545e-33	4	EMP2
8.73577e-40	2.32827	0.535	0.336	1.74715e-36	4	EMX2
6.2977e-62	1.18348	0.917	0.641	1.25954e-58	4	ENAH
3.11152e-21	0.682287	0.285	0.165	6.22305e-18	4	ENO4
0.000838037	0.760574	0.361	0.273	1	4	ENPEP
2.69065e-12	1.01462	0.372	0.184	5.3813e-09	4	ENPP6
7.47091e-41	1.42964	0.684	0.445	1.49418e-37	4	ENTPD7
5.15943e-14	-1.01742	0.601	0.649	1.03189e-10	4	EPCAM
4.58830293846116E-57	1.00635	0.921	0.714	9.17661e-54	4	EPN2
3.37296e-12	1.00454	0.11	0.061	6.74591e-09	4	EPPIN
3.98859e-10	-0.958124	0.406	0.523	7.97718e-07	4	EPS8L2
2.97667e-19	-1.51343	0.261	0.497	5.95335e-16	4	ERBB3
5.4395e-10	1.54406	0.42	0.303	1.0879e-06	4	ERC2
9.02464e-06	-1.27027	0.132	0.175	0.0180493	4	ERN2
1.04002e-14	0.711269	0.707	0.505	2.08004e-11	4	ERRFI1
4.60292315525081E-113	1.93352	0.858	0.444	9.20585e-110	4	ESR1
1.46499e-39	1.47793	0.699	0.457	2.92998e-36	4	EYA2
1.42485e-35	-1.086	0.637	0.759	2.8497e-32	4	FABP5
1.99081e-32	2.44546	0.561	0.302	3.98163e-29	4	FABP7
6.62036e-36	0.739172	0.881	0.704	1.32407e-32	4	FAM102A
0.000789708	-0.584248	0.225	0.364	1	4	FAM107A
2.36115e-06	1.46779	0.367	0.273	0.0047223	4	FAM181B
8.45538e-17	-0.975394	0.501	0.641	1.69108e-13	4	FAM20A
2.13902e-19	-0.806514	0.204	0.11	4.27804e-16	4	FAM83F
1.04363e-23	0.986094	0.658	0.375	2.08726e-20	4	FAP
2.24241e-85	1.33833	0.941	0.67	4.48481e-82	4	FBLIM1
6.00027e-40	0.576906	0.992	0.943	1.20005e-36	4	FBLN1
1.04829e-118	-1.64619	0.813	0.954	2.09659e-115	4	FBP1
9.50917e-60	1.59158	0.758	0.44	1.90183e-56	4	FBXL7
1.62946e-156	1.83433	0.983	0.674	3.25893e-153	4	FBXO32
0.00645718	0.311954	0.416	0.299	1	4	FBXO36
4.11618e-17	2.22542	0.403	0.227	8.23236e-14	4	FBXO40
6.47887e-88	-1.41755	0.826	0.922	1.29577e-84	4	FCER1G
1.81614e-06	-1.05804	0.461	0.483	0.00363228	4	FCGR1B
2.2967e-14	-1.51919	0.461	0.53	4.5934e-11	4	FCGR2B
6.54108e-53	-1.15703	0.675	0.858	1.30822e-49	4	FCGR3A
0.000229932	-0.997991	0.359	0.422	0.459864	4	FCMR
1.45794e-37	-0.974392	0.781	0.861	2.91588e-34	4	FCN3
2.37325e-16	-0.80083	0.692	0.773	4.7465e-13	4	FDX1
1.78925e-07	-1.60434	0.208	0.395	0.000357849	4	FGF14
1.09142e-113	1.7869	0.93	0.597	2.18284e-110	4	FGF7
5.2242e-80	1.08438	0.968	0.76	1.04484e-76	4	FGFR1
1.9016e-27	-0.942679	0.594	0.763	3.8032e-24	4	FGL2
1.0749e-80	-1.73723	0.715	0.871	2.14979e-77	4	FGR
1.5623e-88	1.90647	0.837	0.458	3.1246e-85	4	FHL2
5.34704e-119	1.51857	0.981	0.73	1.06941e-115	4	FILIP1L
2.98666e-251	1.32508	1	1	5.97332e-248	4	FLNA
9.85389e-44	1.84891	0.648	0.35	1.97078e-40	4	FLNC
5.17612e-06	0.524324	0.533	0.346	0.0103522	4	FLT4
7.07e-29	-1.42993	0.316	0.614	1.414e-25	4	FMNL1
6.50893e-11	-1.05457	0.361	0.54	1.30179e-07	4	FMNL3
2.92805e-81	1.28137	0.919	0.642	5.8561e-78	4	FMOD
6.43285e-24	-1.23429	0.554	0.666	1.28657e-20	4	FOLR1
1.33792e-34	1.04878	0.89	0.676	2.67584e-31	4	FOS
1.2485e-06	-1.36228	0.378	0.459	0.002497	4	FOXA1
4.74427874936045E-08	1.61071	0.004	0.111	9.48856e-05	4	FOXB1
7.04526e-20	1.74828	0.442	0.163	1.40905e-16	4	FOXD1
4.58908658623817E-30	-1.2603	0.478	0.667	9.17817e-27	4	FPR3
3.34445e-223	-1.19002	1	1	6.6889e-220	4	FTL
1.28556e-06	0.549479	0.556	0.416	0.00257112	4	FUZ
2.1139e-62	1.1245	0.907	0.675	4.2278e-59	4	FXYD1
1.11439e-21	-1.26043	0.527	0.657	2.22878e-18	4	FXYD3
3.38276e-102	1.1329	0.983	0.824	6.76552e-99	4	FXYD6
8.14653e-08	-1.20004	0.187	0.287	0.000162931	4	FYB2
1.44027e-65	1.18873	0.9	0.621	2.88054e-62	4	FYCO1
0.00771956	-0.585486	0.561	0.528	1	4	G0S2
0.00328867	-0.553549	0.628	0.605	1	4	G6PD
1.47907e-41	2.39836	0.403	0.145	2.95814e-38	4	GABRA4
4.48325006181437E-11	1.90656	0.397	0.32	8.9665e-08	4	GAD1
1.40174e-22	1.16228	0.652	0.435	2.80348e-19	4	GADD45G
3.92839e-09	-1.33	0.038	0.219	7.85679e-06	4	GAL
9.18726e-13	-1.77147	0.185	0.428	1.83745e-09	4	GALNT3
1.41359e-51	1.57941	0.786	0.48	2.82719e-48	4	GAS1
2.82091e-62	1.38219	0.832	0.554	5.64183e-59	4	GASK1B
2.32751e-121	1.2819	0.992	0.878	4.65502e-118	4	GBP2
2.34847e-42	-1.10703	0.641	0.813	4.69694e-39	4	GBP4
1.95563e-10	-0.662981	0.652	0.684	3.91125e-07	4	GBP5
7.67673e-22	-1.34942	0.607	0.694	1.53535e-18	4	GCHFR
5.04147e-10	1.46259	0.406	0.365	1.00829e-06	4	GDNF
1.2968e-60	1.12444	0.887	0.63	2.5936e-57	4	GEM
1.9432e-66	0.94248	0.972	0.85	3.88639e-63	4	GJA1
0.00593182	0.417896	0.27	0.213	1	4	GJB2
5.00036e-17	-0.636708	0.807	0.831	1.00007e-13	4	GLIPR2
2.81924e-26	-1.64021	0.304	0.566	5.63849e-23	4	GLRX
2.0888e-62	-1.38429	0.817	0.903	4.17761e-59	4	GM2A
2.5916e-14	0.519427	0.732	0.575	5.18321e-11	4	GNA14
0.00129768	1.06685	0.295	0.199	1	4	GNAL
7.91436e-35	-1.06491	0.747	0.813	1.58287e-31	4	GNLY
4.25527718511481E-81	1.33072	0.926	0.629	8.51055e-78	4	GOLM1
5.528e-23	-0.631875	0.021	0.149	1.1056e-19	4	GP1BA
4.20813e-05	-0.974735	0.149	0.209	0.0841626	4	GP6
1.54668e-13	-1.03543	0.58	0.628	3.09335e-10	4	GPC4
2.58447e-15	1.23988	0.484	0.287	5.16894e-12	4	GPC6
6.364e-39	-0.893447	0.775	0.871	1.2728e-35	4	GPCPD1
1.19105e-09	-1.64594	0.389	0.484	2.38209e-06	4	GPD1
3.07849e-46	-0.998168	0.796	0.887	6.15698e-43	4	GPRC5A
9.75459e-59	1.44932	0.79	0.488	1.95092e-55	4	GPRC5B
2.06032e-32	1.54871	0.571	0.298	4.12065e-29	4	GREB1
1.4298e-191	1.8387	1	0.859	2.8596e-188	4	GREM1
2.97659e-31	2.26205	0.316	0.093	5.95319e-28	4	GRIN2B
5.75419e-86	-1.25371	0.883	0.957	1.15084e-82	4	GRN
8.81484e-33	-1.0789	0.008	0.214	1.76297e-29	4	GSDMA
5.37788e-37	-2.4722	0	0.246	1.07558e-33	4	GSTA3
1.55237e-18	0.799145	0.705	0.515	3.10473e-15	4	GUCY1A2
6.38521e-09	-1.30812	0.363	0.473	1.27704e-05	4	GZMB
1.08488e-108	1.70473	0.887	0.561	2.16976e-105	4	HAND2
0.00155851	-0.649557	0.068	0.183	1	4	HAS1
6.06842e-07	-1.34177	0.225	0.379	0.00121368	4	HAS3
0.00597709	-1.13783	0.431	0.402	1	4	HAVCR2
6.32142e-07	-1.05202	0.202	0.396	0.00126428	4	HBA1
5.55513e-12	-1.36856	0.361	0.508	1.11103e-08	4	HBA2
2.40208e-62	1.5838	0.786	0.456	4.80416e-59	4	HDAC9
3.12961e-05	-1.65859	0.452	0.44	0.0625922	4	HES2
1.67625e-08	0.421436	0.724	0.61	3.3525e-05	4	HES4
2.46832e-06	-0.749302	0.323	0.477	0.00493665	4	HIGD1B
1.54074e-61	1.99528	0.187	0.002	3.08147e-58	4	HIGD2B
7.17211e-17	-1.18886	0.363	0.577	1.43442e-13	4	HIST1H1B
0.000382432	-0.687202	0.342	0.425	0.764864	4	HIST1H2AG
7.96381e-08	-1.12487	0.208	0.411	0.000159276	4	HIST1H2BH
0.000419355	-0.340959	0.446	0.289	0.83871	4	HIST1H2BL
0.00443949	-0.435848	0.611	0.606	1	4	HIST1H2BN
5.34341e-05	-0.688889	0.323	0.455	0.106868	4	HIST1H2BO
0.000509038	-1.01105	0.384	0.435	1	4	HIST1H3G
1.47399e-05	-0.970211	0.301	0.427	0.0294797	4	HIST1H3H
3.60616e-12	-1.36338	0.229	0.448	7.21232e-09	4	HIST1H3I
2.03943e-50	0.905555	0.898	0.772	4.07886e-47	4	HIST1H4E
1.52725e-36	-0.955823	0.049	0.203	3.05451e-33	4	HIST1H4J
8.09153e-13	0.560008	0.707	0.566	1.61831e-09	4	HIST2H2AB
9.66531e-14	-1.40963	0.548	0.608	1.93306e-10	4	HK3
1.42108e-93	-1.43185	0.692	0.913	2.84216e-90	4	HLA-DMB
2.07051e-60	-1.41324	0.597	0.816	4.14103e-57	4	HLA-DOA
8.65519e-152	-1.37666	0.919	0.988	1.73104e-148	4	HLA-DQA1
3.43029e-07	-1.47255	0.299	0.421	0.000686058	4	HLA-DQB2
6.81829e-236	-1.35423	1	1	1.36366e-232	4	HLA-DRA
0.00108793	-1.60477	0.308	0.363	1	4	HLA-G
2.57673e-17	-1.14863	0.51	0.602	5.15347e-14	4	HMOX1
3.77611e-110	2.0332	0.864	0.418	7.55223e-107	4	HOXA10
9.82183e-23	1.98408	0.467	0.271	1.96437e-19	4	HOXA11
5.05634e-105	2.1583	0.834	0.389	1.01127e-101	4	HOXD10
4.03143e-27	1.78208	0.522	0.309	8.06287e-24	4	HOXD11
1.55347e-65	2.10842	0.728	0.38	3.10694e-62	4	HOXD4
1.27206e-59	2.05891	0.665	0.302	2.54412e-56	4	HOXD9
0.000503868	-0.342606	0.442	0.315	1	4	HS3ST1
5.59246e-17	-1.78866	0.48	0.547	1.11849e-13	4	HS3ST2
1.92705e-06	1.82067	0.34	0.287	0.0038541	4	HS6ST3
2.51078e-40	1.13198	0.811	0.505	5.02156e-37	4	HSD17B14
2.21266e-171	0.93696	1	0.997	4.42531e-168	4	HSPB1
4.82389542911215E-29	1.14913	0.645	0.387	9.64779e-26	4	HSPB2
1.03193e-25	0.686999	0.786	0.631	2.06385e-22	4	HSPB6
9.61499e-79	1.69768	0.796	0.465	1.923e-75	4	HSPB7
1.29181e-38	0.853201	0.883	0.667	2.58363e-35	4	HTRA1
4.17692206263653E-24	-1.96688	0.35	0.567	8.35384e-21	4	HTRA4
3.20198e-05	-1.51016	0.414	0.461	0.0640395	4	HYDIN
1.90064e-77	-0.964832	0.913	0.963	3.80128e-74	4	ICAM1
8.12958e-35	-0.841259	0.711	0.858	1.62592e-31	4	ID1
3.76353e-25	-1.42556	0.478	0.629	7.52706e-22	4	IDO1
6.14151e-136	-1.67756	0.866	0.97	1.2283e-132	4	IFI30
1.08136e-42	-0.960394	0.868	0.927	2.16272e-39	4	IFI6
9.9649e-15	-1.14615	0.389	0.563	1.99298e-11	4	IFITM10
0.00422567	0.25244	0.527	0.472	1	4	IFT22
0.000489207	-0.506878	0.516	0.586	0.978414	4	IFT57
6.51303e-14	0.329412	0.803	0.667	1.30261e-10	4	IGFBP5
1.36463e-187	2.23698	0.979	0.718	2.72926e-184	4	IGFN1
3.1273e-27	-1.18556	0.841	0.906	6.2546e-24	4	IGHA1
6.7519e-16	-1.03351	0.769	0.817	1.35038e-12	4	IGHG1
3.16353e-09	-1.34511	0.406	0.531	6.32707e-06	4	IGHG2
2.03567e-09	-1.23635	0.533	0.581	4.07135e-06	4	IGHG3
6.11745e-06	-0.937083	0.372	0.423	0.0122349	4	IGHG4
3.5922e-15	-1.14766	0.73	0.79	7.1844e-12	4	IGHJ6
6.04821e-51	-1.30571	0.945	0.986	1.20964e-47	4	IGKC
6.42146e-07	-1.35099	0.146	0.335	0.00128429	4	IGKV4-1
9.59471e-06	-0.758562	0.764	0.79	0.0191894	4	IGLC1
1.56405e-35	-1.33398	0.503	0.711	3.1281e-32	4	IGSF6
7.61003e-32	1.86323	0.584	0.355	1.52201e-28	4	IL17RD
5.82183e-06	-1.83508	0.236	0.359	0.0116437	4	IL1B
6.31949e-23	-1.07271	0.497	0.679	1.2639e-19	4	IL2RG
5.51341e-84	-0.895776	0.947	0.979	1.10268e-80	4	IL32
4.98526792759555E-08	-1.40554	0.208	0.383	9.97054e-05	4	IL4I1
2.46296e-20	-0.834171	0.648	0.734	4.92592e-17	4	IL7R
0.000301055	-1.51854	0.369	0.36	0.602111	4	IQANK1
8.3825e-07	-1.65721	0.093	0.309	0.0016765	4	IQCH
3.22447e-05	-0.593519	0.518	0.583	0.0644894	4	IRF8
3.5257e-12	-1.55994	0.344	0.473	7.05139e-09	4	IRX2
3.55276e-07	-1.14517	0.346	0.435	0.000710551	4	IRX3
1.00778e-05	0.398863	0.529	0.458	0.0201555	4	ISLR
2.58642e-15	2.9969	0.338	0.198	5.17284e-12	4	ISM2
3.0629e-88	1.63867	0.866	0.477	6.1258e-85	4	ISOC1
2.74866e-41	1.76587	0.618	0.429	5.49732e-38	4	ITGA11
1.32542e-121	1.73038	0.934	0.617	2.65083e-118	4	ITGA8
3.72251e-28	-2.12563	0.397	0.586	7.44502e-25	4	ITGAM
1.47627e-120	-1.73788	0.794	0.955	2.95254e-117	4	ITGAX
5.08042e-109	-1.37423	0.913	0.962	1.01608e-105	4	ITGB2
0.000419218	-1.43613	0.206	0.32	0.838435	4	ITGB4
1.11605e-27	-1.28432	0.541	0.66	2.2321e-24	4	ITGB6
0.00144883	0.407637	0.408	0.356	1	4	ITGB8
1.62371e-08	0.32233	0.076	0.164	3.24743e-05	4	ITIH2
1.55388e-66	1.21452	0.892	0.566	3.10776e-63	4	ITM2C
5.00915e-34	0.93528	0.807	0.619	1.00183e-30	4	ITPKB
5.73868e-12	-1.07366	0.374	0.529	1.14774e-08	4	JAK3
0.000165268	0.353331	0.558	0.524	0.330535	4	JAM3
2.16573e-76	1.32102	0.911	0.646	4.33145e-73	4	JAZF1
2.67586e-09	-1.02186	0.726	0.722	5.35173e-06	4	JCHAIN
9.84566e-98	1.8806	0.847	0.455	1.96913e-94	4	JPH2
5.34432e-32	2.7069	0.52	0.218	1.06886e-28	4	JPH3
1.13782e-177	1.56716	1	0.863	2.27564e-174	4	KANK2
0.00150678	0.450474	0.106	0.169	1	4	KBTBD13
7.19919e-19	1.85718	0.446	0.321	1.43984e-15	4	KCNAB1
0.000241391	1.04872	0.259	0.196	0.482782	4	KCNE2
7.31468e-18	1.69909	0.478	0.319	1.46294e-14	4	KCNH8
1.01284e-16	-1.26722	0.316	0.534	2.02569e-13	4	KCNJ15
3.38277e-22	-1.38488	0.002	0.125	6.76554e-19	4	KCNJ16
0.000168073	1.37543	0.248	0.099	0.336147	4	KCNJ3
0.00806966	0.326501	0.13	0.074	1	4	KCNJ6
1.12212e-56	1.32141	0.832	0.566	2.24424e-53	4	KCNK6
1.26715e-131	1.41172	0.996	0.819	2.53429e-128	4	KCNMA1
1.03125e-53	1.34342	0.783	0.497	2.06251e-50	4	KCNMB1
1.05378e-05	0.534961	0.236	0.114	0.0210756	4	KCNS1
8.28841e-08	-1.42564	0.389	0.483	0.000165768	4	KCP
9.76599e-06	-0.515674	0.486	0.596	0.019532	4	KDM2B
0.00157563	-0.324582	0.837	0.818	1	4	KIAA0930
0.000747084	-1.05609	0.265	0.38	1	4	KIAA1324
5.3361e-09	-1.25704	0.435	0.489	1.06722e-05	4	KLF5
8.95294e-35	1.62839	0.635	0.4	1.79059e-31	4	KLHL13
4.84440297031364E-54	1.62778	0.743	0.437	9.68881e-51	4	KLHL3
1.26068e-30	0.637022	0.217	0.139	2.52137e-27	4	KLHL38
1.3792e-31	-1.43933	0.45	0.674	2.7584e-28	4	KLHL6
4.74819360637954E-09	0.760709	0.11	0.214	9.49639e-06	4	KLK1
1.11426e-10	-1.24295	0.268	0.408	2.22853e-07	4	KLK13
0.00547066	0.816225	0.132	0.03	1	4	KLK14
9.85173e-34	2.72601	0.193	0.07	1.97035e-30	4	KLK2
3.45688e-06	-0.862854	0.316	0.437	0.00691377	4	KLRK1
3.02018e-24	1.5914	0.253	0.098	6.04036e-21	4	KRT14
2.52892e-43	-1.3984	0.537	0.741	5.05784e-40	4	KRT7
8.32622e-36	-1.27711	0.529	0.741	1.66524e-32	4	KRT8
0.00170028	-0.5093	0.21	0.208	1	4	KRTAP5-9
3.79535e-45	-1.47129	0.662	0.795	7.59069e-42	4	KYNU
2.07224e-28	-1.16917	0.539	0.721	4.14448e-25	4	LAIR1
7.9759e-08	0.365322	0.76	0.642	0.000159518	4	LAMB1
1.56966e-72	-1.39949	0.732	0.868	3.13932e-69	4	LAMP3
5.42026e-11	-1.93156	0.04	0.151	1.08405e-07	4	LAMP5
3.54748e-86	1.43038	0.913	0.604	7.09495e-83	4	LAPTM4B
1.38559e-150	-1.27163	0.975	0.993	2.77118e-147	4	LAPTM5
0.00242664	-1.4136	0.244	0.367	1	4	LCN2
0.00608254	-0.869897	0.117	0.176	1	4	LDLRAD2
7.2578e-36	1.12037	0.724	0.445	1.45156e-32	4	LDOC1
1.53175e-17	-0.443958	0.936	0.939	3.0635e-14	4	LGALS3
2.58855e-144	2.42526	0.911	0.496	5.17711e-141	4	LGI2
2.03692e-159	1.65714	0.992	0.839	4.07383e-156	4	LHFPL6
3.2254e-44	1.74603	0.662	0.413	6.45079e-41	4	LIN7A
8.207e-65	-1.34775	0.792	0.905	1.6414e-61	4	LIPA
1.2463e-07	-0.342604	0.104	0.167	0.000249259	4	LLCFC1
2.24355e-07	-0.559215	0.512	0.616	0.000448709	4	LMO4
7.68554e-65	-1.2791	0.692	0.879	1.53711e-61	4	LMO7
3.24244e-171	1.73631	0.992	0.729	6.48488e-168	4	LMOD1
4.85203859977261E-16	1.94745	0.276	0.135	9.70408e-13	4	LMX1B
3.11743e-32	1.59505	0.597	0.346	6.23486e-29	4	LONRF2
0.00240045	-0.840649	0.251	0.349	1	4	LPAR3
3.06828e-15	0.541616	0.832	0.706	6.13656e-12	4	LRIG1
1.81447e-06	-2.03012	0.195	0.349	0.00362894	4	LRP2
9.47015e-18	-1.52298	0.342	0.528	1.89403e-14	4	LRRC36
0.000156726	-1.02855	0.187	0.344	0.313453	4	LRRC4
0.000884384	-1.12557	0.318	0.412	1	4	LRRC56
4.58346243048936E-23	1.41613	0.594	0.395	9.16692e-20	4	LRRC61
0.000885622	0.974634	0.291	0.198	1	4	LRRC73
7.73275e-13	2.24517	0.246	0.057	1.54655e-09	4	LRRC74A
0.00536768	-0.968298	0.338	0.253	1	4	LRRC74B
4.32855e-05	-0.732084	0.155	0.384	0.086571	4	LRRIQ1
0.00497866	1.22869	0.183	0.079	1	4	LRRIQ4
1.78373e-13	-0.774523	0.696	0.689	3.56746e-10	4	LRRK2
8.99173e-50	1.68647	0.699	0.352	1.79835e-46	4	LRRN4CL
0.0052395	-0.388663	0.272	0.381	1	4	LRTOMT
6.28238e-59	-1.09552	0.726	0.9	1.25648e-55	4	LSP1
6.79863e-48	-1.0283	0.798	0.897	1.35973e-44	4	LTA4H
2.36962e-17	-0.896868	0.495	0.661	4.73923e-14	4	LTB
4.19796e-06	-1.30116	0.231	0.412	0.00839593	4	LTF
5.48019e-10	-0.263194	0.966	0.971	1.09604e-06	4	LUM
1.63023e-05	-2.02295	0.214	0.299	0.0326047	4	LY6H
5.08261e-199	-1.62396	1	1	1.01652e-195	4	LYZ
8.0194e-06	-1.6177	0.21	0.317	0.0160388	4	MAK
5.84737e-20	-1.16394	0.592	0.666	1.16947e-16	4	MAL2
2.96055e-14	-0.891774	0.597	0.619	5.9211e-11	4	MALL
9.20481e-33	0.889328	0.752	0.573	1.84096e-29	4	MAN1C1
0.00116036	1.37464	0.325	0.313	1	4	MAP1A
2.28685e-52	1.26999	0.809	0.534	4.5737e-49	4	MAP1B
7.98448e-22	2.51402	0.259	0.032	1.5969e-18	4	MAP1LC3B2
0.000200548	-1.37112	0.418	0.417	0.401096	4	MAP3K19
1.29261e-180	1.72905	0.989	0.8	2.58521e-177	4	MAP3K20
0.000225686	0.88109	0.403	0.354	0.451372	4	MAP6
3.3118e-51	1.16945	0.815	0.579	6.6236e-48	4	MAPK10
8.2593e-08	-1.48352	0.484	0.535	0.000165186	4	MAPK15
1.73469e-81	-1.76364	0.726	0.88	3.46938e-78	4	MARCO
1.96321e-24	-0.89792	0.577	0.756	3.92642e-21	4	MAST4
1.93601e-135	1.77662	0.979	0.662	3.87202e-132	4	MATN2
4.79549e-05	0.514459	0.183	0.203	0.0959098	4	MB
7.12511e-14	1.1553	0.006	0.106	1.42502e-10	4	MBOAT4
1.63008e-16	0.53046	0.826	0.705	3.26015e-13	4	MCAM
5.21802e-16	-1.77869	0.495	0.548	1.0436e-12	4	MCEMP1
1.90472e-18	0.703317	0.278	0.112	3.80943e-15	4	MCIDAS
3.75299e-33	0.818324	0.834	0.613	7.50599e-30	4	MDK
2.98026e-44	2.03528	0.594	0.316	5.96052e-41	4	MED12L
6.09074e-18	2.37293	0.17	0.081	1.21815e-14	4	MEIOC
1.36501e-121	1.67332	0.936	0.619	2.73001e-118	4	MEIS2
2.42079e-46	1.6793	0.65	0.364	4.84157e-43	4	MEIS3
4.98569e-59	1.63795	0.771	0.42	9.97138e-56	4	METTL24
2.32255e-99	1.10516	0.989	0.871	4.6451e-96	4	MFGE8
1.12913e-39	1.22023	0.749	0.472	2.25826e-36	4	MICAL3
4.25020133396122E-53	1.14655	0.837	0.594	8.5004e-50	4	MITF
1.76885e-90	0.866657	0.996	0.946	3.5377e-87	4	MLPH
4.80558903356853E-14	-0.449661	0.051	0.209	9.61118e-11	4	MMP12
2.0965e-77	0.878921	0.985	0.876	4.193e-74	4	MMP14
1.86814e-08	-0.769778	0.185	0.432	3.73627e-05	4	MMP19
1.63105e-79	0.847133	0.996	0.943	3.26209e-76	4	MMP2
4.22116497576496E-11	-2.21765	0.136	0.373	8.44233e-08	4	MMP7
4.46025188949789E-09	-1.33762	0.484	0.526	8.9205e-06	4	MMP9
7.88184e-10	-1.25666	0.448	0.513	1.57637e-06	4	MNDA
0.00036475	-0.753008	0.276	0.412	0.7295	4	MOK
0.00301058	-1.43043	0.291	0.362	1	4	MORN3
4.09522e-06	0.364385	0.677	0.62	0.00819045	4	MOSPD1
2.72811e-27	-1.05044	0.429	0.701	5.45622e-24	4	MPEG1
2.42479e-08	-0.624625	0.52	0.659	4.84959e-05	4	MPP1
5.83967e-14	0.72171	0.628	0.497	1.16793e-10	4	MPP7
1.77716e-27	-1.27868	0.569	0.697	3.55433e-24	4	MRC1
1.94316e-06	-0.487309	0.616	0.68	0.00388632	4	MRC2
2.60293e-10	-1.53652	0.295	0.454	5.20586e-07	4	MREG
3.47777e-121	1.73668	0.947	0.612	6.95555e-118	4	MRGPRF
1.28583e-228	2.07788	0.998	0.802	2.57166e-225	4	MRVI1
8.40795e-11	-1.63416	0.183	0.382	1.68159e-07	4	MS4A15
3.57667e-64	-1.30583	0.749	0.898	7.15334e-61	4	MS4A7
1.58744e-20	0.788588	0.741	0.55	3.17488e-17	4	MSI2
0.000213311	-1.41371	0.274	0.348	0.426622	4	MSLN
0.00139773	-0.809773	0.372	0.233	1	4	MSMB
3.45208e-15	-1.122	0.473	0.586	6.90415e-12	4	MSR1
3.78587e-44	1.27186	0.79	0.542	7.57174e-41	4	MSRB3
6.14721e-118	1.38129	0.975	0.718	1.22944e-114	4	MTSS2
1.7525e-77	3.00873	0.692	0.332	3.505e-74	4	MTUS2
1.51636e-123	-1.40402	0.841	0.969	3.03272e-120	4	MUC1
6.09891e-07	-0.846399	0.191	0.288	0.00121978	4	MUC16
4.95217256812946E-26	-1.89596	0.07	0.258	9.90435e-23	4	MUC21
3.93473e-05	-1.7609	0.27	0.368	0.0786947	4	MUC4
0.000586371	-0.532954	0.488	0.461	1	4	MUC5B
1.16915e-06	-0.977973	0.393	0.502	0.0023383	4	MUSTN1
8.27667e-21	0.597965	0.809	0.623	1.65533e-17	4	MXRA8
2.56362e-10	-0.500077	0.601	0.711	5.12724e-07	4	MYC
5.25136e-39	-1.15983	0.69	0.814	1.05027e-35	4	MYD88
1.45455e-35	1.15909	0.73	0.49	2.90909e-32	4	MYEF2
5.73294e-75	2.07406	0.13	0.003	1.14659e-71	4	MYH13
0.00302985	-0.41167	0.713	0.665	1	4	MYH14
3.60812e-267	1.81766	1	1	7.21625e-264	4	MYL9
4.10113e-266	1.87719	1	0.993	8.20227e-263	4	MYLK
9.93845e-07	-1.94455	0.074	0.347	0.00198769	4	MYLK3
8.28244e-39	-1.37409	0.389	0.7	1.65649e-35	4	MYO1F
1.12906e-08	1.98319	0.259	0.183	2.25813e-05	4	MYO3B
1.35716e-13	-1.82754	0.127	0.396	2.71432e-10	4	MZB1
5.66355e-46	-1.22549	0.631	0.811	1.13271e-42	4	NABP1
7.56971e-101	-1.3261	0.824	0.944	1.51394e-97	4	NAPSA
1.13346e-09	0.774698	0.544	0.421	2.26693e-06	4	NAT14
6.86373e-20	1.48075	0.541	0.346	1.37275e-16	4	NBEA
3.04015e-83	0.736126	0.998	0.97	6.0803e-80	4	NBL1
5.0392e-33	1.93851	0.565	0.235	1.00784e-29	4	NCAM1
0.000165115	-1.35052	0.384	0.394	0.330229	4	NCF1
4.05822e-47	-1.46151	0.586	0.777	8.11644e-44	4	NCF2
7.64424e-33	-1.3291	0.577	0.716	1.52885e-29	4	NCKAP5
3.1591e-34	-1.54649	0.427	0.671	6.31819e-31	4	NDNF
0.00571559	-0.314979	0.624	0.62	1	4	NDRG1
2.13463e-119	2.43965	0.864	0.452	4.26925e-116	4	NECAB2
5.68471e-08	-0.69511	0.571	0.653	0.000113694	4	NEDD4L
5.74592e-10	-1.44487	0.14	0.208	1.14918e-06	4	NEFH
0.00122565	-0.762986	0.287	0.389	1	4	NEK11
1.21854e-06	-1.29483	0.27	0.437	0.00243707	4	NEK5
1.19087e-52	1.20915	0.82	0.538	2.38174e-49	4	NELL2
1.16279e-05	-0.820201	0.159	0.213	0.0232559	4	NGEF
1.06962e-33	0.836278	0.856	0.67	2.13924e-30	4	NIBAN1
7.48452e-08	1.06426	0.433	0.324	0.00014969	4	NID2
1.39467e-11	-0.860343	0.516	0.628	2.78934e-08	4	NKD2
1.6035e-05	-0.889557	0.369	0.442	0.03207	4	NKG7
1.53761e-46	-1.27552	0.65	0.802	3.07521e-43	4	NKX2-1
3.86046e-09	1.75779	0.285	0.21	7.72091e-06	4	NKX3-2
8.4726e-39	1.41895	0.701	0.436	1.69452e-35	4	NLGN2
3.7671e-18	-1.11415	0.609	0.656	7.5342e-15	4	NPL
1.28898e-65	2.17617	0.715	0.352	2.57797e-62	4	NPM2
2.17011e-24	-1.12276	0.448	0.676	4.34022e-21	4	NR1H3
3.00493e-05	1.63871	0.117	0.057	0.0600986	4	NR2E1
4.52144808373994E-23	0.648517	0.796	0.638	9.0429e-20	4	NR2F1
7.56781e-123	1.65389	0.972	0.771	1.51356e-119	4	NR4A1
0.000571165	0.849415	0.42	0.376	1	4	NR4A3
0.0046296	-0.863733	0.285	0.365	1	4	NRARP
1.64371e-29	-3.04138	0.002	0.243	3.28741e-26	4	NRG4
1.62572e-36	-1.30745	0.437	0.687	3.25144e-33	4	NRGN
9.35131e-37	2.92003	0.335	0.064	1.87026e-33	4	NT5C1A
1.09714e-38	1.59675	0.665	0.387	2.19428e-35	4	NT5E
2.41797e-05	0.596719	0.363	0.193	0.0483594	4	NTRK1
3.19192e-32	-1.65112	0.323	0.626	6.38384e-29	4	OCLN
5.59918e-12	-0.489774	0.875	0.902	1.11984e-08	4	ODF3B
0.00126285	-0.334145	0.626	0.691	1	4	OGFRL1
7.73927e-256	2.09315	1	0.964	1.54785e-252	4	OGN
1.2712e-51	-1.83527	0.473	0.745	2.5424e-48	4	OLR1
7.51809e-39	3.76742	0.102	0.026	1.50362e-35	4	OOSP4A
3.97429e-27	1.25058	0.149	0.057	7.94857e-24	4	OR1E2
1.8135e-08	1.68486	0.386	0.259	3.627e-05	4	OR4N2
0.000623953	0.574982	0.121	0.062	1	4	OR5F1
3.09359e-162	2.94942	0.272	0.03	6.18718e-159	4	OR5M9
0.00822044	0.98698	0.159	0.134	1	4	OR7C1
9.75063e-51	0.956141	0.898	0.657	1.95013e-47	4	OSBPL8
1.81975e-27	-2.00731	0.507	0.595	3.6395e-24	4	OSCAR
6.6649e-18	-0.504913	0.085	0.217	1.33298e-14	4	OTC
4.78925401237582E-37	1.09795	0.762	0.545	9.57851e-34	4	P2RY14
2.94738e-06	0.85912	0.442	0.356	0.00589475	4	PAGE4
1.07088e-197	1.76753	0.998	0.829	2.14176e-194	4	PALLD
9.63178e-26	2.13668	0.219	0.005	1.92636e-22	4	PANX3
2.74384e-62	1.24341	0.894	0.626	5.48769e-59	4	PARVA
7.47747e-41	-1.28741	0.544	0.766	1.49549e-37	4	PARVG
8.16189e-90	1.30454	0.928	0.689	1.63238e-86	4	PAWR
4.83180848029142E-74	1.00795	0.966	0.82	9.66362e-71	4	PBX1
3.36092e-92	1.86032	0.851	0.517	6.72185e-89	4	PCDH7
2.58765e-104	2.22558	0.849	0.489	5.17531e-101	4	PCP4
5.72656e-20	-2.03521	0.163	0.322	1.14531e-16	4	PCSK2
2.83948e-13	1.26024	0.384	0.23	5.67897e-10	4	PCYT1B
2.8728e-18	1.08347	0.55	0.347	5.7456e-15	4	PDE1A
1.40358e-73	1.64088	0.809	0.488	2.80716e-70	4	PDE3A
2.66114e-49	1.80424	0.677	0.362	5.32228e-46	4	PDE7B
0.00192069	1.04924	0.314	0.276	1	4	PDGFRL
2.02205e-61	1.54402	0.766	0.49	4.0441e-58	4	PDLIM4
1.82589e-167	1.39768	0.998	0.909	3.65178e-164	4	PDLIM7
0.000184265	0.493361	0.444	0.325	0.368529	4	PDZD4
2.49135e-35	1.62475	0.569	0.38	4.98269e-32	4	PEG3
9.91156e-27	2.32902	0.503	0.346	1.98231e-23	4	PEX5L
5.7129e-06	0.377434	0.709	0.67	0.0114258	4	PFKP
1.98354e-28	1.01483	0.701	0.439	3.96709e-25	4	PFN2
3.18883e-79	-1.15356	0.904	0.964	6.37766e-76	4	PGD
1.39986e-26	-0.93273	0.688	0.775	2.79973e-23	4	PGGHG
1.0396e-58	1.63187	0.756	0.477	2.0792e-55	4	PGM2L1
1.17893e-67	1.78311	0.781	0.439	2.35787e-64	4	PGM5
2.01899e-56	1.42684	0.76	0.427	4.03799e-53	4	PGR
1.83665e-06	1.61788	0.212	0.122	0.00367329	4	PHGR1
7.92045e-16	0.685425	0.709	0.605	1.58409e-12	4	PHLDA1
6.65501e-90	1.27329	0.953	0.738	1.331e-86	4	PHLDB2
7.57372e-22	1.35306	0.287	0.195	1.51474e-18	4	PHYHIP
1.10591e-20	1.98358	0.459	0.33	2.21181e-17	4	PI15
3.92214e-66	2.24	0.711	0.278	7.84428e-63	4	PIANP
3.81129e-21	-1.22681	0.546	0.657	7.62259e-18	4	PIGR
4.26980935144187E-16	-1.21601	0.1	0.245	8.53962e-13	4	PIH1D3
9.14693e-16	0.6099	0.773	0.618	1.82939e-12	4	PKD1
6.33383e-69	1.07751	0.947	0.74	1.26677e-65	4	PKD2
1.88412e-193	1.4719	1	0.932	3.76825e-190	4	PKIG
2.55047e-16	-1.46285	0.401	0.537	5.10093e-13	4	PLA2G7
4.63723481814234E-45	1.56195	0.682	0.428	9.27447e-42	4	PLAT
4.77537048399727E-58	-1.45983	0.656	0.854	9.55074e-55	4	PLAUR
9.05154e-10	0.810415	0.227	0.071	1.81031e-06	4	PLB1
6.73916e-20	-1.61203	0.282	0.521	1.34783e-16	4	PLBD1
1.81015e-06	-1.3901	0.163	0.361	0.00362029	4	PLCH1
1.36983e-05	1.37786	0.289	0.261	0.0273965	4	PLD5
7.29019e-29	-1.26257	0.507	0.676	1.45804e-25	4	PLEK
6.26874e-11	0.773574	0.601	0.456	1.25375e-07	4	PLEKHA4
1.26407e-15	0.886583	0.592	0.432	2.52814e-12	4	PLEKHG3
8.34933e-06	1.10627	0.019	0.139	0.0166987	4	PLEKHG4B
8.10844e-17	-0.997148	0.611	0.689	1.62169e-13	4	PLK3
8.32519e-118	1.90998	0.911	0.583	1.66504e-114	4	PLN
3.50492e-41	0.91016	0.875	0.7	7.00984e-38	4	PLPP1
2.68955e-15	-1.802	0.168	0.292	5.37911e-12	4	PLPPR3
7.14733e-29	1.98767	0.563	0.308	1.42947e-25	4	PMEL
1.09209e-17	-2.18858	0.125	0.412	2.18418e-14	4	PNPLA3
3.83387e-08	0.302906	0.792	0.654	7.66774e-05	4	POLR2I
2.39096e-34	1.37675	0.662	0.414	4.78191e-31	4	POPDC2
7.24766e-05	-0.530957	0.265	0.429	0.144953	4	POSTN
4.10383e-07	-0.779172	0.537	0.594	0.000820767	4	PPARG
0.00224089	-1.98334	0.327	0.368	1	4	PPBP
0.00176051	-0.382954	0.51	0.607	1	4	PPIP5K2
1.59422e-31	0.954967	0.769	0.595	3.18844e-28	4	PPL
6.54671e-52	1.28743	0.794	0.477	1.30934e-48	4	PPM1K
3.93557e-176	1.32423	0.998	0.938	7.87115e-173	4	PPP1R12B
1.25087e-129	1.0461	0.998	0.929	2.50175e-126	4	PPP1R12C
0.000420909	-0.593123	0.603	0.622	0.841817	4	PPP1R14A
1.95156e-20	-0.99463	0.652	0.718	3.90313e-17	4	PPP1R14C
7.11163e-57	2.12769	0.679	0.354	1.42233e-53	4	PPP1R1A
3.75597e-13	0.589691	0.004	0.113	7.51193e-10	4	PPP4R3C
1.08853e-23	-2.0667	0.18	0.512	2.17705e-20	4	PRAM1
0.00108298	1.5797	0.206	0.088	1	4	PRAMEF33
2.944e-10	-1.46846	0.168	0.414	5.88799e-07	4	PREX2
4.60292e-06	-0.982264	0.348	0.44	0.00920583	4	PRF1
5.31917e-109	2.08914	0.858	0.434	1.06383e-105	4	PRLR
3.94061e-14	0.722634	0.155	0.102	7.88123e-11	4	PROK1
2.07064e-05	-0.507921	0.473	0.439	0.0414129	4	PROM1
6.88174e-05	1.1389	0.361	0.246	0.137635	4	PROX1
0.000950687	-0.798141	0.412	0.491	1	4	PRR29
2.63268e-09	-1.3423	0.166	0.372	5.26536e-06	4	PRSS22
2.4919e-143	1.77008	0.955	0.633	4.9838e-140	4	PRUNE2
1.59051e-08	-0.505782	0.011	0.17	3.18102e-05	4	PSAT1
7.3422e-09	-1.03733	0.214	0.301	1.46844e-05	4	PSCA
1.36029e-05	-0.889532	0.287	0.421	0.0272057	4	PSTPIP1
1.47517e-12	-1.6343	0.295	0.477	2.95033e-09	4	PTAFR
0.00457853	-0.865759	0.291	0.366	1	4	PTGDR
2.44421e-186	2.38286	0.975	0.565	4.88843e-183	4	PTGER3
1.48967e-07	1.21555	0.401	0.266	0.000297934	4	PTGES3L
1.05955e-61	1.57119	0.777	0.442	2.11909e-58	4	PTGFRN
3.56261e-94	1.59513	0.911	0.492	7.12522e-91	4	PTGIS
4.25378768324776E-20	-1.50675	0.27	0.552	8.50758e-17	4	PTGS1
5.54754e-06	-0.776583	0.301	0.456	0.0110951	4	PTN
4.64300941235898E-81	1.12598	0.943	0.772	9.28602e-78	4	PTP4A3
1.15197e-09	-0.855095	0.533	0.584	2.30395e-06	4	PTPN13
1.51245e-15	-1.63103	0.149	0.398	3.0249e-12	4	PTPN22
7.68699e-26	-1.1091	0.577	0.7	1.5374e-22	4	PTPN6
8.48641e-12	-0.739474	0.561	0.663	1.69728e-08	4	PTPRB
8.48208e-68	-0.985373	0.83	0.944	1.69642e-64	4	PTPRC
1.24406e-32	-0.87737	0.722	0.846	2.48812e-29	4	PTPRE
1.41378e-07	-1.59239	0.391	0.494	0.000282755	4	PTPRT
1.39855e-05	0.568669	0.482	0.402	0.027971	4	PTPRU
2.99003e-69	1.62654	0.777	0.474	5.98006e-66	4	RAB23
8.21742e-11	0.731496	0.558	0.444	1.64348e-07	4	RAB34
6.20271e-116	1.67284	0.202	0.003	1.24054e-112	4	RAB3B
1.98709e-06	-1.57084	0.07	0.181	0.00397419	4	RAG1
2.01213e-134	1.78861	0.962	0.615	4.02426e-131	4	RAMP1
1.07269e-13	-0.79672	0.69	0.72	2.14537e-10	4	RAMP2
6.63074e-34	-0.905938	0.79	0.872	1.32615e-30	4	RAMP3
3.53442e-30	1.51525	0.577	0.409	7.06884e-27	4	RANBP3L
4.86369980897928E-173	1.46229	0.998	0.916	9.7274e-170	4	RARRES2
8.17325e-13	-1.32499	0.463	0.545	1.63465e-09	4	RASGEF1B
7.4256e-41	-1.37466	0.493	0.726	1.48512e-37	4	RASSF4
1.77769e-12	-1.1829	0.163	0.034	3.55538e-09	4	RASSF9
1.08793e-68	1.87956	0.762	0.397	2.17586e-65	4	RBM24
1.01295e-138	1.228	0.998	0.916	2.02589e-135	4	RBPMS
2.49934e-07	0.521304	0.669	0.546	0.000499868	4	RCAN1
1.42145e-30	2.13981	0.548	0.263	2.84289e-27	4	REEP1
2.02266e-11	-1.16103	0.051	0.145	4.04531e-08	4	REG1A
3.50578e-36	1.36708	0.699	0.408	7.01155e-33	4	RERG
1.68877e-11	1.41948	0.289	0.201	3.37753e-08	4	RFLNA
0.000298666	-0.567599	0.569	0.568	0.597331	4	RFX2
7.38477e-17	0.874829	0.592	0.389	1.47695e-13	4	RGS11
6.94584e-24	1.09827	0.639	0.455	1.38917e-20	4	RGS2
1.24594e-05	-0.750584	0.293	0.436	0.0249189	4	RGS22
7.97098e-73	0.901311	0.968	0.87	1.5942e-69	4	RHOB
0.00011425	-0.73905	0.246	0.391	0.228501	4	RHPN1
0.000569886	-1.45983	0.253	0.326	1	4	RIIAD1
4.09016e-05	-0.76618	0.306	0.445	0.0818031	4	RIPOR2
6.46173e-09	0.337807	0.539	0.328	1.29235e-05	4	RITA1
7.80847e-10	-0.644301	0.467	0.635	1.56169e-06	4	RMDN3
2.29507e-58	1.60495	0.754	0.439	4.59015e-55	4	RNF144A
9.23624e-16	-0.602225	0.151	0.193	1.84725e-12	4	RNF220
1.7264e-22	-1.30455	0.456	0.63	3.45279e-19	4	ROS1
0.000679788	-1.46455	0.497	0.511	1	4	RP1
1.78795e-16	1.03949	0.561	0.436	3.5759e-13	4	RRAD
2.50515e-10	-1.57469	0.51	0.538	5.0103e-07	4	RSPH1
1.21382e-41	-1.45438	0.025	0.348	2.42765e-38	4	RSPH10B2
0.00086933	-0.889216	0.253	0.264	1	4	RSPH14
0.0010077	-1.05818	0.338	0.368	1	4	RSPH4A
0.00240681	-0.98639	0.408	0.463	1	4	RSPH9
1.55645e-10	1.31955	0.431	0.305	3.11289e-07	4	RSPO3
2.20627e-29	-1.2369	0.607	0.713	4.41254e-26	4	RTKN2
8.8614e-49	1.35926	0.771	0.503	1.77228e-45	4	RUBCNL
1.32888e-27	1.69365	0.214	0.059	2.65776e-24	4	RYR3
6.37604e-167	-1.35765	0.962	0.994	1.27521e-163	4	S100A10
1.07752e-119	-1.2541	0.949	0.986	2.15504e-116	4	S100A11
1.30563e-58	-1.51051	0.605	0.804	2.61125e-55	4	S100A14
2.49982e-50	-1.45273	0.707	0.818	4.99964e-47	4	S100A8
3.57656e-124	-1.80702	0.83	0.954	7.15313e-121	4	S100A9
3.30707e-108	1.76495	0.892	0.521	6.61414e-105	4	S1PR3
1.28591e-28	-2.03219	0.015	0.183	2.57182e-25	4	SAA1
1.59003e-07	0.503474	0.446	0.257	0.000318006	4	SAMD15
1.3378e-22	-1.60461	0.244	0.547	2.6756e-19	4	SCEL
3.31409e-33	2.12104	0.588	0.381	6.62818e-30	4	SCG2
5.33239e-20	-1.55091	0.96	0.958	1.06648e-16	4	SCGB1A1
1.10254e-26	-1.31908	0.641	0.75	2.20509e-23	4	SCGB3A2
1.77853e-05	1.47687	0.323	0.243	0.0355706	4	SCN2B
2.53828e-10	-1.34901	0.301	0.456	5.07656e-07	4	SCNN1A
2.98025e-12	-0.429633	0.913	0.92	5.96051e-09	4	SCPEP1
0.00663159	-1.0547	0.318	0.347	1	4	SCTR
1.23725e-11	-1.28295	0.527	0.559	2.47449e-08	4	SDC1
7.42479e-50	-0.877141	0.89	0.924	1.48496e-46	4	SDC4
3.2596e-50	-1.04514	0.758	0.876	6.5192e-47	4	SELENBP1
1.66298e-132	1.18162	0.998	0.926	3.32595e-129	4	SELENOM
3.48395e-138	0.955894	0.998	0.965	6.9679e-135	4	SELENOP
8.31319e-63	1.41598	0.824	0.534	1.66264e-59	4	SEMA3C
5.71578e-36	2.2338	0.263	0.044	1.14316e-32	4	SEMG1
0.000237721	0.284207	0.473	0.363	0.475442	4	SEPTIN5
2.36374e-45	-1.48305	0.537	0.734	4.72748e-42	4	SERPINA1
1.8696e-11	-0.996939	0.41	0.564	3.7392e-08	4	SERPINB9
0.00940687	-0.267722	0.278	0.375	1	4	SERPINE1
3.75535e-79	1.05451	0.966	0.824	7.51071e-76	4	SERPINF1
0.00352501	-3.43406	0.246	0.259	1	4	SERPINI2
1.50864e-23	2.18688	0.478	0.256	3.01728e-20	4	SERTM1
1.04602e-11	1.78266	0.435	0.359	2.09204e-08	4	SFRP1
5.75765e-05	0.615359	0.403	0.265	0.115153	4	SFRP2
4.94909350580972E-110	1.42308	0.975	0.808	9.89819e-107	4	SFRP4
1.77952e-51	-1.51116	0.577	0.742	3.55903e-48	4	SFTA2
6.08145e-65	-1.40623	0.611	0.832	1.21629e-61	4	SFTA3
1.1163e-231	-1.30538	1	1	2.23259e-228	4	SFTPB
1.18869e-184	-1.22377	1	1	2.37739e-181	4	SFTPC
1.48117e-76	-1.31539	0.745	0.89	2.96234e-73	4	SFTPD
6.53001e-41	-0.889161	0.832	0.902	1.306e-37	4	SGK1
3.70158e-06	0.344099	0.696	0.599	0.00740317	4	SGMS2
5.3056e-05	-1.33441	0.268	0.373	0.106112	4	SGPP2
1.22664e-74	1.46473	0.849	0.514	2.45329e-71	4	SH3PXD2B
3.47678e-10	-1.47623	0.257	0.441	6.95356e-07	4	SHANK2
0.00878404	0.77115	0.136	0.131	1	4	SHC4
2.52667e-22	-1.36908	0	0.113	5.05335e-19	4	SHD
3.32178e-49	1.77363	0.656	0.366	6.64355e-46	4	SHISAL1
2.07898e-06	-1.06198	0.346	0.442	0.00415795	4	SHROOM3
2.06973e-57	1.41975	0.781	0.469	4.13947e-54	4	SIAH2
9.39622e-22	2.30555	0.231	0.068	1.87924e-18	4	SIAH3
0.000592912	-0.739416	0.454	0.488	1	4	SIRPA
3.39402e-16	0.769517	0.27	0.11	6.78805e-13	4	SIX2
2.13984e-15	-0.760689	0.51	0.662	4.27968e-12	4	SKAP1
1.23483e-05	-0.916771	0.278	0.394	0.0246966	4	SLA2
3.87196e-13	-1.39767	0.274	0.47	7.74392e-10	4	SLAMF7
4.68777e-05	-0.866493	0.59	0.546	0.0937554	4	SLAMF8
6.38204e-69	-1.88047	0.626	0.815	1.27641e-65	4	SLC11A1
1.24289e-30	1.04301	0.688	0.456	2.48577e-27	4	SLC12A2
2.40132e-12	-0.700431	0.775	0.763	4.80265e-09	4	SLC15A3
2.96179e-22	-1.7256	0.359	0.554	5.92358e-19	4	SLC1A3
6.9773e-39	2.1436	0.312	0.094	1.39546e-35	4	SLC1A6
1.25505e-47	1.00764	0.877	0.705	2.51009e-44	4	SLC22A3
1.16526e-16	-1.4093	0.507	0.573	2.33052e-13	4	SLC22A31
1.52107e-15	0.685175	0.709	0.614	3.04213e-12	4	SLC25A25
2.24109e-05	0.625201	0.439	0.329	0.0448218	4	SLC26A10
6.17965e-10	-0.840637	0.565	0.662	1.23593e-06	4	SLC26A11
4.20004e-05	0.316535	0.503	0.387	0.0840007	4	SLC26A2
2.95967e-10	0.637435	0.567	0.399	5.91934e-07	4	SLC2A1
4.65015555344046E-70	1.75402	0.796	0.437	9.30031e-67	4	SLC2A12
8.56509e-87	2.23085	0.792	0.393	1.71302e-83	4	SLC2A4
5.36526e-12	-5.05078	0.053	0.301	1.07305e-08	4	SLC2A5
8.6378e-11	-0.987528	0.49	0.571	1.72756e-07	4	SLC31A2
1.74272e-150	-1.31455	0.938	0.988	3.48544e-147	4	SLC34A2
2.27912e-38	2.69333	0.529	0.263	4.55823e-35	4	SLC35F1
1.2813e-47	1.01986	0.894	0.665	2.56259e-44	4	SLC38A1
3.26727e-34	0.749921	0.917	0.734	6.53454e-31	4	SLC38A2
1.57413e-61	-1.21459	0.76	0.872	3.14826e-58	4	SLC39A8
3.57475e-104	1.01187	0.989	0.885	7.1495e-101	4	SLC40A1
0.00172978	-0.804263	0.251	0.363	1	4	SLC4A4
4.32052e-06	-1.62797	0.308	0.379	0.00864104	4	SLC4A8
2.2339e-15	1.49174	0.229	0.081	4.4678e-12	4	SLC4A9
2.71325e-19	-2.38024	0.053	0.217	5.4265e-16	4	SLC51B
3.18134e-09	-1.54767	0.008	0.15	6.36268e-06	4	SLC6A13
1.18159e-08	-1.43704	0.306	0.433	2.36318e-05	4	SLC7A11
1.34765e-63	1.95773	0.673	0.357	2.6953e-60	4	SLC7A2
4.38608854115274E-20	0.911382	0.183	0.084	8.77218e-17	4	SLC7A3
3.97539e-90	1.46431	0.934	0.654	7.95078e-87	4	SLC8A1
5.60217e-06	0.892991	0.372	0.293	0.0112043	4	SLC9B2
6.92296e-14	-0.860022	0.444	0.63	1.38459e-10	4	SLCO2A1
3.18837e-36	-1.14572	0.569	0.751	6.37675e-33	4	SLCO2B1
0.00617367	-0.294263	0.223	0.191	1	4	SLFN14
0.00318493	-0.582428	0.518	0.532	1	4	SLIT2
4.16847133017687E-82	1.33165	0.926	0.666	8.33694e-79	4	SLMAP
9.68571e-161	-1.5158	0.962	0.993	1.93714e-157	4	SLPI
2.81218e-09	-0.519201	0.699	0.731	5.62437e-06	4	SMAD6
8.32491e-05	-0.539232	0.14	0.276	0.166498	4	SMAD9
3.78065e-37	1.64961	0.624	0.365	7.5613e-34	4	SMOC2
6.14322e-81	1.28128	0.919	0.69	1.22864e-77	4	SMTN
7.29457e-21	1.29149	0.544	0.445	1.45891e-17	4	SNCAIP
7.28e-08	2.0447	0.11	0.003	0.0001456	4	SNTG1
0.000377418	-1.65978	0.465	0.473	0.754837	4	SNTN
4.58355e-05	-0.556025	0.654	0.656	0.0916711	4	SNX10
4.39055e-05	-0.663009	0.263	0.432	0.0878111	4	SOBP
1.58669e-192	1.6517	0.996	0.937	3.17339e-189	4	SOD3
5.3161e-22	1.91363	0.229	0.055	1.06322e-18	4	SOHLH1
2.22108e-31	0.864881	0.834	0.619	4.44217e-28	4	SORBS1
1.54505e-06	-1.47754	0.234	0.368	0.00309009	4	SOSTDC1
0.00997878	1.37396	0.197	0.078	1	4	SOWAHA
1.04843e-10	-3.0868	0.244	0.341	2.09686e-07	4	SOX2
6.50819e-40	2.02369	0.588	0.354	1.30164e-36	4	SP5
0.00356948	0.276738	0.425	0.331	1	4	SPACA9
3.01998e-05	0.364859	0.643	0.576	0.0603996	4	SPAG16
7.67139e-09	-1.90671	0.344	0.441	1.53428e-05	4	SPAG17
1.03199e-85	0.923463	0.996	0.928	2.06398e-82	4	SPARCL1
0.000130533	-0.578963	0.51	0.416	0.261066	4	SPATA17
2.81892e-15	0.706988	0.321	0.209	5.63785e-12	4	SPATA4
4.30848645123434E-49	0.949549	0.902	0.706	8.61697e-46	4	SPECC1
3.45315e-06	0.472679	0.533	0.416	0.0069063	4	SPEF2
9.14126e-109	1.78268	0.909	0.499	1.82825e-105	4	SPEG
2.13708e-08	0.766974	0.174	0.111	4.27417e-05	4	SPEGNB
2.02616e-76	-1.32754	0.828	0.921	4.05232e-73	4	SPI1
7.87936e-09	0.671271	0.149	0.159	1.57587e-05	4	SPINK1
6.42859e-58	-1.38129	0.548	0.807	1.28572e-54	4	SPINT2
3.82552e-49	2.60749	0.618	0.293	7.65103e-46	4	SPOCK1
1.62951e-93	1.00198	0.983	0.884	3.25902e-90	4	SPON2
1.10068e-31	-1.94957	0.482	0.625	2.20135e-28	4	SPP1
1.84162e-11	0.514475	0.189	0.059	3.68324e-08	4	SPPL2C
3.28743e-31	-0.43419	0.002	0.176	6.57487e-28	4	SPTA1
2.31997e-68	2.20369	0.722	0.367	4.63994e-65	4	SPTB
8.32153e-06	1.16485	0.363	0.26	0.0166431	4	SRCIN1
0.00641227	-1.25273	0.378	0.291	1	4	SRD5A2
6.57719e-48	0.975814	0.883	0.673	1.31544e-44	4	SRF
1.52383e-70	-1.30671	0.692	0.882	3.04767e-67	4	SRGN
3.0366e-107	1.21734	0.983	0.796	6.07319e-104	4	ST5
1.94574e-10	0.633438	0.618	0.506	3.89149e-07	4	ST6GALNAC2
5.14153e-70	2.36496	0.38	0.058	1.02831e-66	4	ST8SIA2
4.7067148170303E-09	-0.870078	0.34	0.522	9.41343e-06	4	STAB1
5.72428e-31	2.28763	0.548	0.261	1.14486e-27	4	STAC2
2.48111e-10	0.508385	0.624	0.436	4.96223e-07	4	STAMBPL1
6.58157e-36	1.17632	0.741	0.501	1.31631e-32	4	STK33
9.10934e-07	0.546981	0.497	0.402	0.00182187	4	STK36
3.05666e-07	0.520614	0.263	0.193	0.000611331	4	STRA6
6.99635e-36	-1.35199	0.561	0.736	1.39927e-32	4	STX11
8.88805e-07	0.336319	0.679	0.532	0.00177761	4	SULF1
1.78506e-46	1.13265	0.794	0.526	3.57012e-43	4	SULF2
7.21949e-17	-0.867606	0.072	0.194	1.4439e-13	4	SULT1E1
2.88244e-53	0.996461	0.924	0.753	5.76487e-50	4	SUN1
3.56609e-29	-1.20269	0.459	0.689	7.13219e-26	4	SUSD2
6.70369e-05	-0.861233	0.361	0.464	0.134074	4	SVEP1
6.25665e-49	1.02026	0.9	0.715	1.25133e-45	4	SVIL
4.83004151295727E-10	0.407784	0.261	0.196	9.66008e-07	4	SYCE1L
1.38029e-16	0.856042	0.157	0.123	2.76058e-13	4	SYCE2
3.74146e-16	-0.759401	0.69	0.786	7.48293e-13	4	SYNE1
7.03244e-09	0.360375	0.667	0.521	1.40649e-05	4	SYNGAP1
3.37769e-30	0.910737	0.805	0.616	6.75537e-27	4	SYNM
2.3943e-179	1.65122	0.998	0.858	4.78859e-176	4	SYNPO2
2.01906e-48	1.14481	0.832	0.54	4.03813e-45	4	SYPL1
6.80503e-17	2.09867	0.418	0.229	1.36101e-13	4	SYT14
6.62239e-50	1.76116	0.236	0.055	1.32448e-46	4	SYT16
1.2587e-120	1.88514	0.913	0.56	2.5174e-117	4	SYTL4
6.34175e-28	0.819756	0.839	0.688	1.26835e-24	4	TACC2
2.07154e-19	-2.13631	0.17	0.288	4.14308e-16	4	TACR1
5.54013e-05	1.75625	0.191	0.075	0.110803	4	TACR3
7.72764e-11	-1.15961	0.518	0.53	1.54553e-07	4	TACSTD2
5.63052e-257	1.77582	1	0.994	1.1261e-253	4	TAGLN
2.04578e-34	1.50223	0.18	0.088	4.09157e-31	4	TAS2R1
1.22394e-32	0.9371	0.82	0.541	2.44787e-29	4	TBC1D1
3.33792e-148	1.72404	0.977	0.705	6.67584e-145	4	TBL1X
2.52579e-05	0.778972	0.208	0.13	0.0505157	4	TBX18
0.000824967	-1.09028	0.221	0.305	1	4	TBX21
8.77435e-05	-1.22316	0.399	0.409	0.175487	4	TBX3
9.39388e-161	1.36589	0.998	0.879	1.87878e-157	4	TCEAL4
1.62629e-25	0.919091	0.711	0.503	3.25259e-22	4	TCEAL9
2.41338e-96	0.987803	0.992	0.921	4.82676e-93	4	TCF21
2.36595e-18	-0.928429	0.539	0.682	4.73191e-15	4	TCIM
7.27017e-15	0.253721	0.108	0.068	1.45403e-11	4	TCL1A
0.000473296	-0.364654	0.208	0.398	0.946592	4	TCTEX1D2
5.53519e-08	-5.0071	0.021	0.167	0.000110704	4	TDRD12
5.34076e-92	1.28814	0.962	0.693	1.06815e-88	4	TES
2.8667e-08	1.86729	0.212	0.092	5.73341e-05	4	TEX14
5.17927e-28	-1.42444	0.514	0.657	1.03585e-24	4	TFEC
2.34608e-28	-1.146	0.488	0.754	4.69216e-25	4	TFRC
4.36854214093573E-105	1.45311	0.955	0.657	8.73708e-102	4	TGFB1I1
1.21718e-70	-1.32408	0.754	0.897	2.43437e-67	4	TGFBI
2.90941e-118	1.86127	0.902	0.55	5.81881e-115	4	TGFBR3
1.41651e-93	1.78459	0.132	0.015	2.83302e-90	4	TGM7
1.18662e-42	1.68379	0.157	0.043	2.37323e-39	4	TH
1.90373e-16	-0.820216	0.694	0.74	3.80746e-13	4	THBD
2.73188e-43	0.919018	0.913	0.749	5.46375e-40	4	THBS1
7.88834e-110	1.5765	0.949	0.617	1.57767e-106	4	THBS2
6.70606e-05	0.697145	0.42	0.297	0.134121	4	THBS4
7.92451e-29	-1.22058	0.484	0.709	1.5849e-25	4	THEMIS2
1.80544e-32	1.35724	0.624	0.445	3.61088e-29	4	THRB
6.60184e-55	1.2163	0.83	0.551	1.32037e-51	4	THSD4
4.18114974704487E-35	-2.90181	0.036	0.32	8.3623e-32	4	TIGD4
0.000367842	-1.19706	0.21	0.317	0.735684	4	TJP3
0.000295155	-1.29535	0.442	0.407	0.590309	4	TLR8
4.0282e-15	-1.62906	0.582	0.646	8.05641e-12	4	TM4SF19
0.00625367	0.906865	0.261	0.236	1	4	TMC1
0.000787882	-1.10255	0.335	0.393	1	4	TMC4
3.61506e-28	-1.54146	0.382	0.635	7.23011e-25	4	TMC5
1.13881e-06	-0.650409	0.255	0.117	0.00227762	4	TMCO2
1.08671e-16	-1.11767	0.463	0.618	2.17342e-13	4	TMEM100
1.15408e-18	-1.37667	0.399	0.57	2.30816e-15	4	TMEM125
1.01616e-49	1.76866	0.314	0.129	2.03231e-46	4	TMEM132B
1.79589e-10	0.989952	0.155	0.131	3.59178e-07	4	TMEM132E
5.62795e-54	1.79461	0.713	0.385	1.12559e-50	4	TMEM158
7.50503e-06	0.596923	0.123	0.069	0.0150101	4	TMEM179
1.66897e-27	1.07859	0.669	0.484	3.33793e-24	4	TMEM200A
1.53238e-88	1.90889	0.824	0.451	3.06475e-85	4	TMEM200B
4.82642e-06	-1.78202	0.248	0.376	0.00965284	4	TMEM212
0.0017515	-0.419647	0.285	0.473	1	4	TMEM231
0.00183637	-1.24552	0.255	0.346	1	4	TMEM30B
0.00362211	-0.431412	0.403	0.284	1	4	TMEM52
5.76455e-05	1.57616	0.348	0.337	0.115291	4	TMEM59L
1.91536e-215	2.07397	0.996	0.788	3.83073e-212	4	TMOD1
2.87515e-16	-1.31637	0.401	0.536	5.7503e-13	4	TMPRSS2
1.74185e-05	-0.404838	0.558	0.656	0.0348369	4	TNC
0.00888739	-1.04814	0.217	0.319	1	4	TNF
2.32564e-50	-1.24831	0.724	0.824	4.65127e-47	4	TNFAIP2
5.67815e-154	1.89229	0.953	0.612	1.13563e-150	4	TNFAIP8L3
0.00469599	0.284767	0.601	0.548	1	4	TNFRSF12A
1.28298e-15	0.976587	0.444	0.222	2.56595e-12	4	TNFRSF17
2.1586e-07	-2.16092	0.166	0.279	0.00043172	4	TNNI3
0.00236408	-0.648031	0.14	0.215	1	4	TOX3
4.99703217818478E-15	-0.6205	0.197	0.061	9.99406e-12	4	TP53AIP1
3.45637e-59	1.63567	0.762	0.407	6.91274e-56	4	TP53INP2
0.000270867	-1.51802	0.352	0.38	0.541734	4	TP73
2.18871e-247	1.57112	1	0.993	4.37741e-244	4	TPM1
3.30972e-237	1.5099	1	0.997	6.61945e-234	4	TPM2
0.00417424	-0.990453	0.601	0.604	1	4	TPPP3
0.000164308	-0.816456	0.454	0.492	0.328617	4	TPSB2
6.60888e-44	1.19509	0.779	0.537	1.32178e-40	4	TPST1
1.6097e-18	-0.853523	0.688	0.732	3.21941e-15	4	TRAC
0.000599221	0.367909	0.544	0.539	1	4	TRAF3IP1
0.00150324	-0.479732	0.378	0.485	1	4	TRAF4
3.06938e-11	-1.14036	0.204	0.39	6.13876e-08	4	TRAJ10
2.59895e-07	-1.08218	0.248	0.4	0.00051979	4	TRAJ16
2.35239e-06	-0.890558	0.248	0.383	0.00470478	4	TRAJ18
0.000448981	-0.990833	0.263	0.337	0.897962	4	TRAJ29
1.81344e-06	-1.08697	0.248	0.376	0.00362689	4	TRAJ36
8.11537e-05	-1.18072	0.13	0.303	0.162307	4	TRAJ41
1.2017e-05	-0.922381	0.242	0.38	0.024034	4	TRAJ5
6.91244e-26	-1.81175	0.034	0.243	1.38249e-22	4	TRAJ58
0.00769804	-1.20179	0.327	0.182	1	4	TRAV21
4.24432e-06	1.21155	0.057	0.133	0.00848865	4	TRAV26-2
1.5122e-23	-0.941098	0.537	0.716	3.02439e-20	4	TRBC1
9.54955e-22	-0.908772	0.561	0.718	1.90991e-18	4	TRBC2
3.05111e-35	-3.06025	0.004	0.184	6.10222e-32	4	TRBV12-5
3.33466e-25	-1.41345	0.017	0.191	6.66932e-22	4	TRBV13
0.000238441	-1.86022	0.096	0.233	0.476883	4	TRBV27
2.45433e-06	-2.31491	0.172	0.167	0.00490865	4	TRBV7-3
2.37976e-12	-1.44153	0.541	0.571	4.75953e-09	4	TREM1
1.98718e-44	-1.66363	0.531	0.731	3.97436e-41	4	TREM2
8.71448e-26	0.780944	0.792	0.617	1.7429e-22	4	TRIM2
3.00295e-32	1.45499	0.633	0.378	6.0059e-29	4	TRIM63
5.5473e-06	1.74128	0.365	0.257	0.0110946	4	TRIM9
2.74867e-09	-0.676405	0.178	0.311	5.49734e-06	4	TRIP13
7.6407e-10	0.594756	0.48	0.334	1.52814e-06	4	TSGA10
6.13771e-09	0.506145	0.446	0.289	1.22754e-05	4	TSNAXIP1
9.69778e-07	-1.26892	0.527	0.571	0.00193956	4	TSPAN1
1.30539e-30	-1.18703	0.611	0.738	2.61079e-27	4	TSPAN13
4.11794e-11	-0.456932	0.384	0.261	8.23588e-08	4	TSPAN19
6.71092e-89	1.72761	0.856	0.507	1.34218e-85	4	TSPAN2
2.96213e-05	-0.460923	0.482	0.568	0.0592427	4	TSPAN7
8.67545e-06	-1.01404	0.454	0.516	0.0173509	4	TTC12
0.00044503	-0.947636	0.189	0.348	0.89006	4	TTC16
1.14887e-31	-1.72838	0.074	0.362	2.29774e-28	4	TTC29
7.1392e-59	1.15241	0.868	0.69	1.42784e-55	4	TTC7B
6.3999e-09	-1.32636	0.157	0.237	1.27998e-05	4	TUBB1
5.86777e-44	1.44822	0.732	0.465	1.17355e-40	4	TUBB2A
1.69044e-48	1.23631	0.817	0.545	3.38087e-45	4	TWISTNB
1.03581e-55	-0.789204	0.97	0.976	2.07162e-52	4	TXN
4.27081434826725E-67	-1.06464	0.86	0.933	8.54163e-64	4	TYMP
3.38211e-152	-1.42834	0.964	0.994	6.76422e-149	4	TYROBP
3.11151e-28	-1.57798	0.459	0.633	6.22301e-25	4	UBD
0.00306404	-1.74892	0.193	0.297	1	4	UBE2C
2.93582e-14	-0.889156	0.503	0.668	5.87164e-11	4	UBXN11
6.3539e-05	0.52908	0.414	0.264	0.127078	4	UNC5C
2.43152e-32	2.04186	0.554	0.349	4.86305e-29	4	UNC5D
1.49125e-32	1.11899	0.728	0.479	2.9825e-29	4	USP31
6.64513e-96	1.47467	0.9	0.605	1.32903e-92	4	USP53
2.72229e-19	0.654651	0.274	0.115	5.44458e-16	4	VAT1L
1.09957e-174	1.57111	0.998	0.855	2.19915e-171	4	VCL
2.53584e-21	-0.97967	0.522	0.686	5.07168e-18	4	VEGFA
9.49174e-138	1.87568	0.962	0.724	1.89835e-134	4	VEGFD
3.45058e-64	2.36876	0.677	0.376	6.90116e-61	4	VGLL2
1.58815e-38	-1.33708	0.599	0.762	3.17631e-35	4	VIPR1
0.00045202	-1.59579	0.274	0.379	0.90404	4	VNN3
3.20541e-57	-1.59948	0.673	0.816	6.41082e-54	4	VSIG4
2.53046e-19	-2.43557	0.223	0.365	5.06091e-16	4	VSTM2L
7.3123e-07	-1.94765	0.346	0.364	0.00146246	4	VWA3A
7.86586e-05	-0.933464	0.195	0.314	0.157317	4	VWA7
4.18324200316344E-21	-0.512667	0.843	0.893	8.36648e-18	4	VWF
7.19503e-23	-1.42892	0.359	0.575	1.43901e-19	4	WDFY4
0.00260713	-0.565933	0.406	0.452	1	4	WDR78
1.00389e-06	0.331635	0.567	0.435	0.00200778	4	WDR90
0.00116378	-0.460075	0.187	0.253	1	4	WDR93
0.00156655	-1.03886	0.134	0.124	1	4	WDR97
2.56686e-10	0.930989	0.531	0.459	5.13372e-07	4	WFDC1
2.10135e-25	-1.21154	0.682	0.765	4.20271e-22	4	WFDC2
1.01739e-08	-0.325055	0.189	0.096	2.03478e-05	4	WFDC6
8.77212e-79	1.17795	0.955	0.702	1.75442e-75	4	WFS1
0.00109774	-0.36365	0.412	0.232	1	4	WIPF3
3.82488e-86	2.14174	0.747	0.323	7.64975e-83	4	WSCD2
1.21007e-13	-2.4478	0.204	0.331	2.42014e-10	4	XAGE2
6.843e-11	-1.33045	0.081	0.178	1.3686e-07	4	XCR1
3.74428e-69	1.0502	0.932	0.71	7.48856e-66	4	YAP1
6.653e-13	-0.949105	0.643	0.671	1.3306e-09	4	ZNF385A
8.93793e-31	1.47276	0.594	0.374	1.78759e-27	4	ZNF521
1.01333e-12	1.57666	0.393	0.168	2.02667e-09	4	ZNF578
3.90872e-09	0.707147	0.465	0.25	7.81745e-06	4	ZNF775
0.00775731	-0.980025	0.191	0.274	1	4	ZNF792
8.29663e-13	-0.999872	0.006	0.133	1.65933e-09	4	ZP3

## Sheet: Sig_DEGs_Cluster4
p_val	avg_log2FC	pct.1	pct.2	p_val_adj	cluster	gene
6.73438e-43	1.52853	0.692	0.382	1.34688e-39	4	ABCB5		Log2FC >= 1.5 fold
2.13802e-34	-1.55872	0.548	0.692	4.27605e-31	4	ABCC3		p-adj<= 0.05
4.19320254604319E-18	-1.76401	0.197	0.347	8.38641e-15	4	AC013470.2
3.10408e-273	1.84045	1	0.999	6.20816e-270	4	ACTA2
8.5516e-42	1.56413	0.665	0.34	1.71032e-38	4	ADAM12
3.20411e-25	1.80077	0.522	0.27	6.40822e-22	4	ADAMTS14
2.72089e-81	1.74333	0.786	0.456	5.44178e-78	4	ADAMTS19
1.17626e-101	2.1286	0.815	0.486	2.35252e-98	4	ADAMTS5
6.89968e-52	1.70032	0.69	0.379	1.37994e-48	4	ADRA1A
2.50477e-11	-1.58091	0.278	0.412	5.00954e-08	4	AGR3
1.13979e-90	1.85095	0.817	0.458	2.27958e-87	4	AHNAK2
1.09597e-32	-1.92471	0.011	0.19	2.19193e-29	4	AL590560.2
7.24785e-76	2.10602	0.747	0.398	1.44957e-72	4	ALDH1A2
1.04628e-74	1.66803	0.826	0.508	2.09256e-71	4	ALDH1B1
3.24062e-45	-1.62421	0.463	0.717	6.48124e-42	4	ALOX5
8.57612e-27	-1.60327	0.335	0.608	1.71522e-23	4	ALOX5AP
2.56878e-10	-1.67899	0.185	0.332	5.13756e-07	4	ANKRD66
4.28943753608678E-186	2.1127	0.992	0.661	8.57888e-183	4	ANO3
1.32361e-171	1.70547	0.994	0.822	2.64723e-168	4	ANTXR2
3.88742e-93	-1.56755	0.741	0.908	7.77484e-90	4	APOC1
3.05512e-23	-1.87372	0.278	0.527	6.11025e-20	4	APOC2
2.22739e-13	-1.51772	0.327	0.484	4.45478e-10	4	AQP9
4.37068580483762E-187	1.96741	0.985	0.743	8.74137e-184	4	ARMC9
1.2347e-13	2.3423	0.27	0.161	2.4694e-10	4	ASB5
5.74369e-86	1.62569	0.877	0.505	1.14874e-82	4	ASPN
2.74345e-08	2.69664	0.308	0.227	5.48689e-05	4	ATP2B2
4.29719897939524E-105	1.9616	0.866	0.456	8.5944e-102	4	ATRNL1
1.6831e-118	1.7016	0.934	0.558	3.3662e-115	4	BAG2
3.40348e-29	-1.79194	0.287	0.578	6.80697e-26	4	BCL2A1
1.29289e-23	1.5402	0.563	0.386	2.58578e-20	4	BHMT2
4.09255e-14	-1.76856	0.401	0.52	8.18511e-11	4	BIRC7
4.81552024609989E-132	1.74915	0.962	0.645	9.63104e-129	4	BMERB1
2.15098e-71	1.70028	0.811	0.433	4.30196e-68	4	BOC
8.78353e-18	1.96388	0.401	0.22	1.75671e-14	4	BRSK1
0	1.76637	0.344	0.002	0	4	BTG4
1.56034e-21	-2.04567	0.057	0.224	3.12067e-18	4	C11orf97
1.77442e-24	-1.67694	0.006	0.181	3.54884e-21	4	C12orf42
9.03652e-45	-2.53125	0.03	0.338	1.8073e-41	4	C1orf189
2.06724e-11	-2.76787	0.333	0.395	4.13449e-08	4	C22orf15
2.19015e-14	-2.20365	0.342	0.448	4.38031e-11	4	C6
6.99934e-20	2.12352	0.219	0.019	1.39987e-16	4	CA10
4.63200505791293E-30	1.61231	0.554	0.325	9.26401e-27	4	CACNA1H
4.2518765204605E-45	1.7715	0.65	0.383	8.50375e-42	4	CAP2
4.46930541150179E-112	-1.51784	0.896	0.968	8.93861e-109	4	CAPG
1.73412e-06	-1.78158	0.155	0.331	0.00346825	4	CAPN13
1.09417e-24	2.55212	0.467	0.241	2.18834e-21	4	CAPN6
2.04609e-08	-2.12888	0.204	0.351	4.09219e-05	4	CCL13
5.94518e-90	-1.52846	0.847	0.938	1.18904e-86	4	CCL18
4.29631862179869E-25	2.05739	0.393	0.101	8.59264e-22	4	CCL7
4.92259840136225E-13	-1.60609	0.418	0.48	9.8452e-10	4	CCR1
1.25202e-05	-1.82324	0.393	0.402	0.0250404	4	CD164L2
5.04091e-10	-2.24955	0.096	0.336	1.00818e-06	4	CD1E
2.12854e-08	1.94256	0.225	0.073	4.25708e-05	4	CDH15
7.48731e-35	-2.24409	0.1	0.214	1.49746e-31	4	CEACAM5
3.31338e-10	-1.9452	0.28	0.34	6.62676e-07	4	CFAP126
6.33466e-10	-1.75153	0.514	0.535	1.26693e-06	4	CFAP157
3.61835e-09	-1.62746	0.335	0.471	7.23671e-06	4	CFAP45
3.95775e-11	-1.60487	0.161	0.437	7.9155e-08	4	CFAP47
8.46484e-140	-1.90325	0.945	0.986	1.69297e-136	4	CHIT1
9.97876e-15	-1.51726	0.344	0.486	1.99575e-11	4	CLDN18
1.29547e-51	1.63262	0.69	0.37	2.59094e-48	4	CLIP3
2.6016e-63	2.2686	0.694	0.41	5.2032e-60	4	CLSTN2
3.39361e-212	1.908	0.992	0.836	6.78721e-209	4	CNN1
3.77904e-25	1.78261	0.544	0.369	7.55807e-22	4	CNTN1
1.1262e-37	2.05123	0.372	0.091	2.25239e-34	4	COL11A1
1.30334e-97	2.28492	0.771	0.411	2.60669e-94	4	CPA6
2.22099e-164	1.76024	0.985	0.747	4.44197e-161	4	CRYAB
8.39972e-82	1.867	0.803	0.402	1.67994e-78	4	CSDC2
2.67412e-33	1.50133	0.624	0.336	5.34823e-30	4	CTPS1
2.05022e-19	-1.71238	0.325	0.522	4.10044e-16	4	CTSE
5.96272e-219	1.62319	1	0.947	1.19254e-215	4	CTSK
1.57759e-24	-1.50101	0.41	0.597	3.15518e-21	4	CXCL17
1.48896e-13	-1.90204	0.297	0.47	2.97791e-10	4	CXCL8
1.19262e-109	1.74756	0.907	0.543	2.38524e-106	4	CYP1B1
2.60441e-23	-2.36256	0.149	0.2	5.20882e-20	4	CYP27B1
4.01144e-26	-1.54021	0.446	0.612	8.02289e-23	4	CYP4B1
6.01802e-79	1.80829	0.809	0.482	1.2036e-75	4	DACT3
8.92316e-08	-1.58235	0.227	0.292	0.000178463	4	DAW1
1.39504e-07	-1.61503	0.378	0.435	0.000279008	4	DCSTAMP
4.34104e-06	-1.5517	0.006	0.144	0.00868208	4	DEPDC1
1.07521e-11	1.7727	0.382	0.27	2.15042e-08	4	DGKB
8.70436e-08	-1.68542	0.236	0.371	0.000174087	4	DHRS9
1.83652e-119	2.39806	0.304	0.018	3.67304e-116	4	DLL3
5.03656e-07	-2.04923	0.31	0.42	0.00100731	4	DNAH12
3.84554e-61	1.86956	0.732	0.392	7.69108e-58	4	DNAJB5
4.80198113996919E-18	-2.15633	0.21	0.464	9.60396e-15	4	DNASE2B
3.54231e-40	2.51351	0.569	0.265	7.08463e-37	4	DPP6
5.07542e-19	-1.62805	0	0.136	1.01508e-15	4	DQX1
1.20033e-13	-2.85156	0.367	0.442	2.40065e-10	4	DRC1
6.46897e-19	-4.29877	0.038	0.309	1.29379e-15	4	DYDC1
3.14379e-12	-1.56338	0.321	0.422	6.28758e-09	4	DYDC2
1.11135e-10	1.62695	0.414	0.291	2.22269e-07	4	EFNB3
1.75814e-21	-1.62148	0.49	0.612	3.51628e-18	4	EGR2
1.19465e-06	-1.64393	0.431	0.415	0.00238929	4	EHF
5.24309e-23	-1.56679	0.546	0.628	1.04862e-19	4	ELF3
8.73577e-40	2.32827	0.535	0.336	1.74715e-36	4	EMX2
2.97667e-19	-1.51343	0.261	0.497	5.95335e-16	4	ERBB3
5.4395e-10	1.54406	0.42	0.303	1.0879e-06	4	ERC2
4.60292315525081E-113	1.93352	0.858	0.444	9.20585e-110	4	ESR1
1.99081e-32	2.44546	0.561	0.302	3.98163e-29	4	FABP7
1.04829e-118	-1.64619	0.813	0.954	2.09659e-115	4	FBP1
9.50917e-60	1.59158	0.758	0.44	1.90183e-56	4	FBXL7
1.62946e-156	1.83433	0.983	0.674	3.25893e-153	4	FBXO32
4.11618e-17	2.22542	0.403	0.227	8.23236e-14	4	FBXO40
2.2967e-14	-1.51919	0.461	0.53	4.5934e-11	4	FCGR2B
1.78925e-07	-1.60434	0.208	0.395	0.000357849	4	FGF14
1.09142e-113	1.7869	0.93	0.597	2.18284e-110	4	FGF7
1.0749e-80	-1.73723	0.715	0.871	2.14979e-77	4	FGR
1.5623e-88	1.90647	0.837	0.458	3.1246e-85	4	FHL2
5.34704e-119	1.51857	0.981	0.73	1.06941e-115	4	FILIP1L
9.85389e-44	1.84891	0.648	0.35	1.97078e-40	4	FLNC
4.74427874936045E-08	1.61071	0.004	0.111	9.48856e-05	4	FOXB1
7.04526e-20	1.74828	0.442	0.163	1.40905e-16	4	FOXD1
1.47907e-41	2.39836	0.403	0.145	2.95814e-38	4	GABRA4
4.48325006181437E-11	1.90656	0.397	0.32	8.9665e-08	4	GAD1
9.18726e-13	-1.77147	0.185	0.428	1.83745e-09	4	GALNT3
1.41359e-51	1.57941	0.786	0.48	2.82719e-48	4	GAS1
2.81924e-26	-1.64021	0.304	0.566	5.63849e-23	4	GLRX
1.19105e-09	-1.64594	0.389	0.484	2.38209e-06	4	GPD1
2.06032e-32	1.54871	0.571	0.298	4.12065e-29	4	GREB1
1.4298e-191	1.8387	1	0.859	2.8596e-188	4	GREM1
2.97659e-31	2.26205	0.316	0.093	5.95319e-28	4	GRIN2B
5.37788e-37	-2.4722	0	0.246	1.07558e-33	4	GSTA3
1.08488e-108	1.70473	0.887	0.561	2.16976e-105	4	HAND2
2.40208e-62	1.5838	0.786	0.456	4.80416e-59	4	HDAC9
1.54074e-61	1.99528	0.187	0.002	3.08147e-58	4	HIGD2B
3.77611e-110	2.0332	0.864	0.418	7.55223e-107	4	HOXA10
9.82183e-23	1.98408	0.467	0.271	1.96437e-19	4	HOXA11
5.05634e-105	2.1583	0.834	0.389	1.01127e-101	4	HOXD10
4.03143e-27	1.78208	0.522	0.309	8.06287e-24	4	HOXD11
1.55347e-65	2.10842	0.728	0.38	3.10694e-62	4	HOXD4
1.27206e-59	2.05891	0.665	0.302	2.54412e-56	4	HOXD9
5.59246e-17	-1.78866	0.48	0.547	1.11849e-13	4	HS3ST2
1.92705e-06	1.82067	0.34	0.287	0.0038541	4	HS6ST3
9.61499e-79	1.69768	0.796	0.465	1.923e-75	4	HSPB7
4.17692206263653E-24	-1.96688	0.35	0.567	8.35384e-21	4	HTRA4
6.14151e-136	-1.67756	0.866	0.97	1.2283e-132	4	IFI30
1.36463e-187	2.23698	0.979	0.718	2.72926e-184	4	IGFN1
7.61003e-32	1.86323	0.584	0.355	1.52201e-28	4	IL17RD
5.82183e-06	-1.83508	0.236	0.359	0.0116437	4	IL1B
8.3825e-07	-1.65721	0.093	0.309	0.0016765	4	IQCH
3.5257e-12	-1.55994	0.344	0.473	7.05139e-09	4	IRX2
2.58642e-15	2.9969	0.338	0.198	5.17284e-12	4	ISM2
3.0629e-88	1.63867	0.866	0.477	6.1258e-85	4	ISOC1
2.74866e-41	1.76587	0.618	0.429	5.49732e-38	4	ITGA11
1.32542e-121	1.73038	0.934	0.617	2.65083e-118	4	ITGA8
3.72251e-28	-2.12563	0.397	0.586	7.44502e-25	4	ITGAM
1.47627e-120	-1.73788	0.794	0.955	2.95254e-117	4	ITGAX
9.84566e-98	1.8806	0.847	0.455	1.96913e-94	4	JPH2
5.34432e-32	2.7069	0.52	0.218	1.06886e-28	4	JPH3
1.13782e-177	1.56716	1	0.863	2.27564e-174	4	KANK2
7.19919e-19	1.85718	0.446	0.321	1.43984e-15	4	KCNAB1
7.31468e-18	1.69909	0.478	0.319	1.46294e-14	4	KCNH8
8.95294e-35	1.62839	0.635	0.4	1.79059e-31	4	KLHL13
4.84440297031364E-54	1.62778	0.743	0.437	9.68881e-51	4	KLHL3
9.85173e-34	2.72601	0.193	0.07	1.97035e-30	4	KLK2
3.02018e-24	1.5914	0.253	0.098	6.04036e-21	4	KRT14
5.42026e-11	-1.93156	0.04	0.151	1.08405e-07	4	LAMP5
2.58855e-144	2.42526	0.911	0.496	5.17711e-141	4	LGI2
2.03692e-159	1.65714	0.992	0.839	4.07383e-156	4	LHFPL6
3.2254e-44	1.74603	0.662	0.413	6.45079e-41	4	LIN7A
3.24244e-171	1.73631	0.992	0.729	6.48488e-168	4	LMOD1
4.85203859977261E-16	1.94745	0.276	0.135	9.70408e-13	4	LMX1B
3.11743e-32	1.59505	0.597	0.346	6.23486e-29	4	LONRF2
1.81447e-06	-2.03012	0.195	0.349	0.00362894	4	LRP2
9.47015e-18	-1.52298	0.342	0.528	1.89403e-14	4	LRRC36
7.73275e-13	2.24517	0.246	0.057	1.54655e-09	4	LRRC74A
8.99173e-50	1.68647	0.699	0.352	1.79835e-46	4	LRRN4CL
1.63023e-05	-2.02295	0.214	0.299	0.0326047	4	LY6H
5.08261e-199	-1.62396	1	1	1.01652e-195	4	LYZ
8.0194e-06	-1.6177	0.21	0.317	0.0160388	4	MAK
7.98448e-22	2.51402	0.259	0.032	1.5969e-18	4	MAP1LC3B2
1.29261e-180	1.72905	0.989	0.8	2.58521e-177	4	MAP3K20
1.73469e-81	-1.76364	0.726	0.88	3.46938e-78	4	MARCO
1.93601e-135	1.77662	0.979	0.662	3.87202e-132	4	MATN2
5.21802e-16	-1.77869	0.495	0.548	1.0436e-12	4	MCEMP1
2.98026e-44	2.03528	0.594	0.316	5.96052e-41	4	MED12L
6.09074e-18	2.37293	0.17	0.081	1.21815e-14	4	MEIOC
1.36501e-121	1.67332	0.936	0.619	2.73001e-118	4	MEIS2
2.42079e-46	1.6793	0.65	0.364	4.84157e-43	4	MEIS3
4.98569e-59	1.63795	0.771	0.42	9.97138e-56	4	METTL24
4.22116497576496E-11	-2.21765	0.136	0.373	8.44233e-08	4	MMP7
2.60293e-10	-1.53652	0.295	0.454	5.20586e-07	4	MREG
3.47777e-121	1.73668	0.947	0.612	6.95555e-118	4	MRGPRF
1.28583e-228	2.07788	0.998	0.802	2.57166e-225	4	MRVI1
8.40795e-11	-1.63416	0.183	0.382	1.68159e-07	4	MS4A15
1.7525e-77	3.00873	0.692	0.332	3.505e-74	4	MTUS2
4.95217256812946E-26	-1.89596	0.07	0.258	9.90435e-23	4	MUC21
5.73294e-75	2.07406	0.13	0.003	1.14659e-71	4	MYH13
3.60812e-267	1.81766	1	1	7.21625e-264	4	MYL9
4.10113e-266	1.87719	1	0.993	8.20227e-263	4	MYLK
9.93845e-07	-1.94455	0.074	0.347	0.00198769	4	MYLK3
1.12906e-08	1.98319	0.259	0.183	2.25813e-05	4	MYO3B
1.35716e-13	-1.82754	0.127	0.396	2.71432e-10	4	MZB1
5.0392e-33	1.93851	0.565	0.235	1.00784e-29	4	NCAM1
3.1591e-34	-1.54649	0.427	0.671	6.31819e-31	4	NDNF
2.13463e-119	2.43965	0.864	0.452	4.26925e-116	4	NECAB2
3.86046e-09	1.75779	0.285	0.21	7.72091e-06	4	NKX3-2
1.28898e-65	2.17617	0.715	0.352	2.57797e-62	4	NPM2
7.56781e-123	1.65389	0.972	0.771	1.51356e-119	4	NR4A1
1.64371e-29	-3.04138	0.002	0.243	3.28741e-26	4	NRG4
9.35131e-37	2.92003	0.335	0.064	1.87026e-33	4	NT5C1A
1.09714e-38	1.59675	0.665	0.387	2.19428e-35	4	NT5E
3.19192e-32	-1.65112	0.323	0.626	6.38384e-29	4	OCLN
7.73927e-256	2.09315	1	0.964	1.54785e-252	4	OGN
1.2712e-51	-1.83527	0.473	0.745	2.5424e-48	4	OLR1
7.51809e-39	3.76742	0.102	0.026	1.50362e-35	4	OOSP4A
1.8135e-08	1.68486	0.386	0.259	3.627e-05	4	OR4N2
3.09359e-162	2.94942	0.272	0.03	6.18718e-159	4	OR5M9
1.81975e-27	-2.00731	0.507	0.595	3.6395e-24	4	OSCAR
1.07088e-197	1.76753	0.998	0.829	2.14176e-194	4	PALLD
9.63178e-26	2.13668	0.219	0.005	1.92636e-22	4	PANX3
3.36092e-92	1.86032	0.851	0.517	6.72185e-89	4	PCDH7
2.58765e-104	2.22558	0.849	0.489	5.17531e-101	4	PCP4
5.72656e-20	-2.03521	0.163	0.322	1.14531e-16	4	PCSK2
1.40358e-73	1.64088	0.809	0.488	2.80716e-70	4	PDE3A
2.66114e-49	1.80424	0.677	0.362	5.32228e-46	4	PDE7B
2.02205e-61	1.54402	0.766	0.49	4.0441e-58	4	PDLIM4
2.49135e-35	1.62475	0.569	0.38	4.98269e-32	4	PEG3
9.91156e-27	2.32902	0.503	0.346	1.98231e-23	4	PEX5L
1.0396e-58	1.63187	0.756	0.477	2.0792e-55	4	PGM2L1
1.17893e-67	1.78311	0.781	0.439	2.35787e-64	4	PGM5
1.83665e-06	1.61788	0.212	0.122	0.00367329	4	PHGR1
1.10591e-20	1.98358	0.459	0.33	2.21181e-17	4	PI15
3.92214e-66	2.24	0.711	0.278	7.84428e-63	4	PIANP
4.63723481814234E-45	1.56195	0.682	0.428	9.27447e-42	4	PLAT
6.73916e-20	-1.61203	0.282	0.521	1.34783e-16	4	PLBD1
8.32519e-118	1.90998	0.911	0.583	1.66504e-114	4	PLN
2.68955e-15	-1.802	0.168	0.292	5.37911e-12	4	PLPPR3
7.14733e-29	1.98767	0.563	0.308	1.42947e-25	4	PMEL
1.09209e-17	-2.18858	0.125	0.412	2.18418e-14	4	PNPLA3
7.11163e-57	2.12769	0.679	0.354	1.42233e-53	4	PPP1R1A
1.08853e-23	-2.0667	0.18	0.512	2.17705e-20	4	PRAM1
5.31917e-109	2.08914	0.858	0.434	1.06383e-105	4	PRLR
2.4919e-143	1.77008	0.955	0.633	4.9838e-140	4	PRUNE2
1.47517e-12	-1.6343	0.295	0.477	2.95033e-09	4	PTAFR
2.44421e-186	2.38286	0.975	0.565	4.88843e-183	4	PTGER3
1.05955e-61	1.57119	0.777	0.442	2.11909e-58	4	PTGFRN
3.56261e-94	1.59513	0.911	0.492	7.12522e-91	4	PTGIS
4.25378768324776E-20	-1.50675	0.27	0.552	8.50758e-17	4	PTGS1
1.51245e-15	-1.63103	0.149	0.398	3.0249e-12	4	PTPN22
1.41378e-07	-1.59239	0.391	0.494	0.000282755	4	PTPRT
2.99003e-69	1.62654	0.777	0.474	5.98006e-66	4	RAB23
6.20271e-116	1.67284	0.202	0.003	1.24054e-112	4	RAB3B
1.98709e-06	-1.57084	0.07	0.181	0.00397419	4	RAG1
2.01213e-134	1.78861	0.962	0.615	4.02426e-131	4	RAMP1
3.53442e-30	1.51525	0.577	0.409	7.06884e-27	4	RANBP3L
1.08793e-68	1.87956	0.762	0.397	2.17586e-65	4	RBM24
1.42145e-30	2.13981	0.548	0.263	2.84289e-27	4	REEP1
2.29507e-58	1.60495	0.754	0.439	4.59015e-55	4	RNF144A
2.50515e-10	-1.57469	0.51	0.538	5.0103e-07	4	RSPH1
1.32888e-27	1.69365	0.214	0.059	2.65776e-24	4	RYR3
1.30563e-58	-1.51051	0.605	0.804	2.61125e-55	4	S100A14
3.57656e-124	-1.80702	0.83	0.954	7.15313e-121	4	S100A9
3.30707e-108	1.76495	0.892	0.521	6.61414e-105	4	S1PR3
1.28591e-28	-2.03219	0.015	0.183	2.57182e-25	4	SAA1
1.3378e-22	-1.60461	0.244	0.547	2.6756e-19	4	SCEL
3.31409e-33	2.12104	0.588	0.381	6.62818e-30	4	SCG2
5.33239e-20	-1.55091	0.96	0.958	1.06648e-16	4	SCGB1A1
5.71578e-36	2.2338	0.263	0.044	1.14316e-32	4	SEMG1
1.50864e-23	2.18688	0.478	0.256	3.01728e-20	4	SERTM1
1.04602e-11	1.78266	0.435	0.359	2.09204e-08	4	SFRP1
1.77952e-51	-1.51116	0.577	0.742	3.55903e-48	4	SFTA2
3.32178e-49	1.77363	0.656	0.366	6.64355e-46	4	SHISAL1
9.39622e-22	2.30555	0.231	0.068	1.87924e-18	4	SIAH3
6.38204e-69	-1.88047	0.626	0.815	1.27641e-65	4	SLC11A1
2.96179e-22	-1.7256	0.359	0.554	5.92358e-19	4	SLC1A3
6.9773e-39	2.1436	0.312	0.094	1.39546e-35	4	SLC1A6
4.65015555344046E-70	1.75402	0.796	0.437	9.30031e-67	4	SLC2A12
8.56509e-87	2.23085	0.792	0.393	1.71302e-83	4	SLC2A4
5.36526e-12	-5.05078	0.053	0.301	1.07305e-08	4	SLC2A5
2.27912e-38	2.69333	0.529	0.263	4.55823e-35	4	SLC35F1
4.32052e-06	-1.62797	0.308	0.379	0.00864104	4	SLC4A8
2.71325e-19	-2.38024	0.053	0.217	5.4265e-16	4	SLC51B
3.18134e-09	-1.54767	0.008	0.15	6.36268e-06	4	SLC6A13
1.34765e-63	1.95773	0.673	0.357	2.6953e-60	4	SLC7A2
9.68571e-161	-1.5158	0.962	0.993	1.93714e-157	4	SLPI
3.78065e-37	1.64961	0.624	0.365	7.5613e-34	4	SMOC2
7.28e-08	2.0447	0.11	0.003	0.0001456	4	SNTG1
1.58669e-192	1.6517	0.996	0.937	3.17339e-189	4	SOD3
5.3161e-22	1.91363	0.229	0.055	1.06322e-18	4	SOHLH1
1.04843e-10	-3.0868	0.244	0.341	2.09686e-07	4	SOX2
6.50819e-40	2.02369	0.588	0.354	1.30164e-36	4	SP5
7.67139e-09	-1.90671	0.344	0.441	1.53428e-05	4	SPAG17
9.14126e-109	1.78268	0.909	0.499	1.82825e-105	4	SPEG
3.82552e-49	2.60749	0.618	0.293	7.65103e-46	4	SPOCK1
1.10068e-31	-1.94957	0.482	0.625	2.20135e-28	4	SPP1
2.31997e-68	2.20369	0.722	0.367	4.63994e-65	4	SPTB
5.14153e-70	2.36496	0.38	0.058	1.02831e-66	4	ST8SIA2
5.72428e-31	2.28763	0.548	0.261	1.14486e-27	4	STAC2
2.3943e-179	1.65122	0.998	0.858	4.78859e-176	4	SYNPO2
6.80503e-17	2.09867	0.418	0.229	1.36101e-13	4	SYT14
6.62239e-50	1.76116	0.236	0.055	1.32448e-46	4	SYT16
1.2587e-120	1.88514	0.913	0.56	2.5174e-117	4	SYTL4
2.07154e-19	-2.13631	0.17	0.288	4.14308e-16	4	TACR1
5.63052e-257	1.77582	1	0.994	1.1261e-253	4	TAGLN
2.04578e-34	1.50223	0.18	0.088	4.09157e-31	4	TAS2R1
3.33792e-148	1.72404	0.977	0.705	6.67584e-145	4	TBL1X
5.53519e-08	-5.0071	0.021	0.167	0.000110704	4	TDRD12
2.8667e-08	1.86729	0.212	0.092	5.73341e-05	4	TEX14
2.90941e-118	1.86127	0.902	0.55	5.81881e-115	4	TGFBR3
1.41651e-93	1.78459	0.132	0.015	2.83302e-90	4	TGM7
1.18662e-42	1.68379	0.157	0.043	2.37323e-39	4	TH
7.88834e-110	1.5765	0.949	0.617	1.57767e-106	4	THBS2
4.18114974704487E-35	-2.90181	0.036	0.32	8.3623e-32	4	TIGD4
4.0282e-15	-1.62906	0.582	0.646	8.05641e-12	4	TM4SF19
3.61506e-28	-1.54146	0.382	0.635	7.23011e-25	4	TMC5
1.01616e-49	1.76866	0.314	0.129	2.03231e-46	4	TMEM132B
5.62795e-54	1.79461	0.713	0.385	1.12559e-50	4	TMEM158
1.53238e-88	1.90889	0.824	0.451	3.06475e-85	4	TMEM200B
4.82642e-06	-1.78202	0.248	0.376	0.00965284	4	TMEM212
1.91536e-215	2.07397	0.996	0.788	3.83073e-212	4	TMOD1
5.67815e-154	1.89229	0.953	0.612	1.13563e-150	4	TNFAIP8L3
2.1586e-07	-2.16092	0.166	0.279	0.00043172	4	TNNI3
3.45637e-59	1.63567	0.762	0.407	6.91274e-56	4	TP53INP2
2.18871e-247	1.57112	1	0.993	4.37741e-244	4	TPM1
3.30972e-237	1.5099	1	0.997	6.61945e-234	4	TPM2
6.91244e-26	-1.81175	0.034	0.243	1.38249e-22	4	TRAJ58
3.05111e-35	-3.06025	0.004	0.184	6.10222e-32	4	TRBV12-5
2.45433e-06	-2.31491	0.172	0.167	0.00490865	4	TRBV7-3
1.98718e-44	-1.66363	0.531	0.731	3.97436e-41	4	TREM2
5.5473e-06	1.74128	0.365	0.257	0.0110946	4	TRIM9
6.71092e-89	1.72761	0.856	0.507	1.34218e-85	4	TSPAN2
1.14887e-31	-1.72838	0.074	0.362	2.29774e-28	4	TTC29
3.11151e-28	-1.57798	0.459	0.633	6.22301e-25	4	UBD
2.43152e-32	2.04186	0.554	0.349	4.86305e-29	4	UNC5D
1.09957e-174	1.57111	0.998	0.855	2.19915e-171	4	VCL
9.49174e-138	1.87568	0.962	0.724	1.89835e-134	4	VEGFD
3.45058e-64	2.36876	0.677	0.376	6.90116e-61	4	VGLL2
3.20541e-57	-1.59948	0.673	0.816	6.41082e-54	4	VSIG4
2.53046e-19	-2.43557	0.223	0.365	5.06091e-16	4	VSTM2L
7.3123e-07	-1.94765	0.346	0.364	0.00146246	4	VWA3A
3.82488e-86	2.14174	0.747	0.323	7.64975e-83	4	WSCD2
1.21007e-13	-2.4478	0.204	0.331	2.42014e-10	4	XAGE2
1.01333e-12	1.57666	0.393	0.168	2.02667e-09	4	ZNF578
