# Supplementary material for: Targeting fibroblast–endothelial cell interactions in LAM pathogenesis using 3D spheroid models and spatial transcriptomics
Source: JCI Insight. 2025 Feb 4;10(6):e187899. doi: 10.1172/jci.insight.187899 (PMC11949067; doi:10.1172/jci.insight.187899)
Supplement: Supporting data values [file jciinsight-10-187899-s153.xlsx]

## Sheet: Fig. 6 D-E Image Analy. Mono
Compactness Day 3			Compactness Day 5			Compactness Day 7			Solidity Day 3			Solidity Day 5			Solidity Day 7
HLF L001 + L034+L004	LAM N16127, N16335, 82320		HLF L001 + L034+L004	LAM N16127, N16335, 82320		HLF L001 + L034+L004	LAM N16127, N16335, 82320		HLF	LAMF		HLF	LAMF		HLF	LAMF
1.58616	1.83032		1.26401	6.39917		2.1911	9.03094		0.945558	0.863832		0.96712	0.485311		0.780751	0.494554
1.37299	2.12585		1.42004	6.17452		5.2104	10.5195		0.961303	0.831131		0.938721	0.492791		0.509571	0.497944
1.68128	1.5935		1.50534	3.03419		3.14438	2.33022		0.900583	0.946162		0.94033	0.695305		0.710102	0.852512
1.4418	1.86594		1.18068	4.19763		1.48899	3.46205		0.931287	0.898037		0.969721	0.675818		0.910579	0.744667
1.37351	1.90854		1.32256	4.7636		1.21739	5.08644		0.943476	0.851424		0.95256	0.603262		0.969145	0.676474
1.20562	6.0182		1.24634	2.05952		1.28347	2.39935		0.962326	0.493555		0.958439	0.838657		0.957297	0.790728
1.28344	2.12843		1.40479	2.3602		1.58543	2.56679		0.962438	0.826957		0.954981	0.837732		0.919076	0.77614
1.60481	1.37193		1.53788	7.38222		1.44285	9.24032		0.922241	0.967142			0.415076		0.933189	0.433178
1.22453	1.89548		1.26112	21.5165		6.08363	18.8948		0.969705	0.885707		0.222093	0.170256		0.561105	0.342429
1.35977	4.25941		1.24903	1.91421		4.66086	1.51832		0.948434	0.565198		0.617366	0.806144		0.619647	0.916308
1.31622	3.74453		1.44833	4.43038		2.06721	1.22538		0.951442	0.679497		0.528562	0.585902		0.873074	0.968097
	7.93796		1.29848	1.91502			11.2687			0.439068		0.683	0.809572			0.424584
1.46508	1.2749		1.39357	2.72861		70.2493	1.58789		0.943867	0.937852		0.460021	0.722909		0.206925	0.895659
1.41008	1.75807			2.85879		4.66967	2.39525		0.968694	0.853636		0.308957	0.64323		0.663701	0.764182
2.1922	1.73505		61.1623	4.36129		3.88441	23.3486		0.778385	0.883312		0.421041	0.553869		0.606952	0.375396
1.35409	1.946		5.75342			2.98709	11.7262		0.979155	0.820985		0.850133			0.657711	0.481191
1.23456	1.28809		4.70137	5.4766		21.4899	7.80777		0.974721	0.947571		0.179453	0.58991		0.352136	0.581773
1.3826	1.40977		3.12704	1.88937		38.4047	2.2466		0.94947	0.925262		0.955874	0.846261		0.281965	0.751464
1.34007	3.09076		5.31295	26.3384		1.80401	10.8248		0.969559	0.717435		0.309856	0.220349		0.788885	0.370058
1.42206	3.58047		33.2287	9.74493		42.5625	10.7716		0.948475	0.551933		0.965314	0.403822		0.191844	0.41915
4.99821	1.58916		38.4721	12.9924		1.3772	11.0271		0.461997	0.949236		0.700928	0.415438		0.933609	0.35268
1.25908	3.23692		1.7962	2.57118		17.3808	2.27115		0.987199	0.638802		0.583569	0.711986		0.250761	0.780722
3.18188	1.44775		30.2023	2.95075		1.37857	6.17468		0.71779	0.947628		0.901987	0.639584		0.956878	0.491679
1.26056			1.4005	10.1087		2.44916	40.142		0.973585			0.653825	0.37037		0.703119	0.177827
1.50778	1.4386		14.3873	8.77626		4.31857			0.914501	0.912556		0.609708	0.415756		0.660708
1.33138	1.56665		1.28631	1.93844		1.86897	1.17457		0.962384	0.92335		0.668352	0.850266		0.864153	0.959722
1.30254	3.14294		2.77628	9.28552		4.11949	2.08947		0.971953	0.638862		0.224326	0.36088		0.654386	0.787349
1.28629	1.58303		4.67174	12.9088		6.32443	14.7039		0.95811	0.883168		0.813428	0.320106		0.585442	0.411168
1.29233	2.60697		1.84429			3.41866	1.8443		0.966043	0.748851		0.681511			0.645732	0.876148
1.39466	2.75172		3.61153	9.12805		37.1011	15.9769		0.932892	0.798989		0.487674	0.949246		0.189382	0.357594
3.69201	1.71026		5.767	16.3859		2.52104	4.85859		0.585177	0.912385		0.228174	0.913186		0.730676	0.427627
1.34684	2.28601		2.99342	1.29221		4.46228	3.08177		0.955938	0.836688		0.841178	0.942452		0.583035	0.696734
1.3112	1.68541		36.6809	3.90053		27.9123	6.65286		0.961448	0.86181		0.329214	0.389489		0.235131	0.623765
1.63015	6.44596		2.42031	2.02248		2.30279	11.0742		0.938294	0.489307		0.943604	0.956202		0.873189	0.479305
1.24185	4.41408		3.4927	1.30518		25.8512	12.9472		0.974763	0.63023		0.76893	0.714114		0.338737	0.421
1.55568	4.12073		4.96308	7.081		4.7818	32.6254		0.935498	0.56302		0.650165	0.701254		0.73129	0.32857
1.51253	1.38486		32.4362	2.26968		3.34071	46.1711		0.939267	0.95302		0.876305	0.946129		0.765397	0.319442
1.37018	3.65527		2.3394	4.79458		7.25324			0.954932	0.72076		0.581373	0.653706		0.480919
1.62168	1.83871		21.8478	8.74247		3.20318	72.597		0.947751	0.841028		0.569748	0.486079		0.743311	0.209661
1.41156	1.30125		1.41114	2.43095		1.97832	20.706		0.923711	0.957178		0.625331	0.749659		0.800542	0.51427
1.46031			3.10656	2.48807		3.17764	30.4288		0.932054			0.744259	0.523117		0.747643	0.442194
1.23169	1.72066		3.21057	1.42238		2.16539	2.12752		0.976663	0.862449		0.737877	0.654342		0.729114	0.806139
1.37605	2.64695		1.67905	1.37853		1.15667	35.7429		0.969577	0.813136		0.722791	0.211096		0.988639	0.368119
1.38197	3.23005		4.24251			70.2493	59.0723		0.975374	0.667232		0.506639	0.365842		0.206925	0.257596
1.74408	1.31258		8.04684	1.25703		4.66967	86.8343		0.889935	0.941342		0.6739			0.663701	0.495184
1.19993	1.33062		4.60619	1.4871		3.88441	31.4618		0.978108	0.937852		0.561997	0.454829		0.606952	0.566424
1.74136	1.53374		3.12454	1.44452		2.98709	47.1192		0.887221	0.932801		0.905282	0.351887		0.657711	0.632695
1.34342	3.52109		2.41039	15.3309		21.4899	22.4464		0.959579	0.654963		0.417592	0.951929		0.352136	0.385815
1.2752	1.42581		2.96342	1.2841		38.4047	103.372		0.976877	0.936808		0.824235	0.592005		0.281965	0.347808
1.2946	1.25948		8.33316	2.74247		1.80401	23.4436		0.965563	0.958871		0.861392	0.888777		0.788885	0.464182
1.40098	1.30168		3.01119	3.83092		42.5625	25.8002		0.944087	0.96848		0.583584	0.939265		0.191844	0.444376
1.39372	1.28567		6.81009	1.34113		1.3772	32.8016		0.975562	0.964824		0.366636	0.469371		0.933609	0.351619
1.54632	1.35325		1.63984	4.41829		17.3808	87.2595		0.961842	0.947023		0.389417	0.786663		0.250761	0.302994
1.33498	1.26855		9.88613	6.09357		1.37857	67.9797		0.968253	0.964734		0.940422	0.51595		0.956878	0.228262
7.6544	1.57656		2.16481	2.76881		2.44916	79.4953		0.605753	0.895083		0.987123	0.47567		0.703119	0.374623
1.41254	1.32041		2.03702	4.94858		4.31857	17.7889		0.951858	0.936184		0.889007	0.713078		0.660708	0.453161
1.52734	1.30749		4.54044	3.81601		1.86897	25.4982		0.93342	0.940729		0.962357	0.761394		0.864153	0.362519
1.403	1.16926		21.395	27.1494		4.11949	101.597		0.974022	0.969837		0.575626	0.918341		0.654386	0.36935
1.47193	1.25827		22.135	15.9438		6.32443	85.8476		0.943848	0.947256		0.38819	0.953018		0.585442	0.401646
1.35857	1.60865		1.35093			3.41866	25.7546		0.948841	0.928705		0.923211			0.645732	0.445315
1.48083	1.47627		1.18097	85.1875		37.1011	40.2549		0.931503	0.929603		0.893389	0.181785		0.189382	0.457606
1.64338	1.44093		1.75116	16.1917		2.52104	102.212		0.961631	0.923806		0.692174	0.430517		0.730676	0.450938
1.39165	1.31385		1.27146	16.2941		4.46228	24.3653		0.962299	0.946085		0.653394	0.285802		0.583035	0.435698
2.06059	1.47676		5.81903	14.4419		27.9123	143.557		0.845821	0.919555			0.442702		0.235131	0.275962
8.26388	1.43907		7.47132	3.73797		2.30279	84.3865		0.501311	0.907076			0.659248		0.873189	0.222778
1.19488	1.30496		1.63779	20.121		25.8512	30.8166		0.972461	0.943285		0.404951	0.443905		0.338737	0.423127
1.61192	1.67941		1.94797	17.934		4.7818			0.929587	0.889165		0.872408	0.626582		0.73129
1.44355	1.36156		2.74587	9.83656		3.34071			0.928205	0.946582		0.568131	0.596645		0.765397
1.63244	1.5839		3.45657	23.7791		7.25324			0.920703	0.864492		0.520508	0.460084		0.480919
8.08924	1.40509			37.2154		3.20318			0.487797	0.923277		0.365558	0.461051		0.743311
7.85296	1.8294			13.0342		1.97832			0.379274	0.813676		0.620419	0.378722		0.800542
1.23659	2.13633		11.1566	32.0504		3.17764			0.980084	0.821305		0.474745	0.452607		0.747643
1.37962	2.11029		2.08549	3.57304		2.16539			0.953598	0.850639		0.369487	0.629853		0.729114
1.20415	1.5568		12.6901	7.67479		1.15667			0.967645	0.900824		0.513807	0.42536		0.988639
1.26876	1.296		17.524	53.1261					0.98318	0.943971		0.801067	0.31708
1.29764	6.84806		14.3999	27.6698		13.3251			0.971042	0.380982		0.381659	0.428795		0.448387
1.23814			5.96342	14.6385		3.50291			0.965988			0.749777	0.514354		0.660544
1.4129	6.3496		15.6741	10.1316		2.78385			0.961082	0.588373		0.739766	0.599933		0.688187
1.55673	2.33064		13.0188	26.0829		3.89934			0.930627	0.781069		0.747537	0.327944		0.585224
1.28163	19.8941		20.01	35.1099		28.4302			0.973331	0.495202		0.85176	0.310513		0.280361
	7.21672		5.06066	7.13095		2.37873				0.595241		0.728108	0.630642		0.745057
1.67244	12.2094		11.1644	20.0853		3.30475			0.907173	0.513027		0.794834	0.420188		0.706399
1.80997	1.96726		5.44456	55.121		7.05522			0.917427	0.826187		0.935682	0.377809		0.625108
1.51996	1.27295		6.29297	9.80999		1.8565			0.922054	0.963991		0.635311	0.653548		0.839022
10.6717	23.4104		3.57993	17.0165		67.9109			0.3172	0.300892		0.522574	0.373523		0.269685
3.22935	3.87543		2.46002	59.8936		17.3193			0.755548	0.80394		0.282336	0.367602		0.419238
1.58692	7.29244		5.47189	3.79823		9.5001			0.90795	0.610017		0.655225	0.673543		0.369907
1.48579	9.2838		2.54084	75.0643		20.1581			0.942459	0.508746		0.454646	0.217526		0.380085
5.00255	14.1826		1.82467	16.052		84.4586			0.656127	0.614943		0.289302	0.462519		0.44978
2.61565	9.76301		5.66739	29.6006		2.61999			0.809653	0.454922		0.748779	0.291681		0.779584
1.75784	15.759		30.0725	9.58907		3.84924			0.883237	0.453879		0.717821	0.63623		0.655945
1.3843	5.24941		35.5504	6.67431		2.57302			0.947234	0.557876		0.362558	0.612272		0.753989
1.5763	13.1185		5.30428	11.0645		2.13609			0.907274	0.340226		0.705838	0.582943		0.851587
1.30853	7.09552		26.5002	7.20406		5.38604			0.968632	0.623894		0.932381	0.630277		0.603825
1.99981	9.8456		70.3963	7.21589		58.2783			0.874642	0.551266		0.949548	0.650448		0.319077
2.02768	2.78049		4.28701	5.5939		85.7132			0.858499	0.752472		0.794076	0.655127		0.286819
2.38273	10.3437		6.13685	5.07819		1.56677			0.763332	0.54698		0.771683	0.669272		0.926626
1.85128	19.6911		24.0118	20.1122		2.83815			0.890009	0.423514		0.826399	0.446379		0.717687
1.34849	5.19485		2.63126	20.064		3.37592			0.972308	0.608723		0.825841	0.481472		0.709296
1.34782	19.3973		1.49881	83.0126		1.62878			0.957135	0.371191		0.264356	0.41407		0.918324
1.63252	42.3104		1.43115	103.398		2.86306			0.905355	0.229723			0.267343		0.688916
1.55597	61.7045		3.08339	56.9856		1.51595			0.924175	0.229389			0.238228		0.951331
2.64573	2.50666		4.0953	19.2133		3.07638			0.794458	0.718236			0.444711		0.701772
1.54615	2.89193		3.76631						0.933103	0.751276
1.3659	18.8345		2.9507			4.32407			0.97041	0.319656					0.664681
1.54049	7.87817		44.7609			2.16569			0.940437	0.472388					0.836171
1.58573	37.6486					21.4433			0.900298	0.180805					0.542434
11.6629	1.68545					24.6236			0.29275	0.90761					0.386377
2.03553	8.20972					11.8063			0.84724	0.498115					0.557288
1.35211	9.20818					7.29309			0.943528	0.410709					0.694575
11.7005	9.85564					105.445			0.287604	0.48013					0.247628
	5.52024					3.0325				0.606763					0.87311
	9.61182					3.48852				0.582189					0.847448
	4.94106					7.91069				0.691913					0.648628
	2.06962					6.79574				0.832369					0.583141
	4.64512					16.704				0.631667					0.473349
	11.2389					2.13606				0.512573					0.883619
	88.259					4.22958				0.211629					0.635873
	37.141					4.80195				0.265109					0.767966
						2.75172									0.852834
						8.34968									0.73983
						3.05928									0.834308
						3.22525									0.825826
						55.4616									0.345299
						43.6649									0.351257
						126.461									0.302803
						9.90222									0.525724
						6.56327									0.678275
						5.39354									0.781283
						4.38048									0.767428
						9.39212									0.609611
						3.92085									0.758985
						5.40457									0.728183
						2.8428									0.863431
						5.70888									0.768847
						8.26108									0.716922
						29.7602									0.390676

## Sheet: Fig. 7E&G  Image Analy Cocul.
Compactness Day 3			Perimeter Day 3				Solidity Day 3				Solidity Day 7			Perimeter Day 7			Compactness Day 7
LAMF	HLF		LAMF	HLF			LAMF	HLF			LAMF	HLF		LAMF	HLF		LAMF	HLF
5.4963	29.0257		6966.81	11936.9			0.703738	0.761751			0.4353	0.704845		17866.6	9470.24		30.4994	32.4144
4.60521	32.9613		8361.54	9246.94			0.644502	0.681125			0.538848	0.829507		9207.14	4459.16		12.9531	8.90171
2.77976	20.7932		4083.24	10534.7			0.853252	0.793629			0.486752	0.795842		10451.9	6906.15		17.5944	11.5898
4.33822	5.73221		5155.68	5788.03			0.708102	0.891942			0.545827	0.937555		21560.7	5020.8		20.7039	4.30121
4.51399	22.2826		5406.26	10383			0.709235	0.765649			0.535025	0.847439		13926.3	5178.6		22.7352	8.47772
4.99223	2.34966		6133.93	3888.1			0.799783	0.886362			0.469109	0.924935		9906.17	6240.72		17.771	5.90041
1.52998	2.86789		2465.33	4605.5			0.935552	0.804705			0.54036	0.8763		12219.5	5431.47		19.4667	7.54601
2.39433	1.72479		3228.24	3047.62			0.864043	0.907918			0.691325	0.875343		11879.8	10806.2		10.6125	9.57292
4.89273	8.1669		5006.29	7019.68			0.650573	0.859293			0.463737	0.770281		12128.9	5592.3		21.4451	3.41545
3.80427	5.52981		5129.1	4877.31			0.711398	0.928672			0.496306	0.84573		10244.8	3484.62		18.2344	2.27548
4.40562	8.34776		5610.92	5976.75			0.755142	0.864593			0.470723	0.823419		10994.2	4142.18		20.7509	2.32418
2.24447	15.544		3197.93	8800.88			0.847511	0.778154			0.42862	0.876864		15825.9	3725.01		28.9509	2.02729
3.20869	8.14927		4618.68	7950.68			0.82225	0.798874			0.627175	0.829131		11069.8	4143.26		10.2584	2.68779
4.33315	2.89863		6548.11	4113.7			0.758196	0.751684			0.479541	0.690018		14932.3	7349.79		26.0942	4.9604
5.15841	2.27359		5680.68	3869.29			0.760433	0.837505			0.523074	0.71412		9115.44	5063.53		14.0931	3.09834
4.18864	3.40184		5347.88	4853.55			0.747681	0.842555			0.547431	0.902796		10109.7	4374.36		11.5909	1.79491
6.65443	3.13722		6152.2	4855.29			0.517302	0.763706			0.508907	0.85729		15585.6	4227.86		24.0428	2.43848
5.31659	12.6912		6516.58	8327.76			0.660849	0.756216			0.571647	0.793117		13992.8	3341.52		16.0315	2.81397
											0.477045			12141.1			20.3923
11.5719	5.15434		4921.1	4399.69			0.798444	0.8764			0.611544	0.899212		8292.25	2919.01		9.56721	1.95979
2.27727	7.76687		2314.7	4763.85			0.854901	0.869991			0.612446	0.866688		11938.6	3294.03		15.1803	2.40299
2.13779	10.155		2764.68	6508.73			0.873906	0.838994			0.459305	0.865021		9483.44	3319.21		13.6862	2.42561
1.6199	6.5802		1825.74	5600.84			0.93063	0.875857			0.463659	0.835401		10815.5	3711.22		17.9492	2.55839
2.66172	5.05191		3905.57	4433.16			0.803952	0.92022			0.563151	0.802984		15272	3471.56		21.8099	2.86066
2.01497	5.80142		2697.1	5019.27			0.888157	0.903891			0.451981	0.782087		16927.1	3920.48		30.5596	3.14973
3.6117	2.33418		3530.77	2734.14			0.745226	0.89963				0.839792			3118.82			2.17113
2.48887	2.61589		3894.43	3529.39			0.843605	0.88971			0.860422	0.71467		2928.91	5445.25		2.18601	4.85519
2.06007	2.82119		2593.84	3093.83			0.874319	0.796724			0.840856	0.851981		2822.37	3215.83		2.21707	2.48176
1.78156	2.23334		2704.02	3254.74			0.900445	0.834122			0.829122	0.867213		4531.53	3771.93		2.78227	2.46182
2.06607	2.01416		2172.06	2905.4			0.888964	0.902246			0.876915	0.903799		2676.4	3001.28		2.14365	2.01638
1.83077	4.99337		2066.44	4309.79			0.916819	0.902699			0.897212	0.778053		2408.55	3373.75		1.92464	2.95557
10.3013	4.38867		6456.95	4095.23			0.85663	0.926758			0.926825	0.690215		1997.44	6391.56		1.6292	6.51436
	5.27762			4569.45				0.864595			0.776995	0.703519		3085.65	5101.51		2.74966	4.74262
	4.27869			4094.37				0.914483			0.950478	0.911462		2119.83	3209.72		1.57545	1.90033
	2.50169			3450.84				0.850763			0.718777	0.482446		3262.15	7564.18		3.10664	10.1525
	2.43982			3271.89				0.896364			0.679488	0.340962		4457.03	11745		3.85338	17.9791
	2.33278			3193.84				0.852686			0.86621	0.73917		2704.34	4968.78		2.09681	3.67874
	1.92952			2835.08				0.934006			0.849056	0.458344		3470.93	6752.56		2.46195	8.34495
	2.23256			3048.04				0.857947			0.787079	0.642319		4021.54	4753.08		3.08962	5.22093
	1.71609			2846.53				0.947202			0.746076			3270.1			3.52036
											0.802379			3875.2			2.54779
											0.662636			4929.38			6.65858
											0.851976			3106.46			2.37942
											0.709374			5237.12			6.13017
											0.876283			2895.19			2.16198
											0.803808			3624.18			3.31632

## Sheet: Fig. 8 A-F
Fig. 8A								Fig. 8B								Fig. 8C								Fig. 8D								Fig. 8E								Fig. 8F
HLF Day 3 Perimeter				HLF Day 7 Perimeter				HLF Day 3 Compactness				HLF Day 7 Compactness				HLF Day 3 Solidity				HLF Day 7 Solidity				LAM Day 3 Perimeter				LAM Day 7 Perimeter				LAM Day 3 Compactness				LAM Day 7 Compactness				LAM Day 3 Solidity				LAM Day 7 Solidity
Veh	Rapa	Sora		Veh	Rapa	Sora		Veh	Rapa	Sora		Veh	Rapa	Sora		Veh	Rapa	Sora		Veh	Rapa	Sora		Veh	Rapa	Sora		Veh	Rapa	Sora		Veh	Rapa	Sora		Veh	Rapa	Sora		Veh	Rapa	Sora		Veh	Rapa	Sora
653.338	499.362	364.635		646.292	362.7	2459.08		1.58616	1.38312	1.21713		2.1911	1.29785	13.2281		0.945558	0.957616	0.968471		0.780751	0.95264	0.328544		311.03	534.948	356.25		824.696	379.179	2184.94		1.83032	1.94855	1.46603		9.03094	1.26985	23.7068		0.863832	0.859781	0.915603		0.494554	0.957797	0.954279
396.066	399.635	527.854		747.991	410.185	682.535		1.37299	1.38113	2.76088		5.2104	1.29663	2.05075		0.961303	0.945832	0.747278		0.509571	0.950391	0.794209		460.09	434.57	359.978		1081.07	966.312	342.522		2.12585	2.69565	1.32989		10.5195	9.94994	1.43368		0.831131	0.782346	0.955986		0.497944	0.339655	0.776612
517.262	444.108	626.149		505.777	357.421	2114.29		1.68128	1.52841	1.38917		3.14438	1.1984	20.4207		0.900583	0.9475	0.947597		0.710102	0.966613	0.233515		407.557	328.894	329.865		534.517	435.747	426.214		1.5935	1.31782	1.50773		2.33022	2.75827	2.53702		0.946162	0.947903	0.90157		0.852512	0.699706	0.600135
496.285	361.812	274.261		307.729	377.043	323.836		1.4418	1.28103	1.26361		1.48899	1.47168	1.21421		0.931287	0.96385	0.969505		0.910579	0.898854	0.983262		518.942	285.539	333.765		553.895	392.007	609.777		1.86594	1.60004	1.22071		3.46205	2.67234	3.31791		0.898037	0.901712	0.957164		0.744667	0.706718	0.554036
459.54	528.055	321.38		345.901	377.049	533.96		1.37351	1.47822	1.39805		1.21739	1.33112	1.93771		0.943476	0.934333	0.946242		0.969145	0.933648	0.837494		407.8	324.102	337.179		602.487	491.333	660.801		1.90854	1.42644	1.41649		5.08644	4.45826	5.29536		0.851424	0.925166	0.932681		0.676474	0.503505	0.580122
351.907	390.693	351.7		428.57	378.664	313.581		1.20562	1.37283	1.22778		1.28347	1.42897	1.21734		0.962326	0.946513	0.968354		0.957297	0.924083	0.97794		729.926	306.38	302.959		429.072	231.823	955.956		6.0182	1.48328	1.68139		2.39935	1.25158	6.01606		0.493555	0.92898	0.858328		0.790728	0.946013
453.647	399.12	478.356		393.12	511.321	507.771		1.28344	1.22881	1.4364		1.58543	1.43268	2.6464		0.962438	0.971924	0.956394		0.919076	0.942069	0.76062		371.717	344.693	399.901		428.256	313.238			2.12843	1.66167	1.45624		2.56679	1.40735			0.826957	0.902029	0.945882		0.77614	0.907723	0.447548
545.693	463.522	392.901		492.818	1243.3	366.735		1.60481	1.3834	1.48309		1.44285	7.85608	1.92946		0.922241	0.957542	0.932875		0.933189	0.491879	0.837789		333.361	515.889	442.942		1002.26		1709.63		1.37193	1.72368	1.93014		9.24032		13.5181		0.967142	0.88402	0.875338		0.433178		0.905974
329.93	359.196	401.427		984.258	468.398	1697.9		1.22453	1.38056	1.45061		6.08363	1.42186	14.3122		0.969705	0.933476	0.93654		0.561105	0.937829	0.317569		410.746	412.427	380.7		1397.05	272.066	492.842		1.89548	3.91209	1.97286		18.8948	1.35941	1.6815		0.885707	0.537685	0.850204		0.342429	0.951889	0.979838
458.877		410.09		896.819	344.451	335.143		1.35977		1.32661		4.66086	1.33261	1.2778		0.948434		0.946608		0.619647	0.934204	0.960192		634.268	396.208	357.321		349.279	493.132	378.049		4.25941	1.85398	1.64646		1.51832	2.08082	1.15853		0.565198	0.865622	0.907367		0.916308	0.774871	0.450774
329.499	617.268	272.681		369.966	641.226	442.635		1.31622	1.29892	1.33296		2.06721	2.92378	1.31295		0.951442	0.979029	0.967946		0.873074	0.701894	0.979058		621.511	341.978	347.765		368.114	2400.8	1149.65		3.74453	1.33369	1.43067		1.22538	24.9034	11.0492		0.679497	0.959175	0.931717		0.968097	0.394516	0.913656
	509.44	435.865				371.622			1.25678	2.05911				1.32728			0.9745	0.834129				0.975495		949.974		435.12		1481.61		340.836		7.93796		1.55982		11.2687		1.48576		0.439068		0.916153		0.424584		0.923364
449.959	409.628			5527.16	584.653			1.46508	1.28318			70.2493	1.4666			0.943867	0.966472			0.206925	0.937285			301.102	318.972	395.22		405.291	4861.17	341.279		1.2749	1.40881	1.71708		1.58789	42.0156	1.44055		0.937852	0.934472	0.904084		0.895659		0.894745
487.244	387.279	550.913		1298.26	756.085	1373.27		1.41008	1.27871	1.34335		4.66967	2.24517	7.18878		0.968694	0.96207	0.967601		0.663701	0.786538	0.494997		373.901	242.545			607.446	3136.97	350.664		1.75807	1.40921			2.39525	15.5795	1.59214		0.853636	0.937623			0.764182		0.933581
556.7	502.93	463.31		787.198	475.084	619.109		2.1922	1.48078	1.24349		3.88441	1.96038	1.9732		0.778385	0.966785	0.968008		0.606952	0.772969	0.847339		343.765	333.723	414.676		1758.3	1180.82	366.794		1.73505	1.24984	1.79108		23.3486	6.1949	1.33161		0.883312	0.96045	0.866901		0.375396		0.927932
492.126	580.279	525.245		766.895	597.973	533.783		1.35409	1.51208	1.36048		2.98709	2.49997	1.42843		0.979155	0.944264	0.942912		0.657711	0.747292	0.932883		343.321	376.67	417.197		1152.76	2395.65	339.001		1.946	1.21691	1.65027		11.7262	15.4162	1.40092		0.820985	0.968982	0.883753		0.481191	0.313076	0.954502
492.818	570.829	539.12		3571.45	4340.22	2587.73		1.23456	1.48231	1.38308		21.4899	36.1877	18.3044		0.974721	0.960784	0.946674		0.352136	0.26804	0.394023		259.959	376.877	369.635		1065.04	3136.92	326.374		1.28809	1.77273	1.2006		7.80777	13.8087	1.40294		0.947571	0.893247	0.968867		0.581773	0.466743	0.956112
556.316	560.25	426.499		4827.89	526.824	922.488		1.3826	1.43773	1.38638		38.4047	2.15119	4.02659		0.94947	0.958828	0.948147		0.281965	0.832347	0.656031		300.966	299.38	342.836		399.315	1529.11	331.966		1.40977	1.26081	1.71556		2.2466	9.81461	1.31123		0.925262	0.956706	0.862522		0.751464	0.525604	0.958916
471.794	429.262	540.463		518.369	730.872	621.931		1.34007	1.34219	1.57623		1.80401	2.8153	1.39379		0.969559	0.961708	0.862852		0.788885	0.734959	0.930597		456.693	360.593	398.108		1135.7	1399	332.374		3.09076	1.22207	1.24935		10.8248	9.03311	1.33563		0.717435	0.963583	0.962437		0.370058	0.488362	0.287883
576.978	441.871	446.534		3480.97	773.623	498.718		1.42206	1.53624	1.1156		42.5625	5.04572	1.18086		0.948475	0.916871	0.990805		0.191844	0.400654	0.984262		568.972	296.61	353.38		1314.69	3713.03	2915.33		3.58047	1.54582	1.48099		10.7716	20.6187	29.5049		0.551933	0.910535	0.912057		0.41915	0.477031	0.909986
1039.26	689.393	595.824		467.747	541.576	2686.93		4.99821	3.68942	1.26469		1.3772	1.79101	21.2674		0.461997	0.728571	0.969994		0.933609	0.888404	0.463776		355.794	319.238	305.652		1484.71	2306.37	344.137		1.58916	1.61811	1.53793		11.0271	10.9655	1.43643		0.949236	0.90404	0.896846		0.35268	0.443172	0.392559
702.985	525.333	515.404		1906.01	544.588	471.019		1.25908	2.20828	1.32783		17.3808	2.14943	1.46247		0.987199	0.752042	0.971502		0.250761	0.828492	0.92343		553.327	280.208	319.037		486.061	3732.31	1283.66		3.23692	1.1809	1.44767		2.27115	50.7822	12.7331		0.638802	0.970826	0.919474		0.780722	0.507865	0.503595
743.121	482.735	576.103		486.226	614.28	492.09		3.18188	1.32924	1.50492		1.37857	2.20371	1.3724		0.71779	0.971586	0.959593		0.956878	0.777163	0.957515		434.309	279.729	318.179		1220.7	3438.51	1076.77		1.44775	1.28203	1.3769		6.17468	12.9422	6.89731		0.947628	0.947892	0.940675		0.491679	0.421467	0.811545
442.25	633.097	429.499		545.54	8597.34			1.26056	2.17895	1.27748		2.44916	58.9069			0.973585	0.833077	0.968152		0.703119	0.32239				363.356	332.392		2470.16	6713.2	365.38			2.38891	1.47172		40.142	35.8424	2.12859			0.816865	0.900105		0.177827	0.467162
477.486	571.286	433.362		1154.93	7884.93	1245.2		1.50778	2.71102	1.2982		4.31857	47.8764	5.58412		0.914501	0.787635	0.953849		0.660708	0.328944	0.650916		332.214	271.823	334.794			4517.5			1.4386	1.29568	1.76696			22.6882			0.912556	0.943059	0.83122			0.288869
479.44	439.48			688.186	1159.73	528.795		1.33138	1.4259			1.86897	5.30266	1.48306		0.962384	0.947271			0.864153	0.532082	0.91538		468.877		350.687		225.823	2524.69			1.56665		1.56886		1.17457	11.1587	25.4892		0.92335		0.90275		0.959722	0.477162	0.364509
458.12	551.693	445.823		1073.35	3171.65	1627.79		1.30254	1.61622	1.46995		4.11949	13.1587	2.63151		0.971953	0.952823	0.962003		0.654386	0.508	0.843566		486.676	694.831	288.374		463.73	2524.27	2787.64		3.14294	2.81562	1.29452		2.08947	10.5951	4.32089		0.638862	0.774624	0.950009		0.787349	0.49043	0.598052
391.7	573.078	443.823		1169.58	2392.62	832.311		1.28629	1.41652	1.64637		6.32443	13.2528	2.78924		0.95811	0.966626	0.939974		0.585442	0.419047	0.676872		354.35	678.742	355.907		1602.73	5826.07	816.499		1.58303	2.30657	1.57059		14.7039	23.3882	35.7435		0.883168	0.809597	0.896619		0.411168	0.490818	0.202051
456.978	644.114	435.12		934.938	455.996	2251.46		1.29233	1.33067	1.33472		3.41866	1.49474	9.9182		0.966043	0.972066	0.969926		0.645732	0.945023	0.568475		511.362	714.908	419.001		425.829	7481.35	3070.14		2.60697	5.39338	2.16601		1.8443	63.0485	3.98063		0.748851	0.592939	0.785723		0.876148	0.420605	0.500874
504.09	511.019	859.773		3585.23	470.375	3367.19		1.39466	1.30468	3.87385		37.1011	1.49691	23.9538		0.932892	0.967385	0.613065		0.189382	0.933863	0.343508		517.576	1231.41	291.095		2850.66	6425.88	598.505		2.75172	7.05669	1.33448		15.9769	24.4427	13.7921		0.798989	0.512175	0.953216		0.357594	0.469587	0.309646
669.322		406.599		847.968	644.636	1650.43		3.69201		1.23786		2.52104	2.51436	3.32265		0.585177		0.978817		0.730676	0.713	0.826886		380.823	1527.17	334.635		694.239	6392.29	1479.41		1.71026	7.84319	1.29673		4.85859	48.0621	1.43068		0.912385	0.58566	0.934585		0.427627	0.505597	0.946626
469.771	608.979	464.67		1041.6	528.54	1906.18		1.34684	2.52755	1.44705		4.46228	1.60891	13.1723		0.955938	0.733694	0.935771		0.583035	0.90384	0.463532		433.013	688.937	438.285		552.103	4346.48	433.735		2.28601	4.13241	2.47833		3.08177	30.9973	12.3027		0.836688	0.653604	0.734373		0.696734	0.497759	0.465956
604.41	631.807	625.813		3111.3	564.393	1012.87		1.3112	2.80641	1.41954		27.9123	1.31606	2.39423		0.961448	0.724323	0.950556		0.235131	0.977616	0.834426		381.865	898.281	308.167		1089.57	7251.86	2069.22		1.68541	4.25892	1.58765		6.65286	58.3885	1.57048		0.86181	0.646638	0.931872		0.623765	0.544735	0.907761
597.73	803.056	491.404		1090.49	493.487	1249.3		1.63015	4.40245	1.50244		2.30279	1.72415	5.17546		0.938294	0.618212	0.933509		0.873189	0.853584	0.675543		879.115	1143.09	342.001		1583.53	5710.09	438.499		6.44596	6.28505	1.37709		11.0742	34.9131	12.9213		0.489307	0.610953	0.952777		0.479305	0.319307	0.422823
491.025	1157.57	451.463		3215.31	482.611	2936.41		1.24185	3.56183	1.48298		25.8512	1.35221	7.56706		0.974763	0.729193	0.930254		0.338737	0.95446	0.667597		605.654	1137.11	343.244		1737.17	3090.77	1886.12		4.41408	6.01269	1.5327		12.9472	28.4387	12.6542		0.63023	0.608895	0.911081		0.421	0.351228	0.330503
568.032	873.062	595.582		1162.87		3603.46		1.55568	2.3096	1.4498		4.7818		10.3761		0.935498	0.847905	0.948137		0.73129		0.682823		845.156	753.44	292.551		4169.13	3638.66	1268.63		4.12073	3.5475	1.43777		32.6254	30.2115	40.0077		0.56302	0.658564	0.909039		0.32857	0.413729	0.235008
638.753	563.783	636.647		768.849	2701.77	2743.39		1.51253	2.04874	3.03884		3.34071	14.8898	11.1416		0.939267	0.847532	0.723419		0.765397	0.494085	0.630616		420.551	495.771			4476.05	3672.93	3665.11		1.38486	2.00525			46.1711	21.0595	1.2494		0.95302	0.850022			0.319442	0.410968	0.980331
668.517		467.084		1240.64	3396.37	485.025		1.37018		1.44172		7.25324	9.72583	1.37067		0.954932		0.938874		0.480919	0.67453	0.940958		612.186	542.511	844.831			3621.02	335.681		3.65527	2.41903	4.72958			35.7489	1.2515		0.72076	0.774808	0.550392			0.351983	0.969437
629.203		470.35		910.294	3470.95			1.62168		1.38175		3.20318	31.7507			0.947751		0.967867		0.743311	0.274181			338.978	3771.97	413.238		10466.6	3118.83	369.706		1.83871	18.8331	1.34906		72.597	23.793	29.7983		0.841028	0.443675	0.966791		0.209661	0.345403	0.261654
567.404		487.658		737.221	1206.92			1.41156		1.57821		1.97832	4.77532			0.923711		0.948805		0.800542	0.588489			286.137	2254.24	381.842		6140.81	4060.98	2878.08		1.30125	30.3384	1.18021		20.706	27.8366	34.7977		0.957178	0.287368	0.98153		0.51427	0.492479	0.329964
459.563		420.551		889.832	6148.04			1.46031		1.52303		3.17764	44.7125			0.932054		0.939795		0.747643	0.228145				2068.59	493.783		8205.43	4213.72	4798.17			13.9482	1.52561		30.4288	39.5203	18.2821			0.542089	0.913256		0.442194	0.338369	0.437632
514.718		1285.88		645.215	1948.47			1.23169		9.18401		2.16539	3.76783			0.976663		0.454177		0.729114	0.765589			356.415	1667.58	428.114		607.718	6387.98	2381.27		1.72066	17.7103	1.29899		2.12752	51.6168	1.23175		0.862449	0.337029	0.977708		0.806139	0.326136	0.961078
609.452		1414.87		582.215	3188.87			1.37605		8.5445		1.15667	9.95957			0.969577		0.380661		0.988639	0.645651			689.967	1984.73	466.25		5782.61	3576.36	369.907		2.64695	16.665	1.54292		35.7429	23.4091	2.31978		0.813136	0.512897	0.954619		0.368119	0.42096	0.799983
546.996		788.523		2563.95				1.38197		3.68639		70.2493				0.975374		0.714202		0.206925				489.244	3300.3	1369.49		8835.65	5281.01	530.523		3.23005	45.8845	10.9036		59.0723	31.175	3.43128		0.667232	0.346962	0.351299		0.257596	0.31096	0.604108
555.605		534.256		1028.35				1.74408		1.81174		4.66967				0.889935		0.813668		0.663701				287.38	1318.8	358.291		18962.1	8230.96	697.872		1.31258	14.6195	1.20453		86.8343	82.2366	1.3932		0.941342	0.456637	0.98137		0.495184	0.356743	0.939929
538.233		383.528		905.944				1.19993		1.25688		3.88441				0.978108		0.95469		0.606952				412.09	1498.74	963.335		8833.9	4294.24	413.114		1.33062	10.6908	7.44746		31.4618	21.2837	38.3159		0.937852	0.427643	0.384401		0.566424	0.362723	0.358917
1096.09				1047.9				1.74136				2.98709				0.887221				0.657711				447.647	2872.03	533.416		17077	2150.67	3783.04		1.53374	29.5849	1.44976		47.1192	17.8565	1.37205		0.932801	0.336815	0.881327		0.632695	0.425798	0.950511
607.54				3253.08				1.34342				21.4899				0.959579				0.352136				561.522	4987.04	374.066		3197.66	4952.87			3.52109	45.9335	1.2672		22.4464	46.0392			0.654963	0.287694	0.982337		0.385815	0.248046
654.623				682.872				1.2752				38.4047				0.976877				0.281965				337.173	2339.59	769.529		13995.4	2480.32			1.42581	10.5929	3.90485		103.372	16.9316			0.936808	0.604022	0.655798		0.347808	0.306777
472.771				742.659				1.2946				1.80401				0.965563				0.788885				344.693	1276.21	416.605		4978.52	4256.29			1.25948	10.2215	1.23692		23.4436	17.9521			0.958871	0.505179	0.983442		0.464182	0.394741
471.226				1133.82				1.40098				42.5625				0.944087				0.191844				375.806	4038.67	449.623		6619.17	2763.25			1.30168	54.7948	1.27154		25.8002	9.41457			0.96848	0.247371	0.97383		0.444376	0.272482
731.807				552.889				1.39372				1.3772				0.975562				0.933609				472.593		425.161		5694.8	4405.6			1.28567		1.20778		32.8016	26.6678			0.964824		0.982673		0.351619	0.355414
596.321				8190.66				1.54632				17.3808				0.961842				0.250761				414.434		698.056		9090.79				1.35325		1.3582		87.2595				0.947023		0.967633		0.302994	0.514344
550.824				3308.38				1.33498				1.37857				0.968253				0.956878				322.836		485.913		6659.49				1.26855		2.01104		67.9797				0.964734		0.806892		0.228262	0.5672
1117.97				1730.55				7.6544				2.44916				0.605753				0.703119				298.451		620.427		11176.5				1.57656		3.40997		79.4953				0.895083		0.667385		0.374623	0.467854
541.99				2421.82				1.41254				4.31857				0.951858				0.660708				304.936		633.392		2820.18				1.32041		3.37548		17.7889				0.936184		0.602037		0.453161
470.871				13243.2				1.52734				1.86897				0.93342				0.864153				315.622		912.174		3354.71				1.30749		5.05947		25.4982				0.940729		0.587072		0.362519
738.931				740.192				1.403				4.11949				0.974022				0.654386				254.409		904.937		13890.6				1.16926		5.28394		101.597				0.969837		0.60314		0.36935
548.599				906.464				1.47193				6.32443				0.943848				0.585442				289.924		689.766		15171.6				1.25827		3.58737		85.8476				0.947256		0.722283		0.401646
457.836				641.061				1.35857				3.41866				0.948841				0.645732				387.421		390.256		3471.24				1.60865		1.27817		25.7546				0.928705		0.961078		0.445315
527.605				708.493				1.48083				37.1011				0.931503				0.189382				390.978		383.54		11272.6				1.47627		1.14373		40.2549				0.929603		0.984892		0.457606
567.392				1364.29				1.64338				2.52104				0.961631				0.730676				366.25		1269.06		21020.6				1.44093		10.4946		102.212				0.923806		0.358228		0.450938
469.581				5844.05				1.39165				4.46228				0.962299				0.583035				312.001				5487.96				1.31385				24.3653				0.946085				0.435698
517.741				7402.47				2.06059				27.9123				0.845821				0.235131				474.86				18047.1				1.47676				143.557				0.919555				0.275962
1673.14				789.37				8.26388				2.30279				0.501311				0.873189				304.137				8798.38				1.43907				84.3865				0.907076				0.222778
416.392				686.967				1.19488				25.8512				0.972461				0.338737				335.622				6779.61				1.30496				30.8166				0.943285				0.423127
594.582				744.855				1.61192				4.7818				0.929587				0.73129				336.8								1.67941								0.889165
489.818				605.475				1.44355				3.34071				0.928205				0.765397				330.836								1.36156								0.946582
559.226				677.742				1.63244				7.25324				0.920703				0.480919				368.948								1.5839								0.864492
1262.06				574.061				8.08924				3.20318				0.487797				0.743311				285.273								1.40509								0.923277
1293.7				694.428				7.85296				1.97832				0.379274				0.800542				396.25								1.8294								0.813676
507.647								1.23659				3.17764				0.980084				0.747643				423.126								2.13633								0.821305
544.783				2334.76				1.37962				2.16539				0.953598				0.729114				454.54								2.11029								0.850639
507.889				1511.01				1.20415				1.15667				0.967645				0.988639				333.522								1.5568								0.900824
509.913				6561.92				1.26876								0.98318								389.179								1.296								0.943971
544.895				4464.55				1.29764				13.3251				0.971042				0.448387				884.493								6.84806								0.380982
479.818				4312.35				1.23814				3.50291				0.965988				0.660544
442.214				3236.33				1.4129				2.78385				0.961082				0.688187				1096.57								6.3496								0.588373
588.783				14770.6				1.55673				3.89934				0.930627				0.585224				555.759								2.33064								0.781069
389.421				3550.62				1.28163				28.4302				0.973331				0.280361				2751.98								19.8941								0.495202
				3460.27								2.37873								0.745057				1251.18								7.21672								0.595241
473.369				3801.18				1.67244				3.30475				0.907173				0.706399				2218.41								12.2094								0.513027
734.866				2904.92				1.80997				7.05522				0.917427				0.625108				442.457								1.96726								0.826187
556.57				5909.37				1.51996				1.8565				0.922054				0.839022				438.492								1.27295								0.963991
1290.89				1354.93				10.6717				67.9109				0.3172				0.269685				1727.99								23.4104								0.300892
799.801				2053.99				3.22935				17.3193				0.755548				0.419238				2078.55								3.87543								0.80394
499.611				2651.47				1.58692				9.5001				0.90795				0.369907				1322.09								7.29244								0.610017
487.143				2199.62				1.48579				20.1581				0.942459				0.380085				1389.48								9.2838								0.508746
1148.97				3855.06				5.00255				84.4586				0.656127				0.44978				3051.53								14.1826								0.614943
859.268				2158.84				2.61565				2.61999				0.809653				0.779584				1149.65								9.76301								0.454922
691.055				2499				1.75784				3.84924				0.883237				0.655945				1895.71								15.759								0.453879
647.364				6069.61				1.3843				2.57302				0.947234				0.753989				1067.01								5.24941								0.557876
715.99				5779.17				1.5763				2.13609				0.907274				0.851587				2059.68								13.1185								0.340226
539.398				11866.3				1.30853				5.38604				0.968632				0.603825				1470.52								7.09552								0.623894
673.109				3145.46				1.99981				58.2783				0.874642				0.319077				1361.34								9.8456								0.551266
680.671				3866.96				2.02768				85.7132				0.858499				0.286819				497.268								2.78049								0.752472
820.026				3392.79				2.38273				1.56677				0.763332				0.926626				1476.99								10.3437								0.54698
755.73				1294.18				1.85128				2.83815				0.890009				0.717687				2159.31								19.6911								0.423514
622.369				2047.87				1.34849				3.37592				0.972308				0.709296				982.299								5.19485								0.608723
532.936				1256.36				1.34782				1.62878				0.957135				0.918324				2721.93								19.3973								0.371191
525.09				3391.36				1.63252				2.86306				0.905355				0.688916				4046.79								42.3104								0.229723
615.18				1976.18				1.55597				1.51595				0.924175				0.951331				6093.96								61.7045								0.229389
726.659				3334.89				2.64573				3.07638				0.794458				0.701772				548.73								2.50666								0.718236
588.978				5381.69				1.54615								0.933103								686.227								2.89193								0.751276
466.137				4820.14				1.3659				4.32407				0.97041				0.664681				3007.65								18.8345								0.319656
761.854								1.54049				2.16569				0.940437				0.836171				1573.31								7.87817								0.472388
698.049								1.58573				21.4433				0.900298				0.542434				3041.88								37.6486								0.180805
1562.64								11.6629				24.6236				0.29275				0.386377				485.741								1.68545								0.90761
670.718								2.03553				11.8063				0.84724				0.557288				976.719								8.20972								0.498115
454.919								1.35211				7.29309				0.943528				0.694575				1614.52								9.20818								0.410709
1455.95								11.7005				105.445				0.287604				0.247628				1625.11								9.85564								0.48013
												3.0325								0.87311				1327.14								5.52024								0.606763
												3.48852								0.847448				2118.18								9.61182								0.582189
												7.91069								0.648628				1788.31								4.94106								0.691913
												6.79574								0.583141				540.239								2.06962								0.832369
												16.704								0.473349				797.914								4.64512								0.631667
												2.13606								0.883619				1755.11								11.2389								0.512573
												4.22958								0.635873				7666.22								88.259								0.211629
												4.80195								0.767966				4648.8								37.141								0.265109
												2.75172								0.852834
												8.34968								0.73983
												3.05928								0.834308
												3.22525								0.825826
												55.4616								0.345299
												43.6649								0.351257
												126.461								0.302803
												9.90222								0.525724
												6.56327								0.678275
												5.39354								0.781283
												4.38048								0.767428
												9.39212								0.609611
												3.92085								0.758985
												5.40457								0.728183
												2.8428								0.863431
												5.70888								0.768847
												8.26108								0.716922
												29.7602								0.390676

## Sheet: Fig. 9E
Fig. 9E
HLF Solidity Day 7					HLF Perimeter Day 7					HLF Compactness Day 7						LAM Solidity Day 7					LAM Perimeter Day 7					LAM Compactness Day 7
Veh	Rapa	Sora 20nM	Sora 7uM		Veh	Rapa	Sora 20nM	Sora 7uM		Veh	Rapa	Sora 20nM	Sora 7uM			Veh	Rapa	Sora 20nM	Sora 7uM		Veh	Rapa	Sora 20nM	Sora 7uM		Veh	Rapa	Sora 20nM	Sora 7uM
0.704845	0.791507	0.922186	0.92902		9470.24	9872.52	3135.16	3264		32.4144	14.5493	1.60593	1.61348			0.4353	0.587716	0.645865	0.707617		17866.6	5774	9484.19	4398.47		30.4994	7.23636	8.93527	3.59231
0.829507	0.900808	0.83998	0.938102		4459.16	2115.87	3952.48	2457.98		8.90171	1.86002	2.7108	1.48572			0.538848	0.786607	0.614649	0.789674		9207.14	4700.89	4985.21	5332.13		12.9531	3.84409	6.93787	3.75901
0.795842	0.816975	0.792362	0.912709		6906.15	4065.87	3738.46	2284.24		11.5898	2.41011	3.20885	2.11803			0.486752	0.693664	0.675239	0.749683		10451.9	4724.24	5301.38	2949.81		17.5944	5.00043	5.19682	2.31477
0.937555	0.857229	0.929726	0.927144		5020.8	2382.39	3687.38	4097.7		4.30121	1.86452	1.89156	1.65618			0.545827	0.555217	0.690732	0.801637		21560.7	5545.16	4518.92	3398.03		20.7039	8.28784	6.08869	2.44158
0.847439	0.801252	0.925769	0.919617		5178.6	3781.23	3920.57	3108.39		8.47772	2.67339	1.71578	1.75175			0.535025	0.704481	0.775497	0.549353		13926.3	4483.23	6564.43	6001.64		22.7352	4.34149	4.35504	5.25632
0.924935	0.793501	0.871794	0.926872		6240.72	4438.45	2652.63	4308.86		5.90041	2.87144	2.13907	1.8038			0.469109	0.693283	0.626879	0.608708		9906.17	5481.59	5478.33	4317.72		17.771	6.36079	7.56233	4.16367
0.8763	0.868561	0.894723	0.864346		5431.47	2333.96	6143.49	3348.09		7.54601	2.39326	2.22374	2.08415			0.54036	0.819687	0.677556	0.731616		12219.5	6174.45	4808.04	3254.43		19.4667	3.45808	5.92143	3.21387
0.875343	0.920995	0.904887	0.892879		10806.2	2815.08	2763.81	3495.99		9.57292	1.76163	1.83048	2.07203			0.691325	0.635841	0.529518	0.583977		11879.8	4848.65	10876.6	7432.08		10.6125	6.11358	15.9539	9.86779
0.770281	0.932402		0.896632		5592.3	2014.87		2490.13		3.41545	1.64617		1.9288			0.463737	0.750001	0.769183			12128.9	4458.84	4185.19			21.4451	3.92031	3.41403
0.84573	0.824002		0.957529		3484.62	3561.16		3208.33		2.27548	2.39921		1.41044			0.496306	0.580912	0.639434	0.817268		10244.8	6286.64	4066.55	3531.63		18.2344	9.5796	5.01855
0.823419					4142.18					2.32418						0.470723		0.75443	0.953014		10994.2		3233	1854.44		20.7509		3.22134
0.876864	0.84886		0.969101		3725.01	3730.67		2789.98		2.02729	2.37335		1.458			0.42862	0.809001	0.703003	0.92597		15825.9	3117.63	3842.48	2423.95		28.9509	2.54723	3.74814	3.06515
0.829131	0.947216		0.959731		4143.26	2463.83		2421.95		2.68779	1.60196		1.47862			0.627175	0.816761	0.635279	0.928647		11069.8	2237.54	5002.93	2164.8		10.2584	2.29239	6.40063	1.47957
0.690018	0.871466		0.957105		7349.79	3767.84		2529.67		4.9604	2.33891		1.54843			0.479541	0.914049	0.756167	0.888573		14932.3	2206.73	6340.93	2720.05		26.0942	1.82946	4.31684	1.75358
0.71412	0.936632		0.908765		5063.53	2431.79		2985.73		3.09834	1.73361		2.08867			0.523074	0.852411		0.899638		9115.44	2190.29		3555.26		14.0931	2.02947		1.58056
0.902796	0.919695		0.963696		4374.36	2846.08		2590.56		1.79491	1.98362		1.61021			0.547431	0.924675		0.963961		10109.7	2118.45		2460.8		11.5909	1.62707		2.11983
0.85729	0.871379		0.969426		4227.86	3269.34		2130.65		2.43848	2.24665		1.47906			0.508907	0.900722		0.871077		15585.6	2491.42		3428.01		24.0428	1.87834		2.10938
0.793117	0.820255		0.954761		3341.52	3320.65		2618.84		2.81397	2.45424		1.56839			0.571647	0.678435		0.85522		13992.8	4578.07		2755.18		16.0315	4.6355		1.53417
	0.904239		0.956585			2560.15		2672.99			1.77473		1.5548			0.477045	0.905936		0.908516		12141.1	2418.05		3577.07		20.3923	1.94223		2.00074
0.899212	0.954303		0.947426		2919.01	2493.08		3355.26		1.95979	1.57078		1.76229			0.611544	0.918978				8292.25	2194.44				9.56721	1.72862		2.22342
0.866688	0.590687		0.929443		3294.03	5091.94		3024.93		2.40299	7.2044		1.62487			0.612446	0.909341				11938.6	2217.77				15.1803	1.80023		2.0779
0.865021					3319.21					2.42561						0.459305	0.948829				9483.44	2059.7				13.6862	1.68799
0.835401					3711.22					2.55839						0.463659	0.879929				10815.5	2483.96				17.9492	1.95158
0.802984					3471.56					2.86066						0.563151					15272					21.8099
0.782087					3920.48					3.14973						0.451981					16927.1					30.5596
0.839792					3118.82					2.17113
0.71467					5445.25					4.85519						0.860422					2928.91					2.18601
0.851981					3215.83					2.48176						0.840856					2822.37					2.21707
0.867213					3771.93					2.46182						0.829122					4531.53					2.78227
0.903799					3001.28					2.01638						0.876915					2676.4					2.14365
0.778053					3373.75					2.95557						0.897212					2408.55					1.92464
0.690215					6391.56					6.51436						0.926825					1997.44					1.6292
0.703519					5101.51					4.74262						0.776995					3085.65					2.74966
0.911462					3209.72					1.90033						0.950478					2119.83					1.57545
0.482446					7564.18					10.1525						0.718777					3262.15					3.10664
0.340962					11745					17.9791						0.679488					4457.03					3.85338
0.73917					4968.78					3.67874						0.86621					2704.34					2.09681
0.458344					6752.56					8.34495						0.849056					3470.93					2.46195
0.642319					4753.08					5.22093						0.787079					4021.54					3.08962
																0.746076					3270.1					3.52036
																0.802379					3875.2					2.54779
																0.662636					4929.38					6.65858
																0.851976					3106.46					2.37942
																0.709374					5237.12					6.13017
																0.876283					2895.19					2.16198
																0.803808					3624.18					3.31632
